# Supplementary material for: Urinary Proteomics Pilot Study for Biomarker Discovery and Diagnosis in Heart Failure with Reduced Ejection Fraction
Source: PLoS One. 2016 Jun 16;11(6):e0157167. doi: 10.1371/journal.pone.0157167 (PMC4911082; doi:10.1371/journal.pone.0157167)
Supplement: S2 Table — (TXT) [file pone.0157167.s002.txt]

#- ProteineFileDB v5-        5616 : 176 
    54:801,3295:23,1863    94:801,3765:23,0746    97:801,4409:21,8036    191:803,3868:34,1619    219:804,3599:25,3773    286:806,3051:22,6696    366:809,4139:23,6369    388:810,2422:33,4027    420:810,4037:21,7045    463:811,4435:23,3086    499:812,3473:24,8586    583:815,3423:34,0308    605:815,4439:23,4535    624:816,3776:21,0735    652:816,4147:20,0029    709:818,4547:21,8811    889:825,35:20,7975    912:826,2006:33,4119    936:826,2983:24,5666    953:826,405:22,9837    1019:828,2729:26,2892    1035:828,2766:25,1564    1074:828,378:23,1578    1097:829,3532:21,0823    1104:829,3898:23,0232    1139:830,4454:19,9065    1277:833,3105:34,3855    1393:835,5931:36,7915    1450:838,2859:34,6897    1457:838,3308:25,1104    1482:838,3302:34,7322    1495:838,4009:35,0611    1576:840,4003:25,4287    1577:840,4071:23,1656    1619:840,4285:19,6325    1698:841,349:34,1768    1736:842,3555:23,0372    1850:844,3624:25,8993    1869:844,3935:23,6828    1882:844,4482:19,8584    1949:845,3992:20,6525    1950:845,4003:23,2554    2004:847,3242:34,8688    2010:847,382:23,8913    2136:850,5906:24,1245    2178:852,4151:23,1142    2181:852,4303:20,1025    2210:853,4173:22,6099    2243:854,2918:34,7235    2263:854,3995:23,1204    2265:854,4194:35,2186    2330:855,3762:25,369    2368:856,4175:23,879    2370:856,4128:22,2943    2404:856,4589:20,7276    2449:857,3916:19,888    2450:857,3998:23,7098    2504:858,3898:25,1078    2505:858,3934:23,2367    2506:858,3984:37,2843    2510:858,4304:20,0266    2659:860,3624:26,1404    2725:860,3887:23,4872    2859:865,4344:33,795    2898:866,3326:25,1451    3048:868,3865:27,8089    3049:868,3857:25,9519    3052:868,4094:23,312    3087:869,3894:22,965    3126:870,4584:23,9058    3149:871,4112:23,8668    3160:871,448:21,4951    3235:873,3961:21,0986    3332:874,3938:32,4783    3438:875,3534:32,3498    3472:875,4767:21,9392    3508:876,3925:35,0829    3511:876,421:19,9428    3608:879,4987:19,881    3672:882,3344:25,9453    3696:882,3918:21,5358    3719:882,5212:23,8359    3736:883,3035:35,4973    3743:883,41:23,2563    3796:884,2923:43,8066    3806:884,3214:24,8519    3895:884,3915:20,0615    3926:885,4012:20,792    3970:886,3912:21,1636    4175:890,4101:35,4561    4240:891,4745:34,9505    4356:892,2742:35,2103    4384:892,4283:24,0317    4458:893,431:25,9713    4493:894,4041:27,7636    4494:894,4088:25,8392    4609:896,4568:22,5187    4668:897,4361:22,295    4703:897,4214:23,5684    4730:898,3154:26,0488    4756:898,4105:23,7581    4816:899,4454:23,8804    4845:900,2692:43,6572    4892:900,4457:21,4076    4901:900,4511:24,99    4957:902,3705:33,3243    4976:902,4133:20,8458    5041:902,4751:24,0034    5090:903,4102:21,5835    5184:906,1788:34,2619    5199:906,406:24,7035    5202:906,4079:35,537    5210:906,4699:21,7551    5271:907,4115:35,4054    5273:907,4208:26,7349    5410:910,3745:35,1162    5412:910,3322:36,0845    5441:910,4097:31,7862    5612:911,2574:37,1207    5661:911,2648:34,3452    5670:911,4139:23,4367    5675:911,4349:25,8763    5843:912,384:25,2124    5864:912,3897:35,4229    5897:912,4453:23,8969    5913:912,5167:20,0582    5962:913,4518:20,0815    5967:913,445:35,3036    6015:914,3515:35,0639    6025:914,4086:24,1226    6062:914,4834:22,4404    6094:915,2483:35,1792    6239:917,3959:25,0883    6294:918,4239:20,9699    6399:920,6213:35,9904    6416:921,4449:21,5944    6452:922,4088:21,9413    6496:923,4147:19,8599    6498:923,4244:22,0103    6543:924,438:33,6151    6630:925,4249:20,8901    6676:926,4665:21,3556    6706:927,413:23,0305    6712:927,4377:23,9636    6732:927,4925:21,379    6803:928,3718:35,4637    6814:928,4263:24,9999    6838:928,4719:24,7103    6929:929,4208:24,9203    6931:929,4264:35,54    6978:930,3493:35,167    7004:930,4022:26,8297    7025:930,449:20,0377    7067:930,5479:31,5843    7088:931,4212:24,0622    7094:931,4706:20,0044    7240:932,5527:31,0278    7357:934,6411:36,8096    7405:935,428:21,0141    7408:935,4465:23,681    7546:936,3945:20,297    7553:936,4341:27,5134    7568:936,4487:21,7015    7638:936,6236:36,8744    7680:937,4442:27,834    7689:937,4612:34,0957    7799:938,4619:20,0352    7813:938,4589:22,1951    7854:938,6346:35,4947    7902:939,4426:24,455    7953:940,4376:25,1411    7954:940,4381:23,8128    8045:941,402:25,2061    8051:941,4371:20,2938    8090:942,4112:35,1582    8133:942,4489:20,4625    8205:943,419:20,5455    8251:944,3679:35,5573    8305:944,4448:24,2259    8342:944,5103:21,2488    8343:944,5056:21,8534    8386:945,3796:35,4946    8390:945,4161:25,7221    8430:946,3433:35,1082    8435:946,4197:34,1578    8448:946,4382:23,6391    8494:947,4402:24,6897    8503:947,4725:24,7409    8662:948,4753:23,7044    8675:948,5421:31,4958    8695:949,219:34,3333    8725:949,4041:25,7932    8792:950,2903:35,3884    8797:950,431:35,6655    8800:950,4351:26,5121    8860:950,6415:36,969    8908:951,5052:20,3567    8940:952,4025:20,365    9012:953,4693:23,4214    9080:954,3945:36,8113    9087:954,4205:27,257    9119:954,4564:24,3114    9157:954,6224:35,6029    9191:955,4261:27,2964    9230:955,4528:37,3432    9276:956,4583:21,2796    9278:956,4197:23,8013    9288:956,4393:20,3577    9527:957,4526:20,4184    9578:958,4183:20,4613    9623:958,4536:34,0984    9641:958,4988:21,3128    9678:959,4252:20,3779    9785:960,4504:24,7973    9811:960,6155:35,6303    9857:962,3728:35,4622    9860:962,4046:33,6274    9930:963,491:21,8073    10020:964,4776:24,2194    10057:964,6305:36,9922    10068:965,1832:34,3173    10086:965,4177:25,9919    10088:965,4274:27,8333    10092:965,4381:34,7025    10187:966,4152:25,4426    10240:966,637:37,0283    10368:968,4484:26,7558    10428:969,4108:20,8686    10581:971,4839:19,3755    10688:972,436:20,177    10745:973,2269:35,5668    10866:974,5071:20,6155    10884:975,422:34,0982    10932:976,439:20,4687    10973:976,5511:20,4293    10997:976,601:35,5966    11029:977,352:23,7317    11049:978,3419:35,5062    11091:978,4282:20,9203    11150:978,4682:19,7593    11249:980,2951:35,5725    11282:980,4996:22,4055    11354:981,4822:24,4251    11413:981,5851:24,7955    11440:982,3715:36,019    11483:982,5169:24,3797    11500:982,5672:20,3404    11516:982,63:37,1812    11536:983,4456:27,1479    11705:984,4547:24,9226    11760:984,4667:23,0613    11835:986,5064:20,4315    11889:987,4315:24,8839    11981:988,4962:20,0328    11982:988,4991:21,2492    11989:988,5208:22,4442    11991:988,528:35,8676    12264:992,4164:20,3967    12344:992,5773:35,6178    12380:994,4344:25,0743    12434:995,3861:25,1088    12476:996,464:24,2159    12501:997,3876:34,0985    12508:997,4684:23,9882    12567:998,47:29,1672    12568:998,4797:23,2277    12574:998,5079:24,9983    12593:999,38:27,2749    12600:999,4741:24,8666    12633:1000,43:20,6086    12652:1000,455:21,1396    12657:1000,489:22,7321    12705:1002,454:24,4173    12815:1004,488:24,9024    12823:1004,56:36,2241    12827:1004,607:32,5489    12872:1006,372:35,6128    12879:1006,478:23,9752    12917:1007,308:35,6496    12922:1007,421:19,9661    12923:1007,448:27,7246    12957:1008,466:27,1857    12964:1008,477:20,8909    12968:1008,506:22,6929    12993:1009,407:20,9807    12998:1009,449:27,2677    13056:1010,497:19,7202    13057:1010,504:20,7879    13112:1012,393:27,9629    13145:1012,499:35,0293    13174:1013,376:26,5949    13187:1013,368:29,0853    13188:1013,368:25,1652    13205:1013,468:36,1035    13232:1014,461:24,194    13248:1014,474:21,3668    13279:1015,468:21,8206    13292:1015,554:24,8573    13321:1016,265:35,651    13323:1016,272:37,741    13332:1016,415:33,6032    13340:1016,438:27,1071    13342:1016,445:25,7851    13344:1016,454:20,3074    13429:1018,462:24,5356    13452:1019,463:36,2929    13462:1019,581:32,3023    13475:1020,461:36,7714    13590:1022,424:38,341    13627:1023,372:36,2283    13628:1023,421:19,9766    13640:1023,517:19,8278    13704:1024,478:28,1394    13711:1024,496:25,0671    13746:1025,472:24,9959    13747:1025,46:25,5952    13793:1026,435:35,4126    13803:1026,505:23,9498    13844:1027,485:25,4571    13889:1028,524:24,8394    13913:1029,49:21,5498    13945:1030,424:27,4017    13992:1031,433:25,6586    14031:1032,407:33,5622    14040:1032,427:27,9821    14047:1032,449:25,8974    14055:1032,472:24,6207    14064:1032,492:21,7344    14071:1032,498:21,2104    14132:1034,446:24,84    14140:1034,493:20,9403    14211:1036,326:35,8509    14271:1037,521:21,9784    14292:1037,704:36,2624    14406:1039,472:19,8837    14447:1040,364:34,7679    14478:1040,475:25,0501    14486:1040,478:20,428    14512:1041,413:37,2786    14513:1041,435:20,8155    14520:1041,484:24,903    14548:1042,439:24,6524    14556:1042,467:19,965    14562:1042,548:25,4485    14584:1043,173:43,0767    14614:1043,496:25,9121    14751:1046,427:27,6437    14756:1046,474:36,393    14763:1046,51:25,3545    14782:1047,462:26,7455    14786:1047,482:35,6505    14897:1050,457:19,9459    14902:1050,465:32,7105    14906:1050,477:26,9248    14914:1050,507:21,92    14942:1051,321:25,0192    14983:1052,474:25,1391    15012:1053,485:25,0698    15026:1053,57:20,7103    15036:1053,691:36,3285    15040:1054,21:35,6805    15065:1054,515:36,4572    15122:1056,458:20,0619    15129:1056,498:22,3245    15132:1056,523:25,458    15155:1057,413:36,6695    15158:1057,442:28,2811    15165:1057,477:25,5891    15176:1057,64:32,5132    15187:1058,382:36,9648    15192:1058,434:33,1832    15216:1058,476:24,893    15220:1058,493:36,4173    15266:1059,665:36,1264    15279:1059,654:31,998    15296:1060,38:38,31    15300:1060,427:36,5726    15311:1060,477:20,6875    15332:1060,669:35,3694    15349:1061,534:36,963    15469:1063,429:25,0464    15474:1063,437:20,2757    15486:1063,543:24,3508    15502:1064,398:35,3399    15512:1064,47:28,1466    15516:1064,485:21,0174    15517:1064,489:26,9309    15522:1064,517:25,5947    15561:1065,501:25,4545    15562:1065,508:26,8916    15565:1065,555:20,77    15593:1066,478:25,9537    15652:1067,491:20,5125    15716:1067,677:36,5281    15731:1067,791:18,84    15776:1068,447:24,7645    15787:1068,451:29,1329    15790:1068,46:26,7868    15791:1068,471:37,1476    15800:1068,513:21,7461    15845:1069,456:27,3456    15872:1069,454:28,619    15887:1069,469:26,332    15889:1069,473:25,1743    15954:1070,49:36,4929    15960:1070,495:25,2276    15971:1070,569:20,6869    16038:1071,498:24,0222    16059:1071,494:21,4307    16113:1072,367:37,2436    16133:1072,5:21,1363    16161:1073,311:40,961    16168:1073,316:35,3213    16172:1073,323:37,786    16196:1073,56:21,0439    16197:1073,562:25,6443    16208:1073,626:31,0691    16234:1074,493:21,0021    16248:1074,507:25,7177    16318:1075,479:25,1785    16320:1075,487:20,6115    16344:1075,653:36,2146    16346:1075,652:32,3183    16349:1075,643:34,0904    16389:1076,504:21,0121    16453:1077,475:20,4214    16497:1078,472:27,7613    16554:1078,516:19,5046    16773:1080,482:27,7698    16779:1080,5:25,6942    16832:1081,636:20,7307    16854:1082,501:23,9051    16859:1082,486:20,7847    16862:1082,5:25,2557    16875:1082,517:21,6954    16908:1083,487:25,5576    16910:1083,457:26,7805    16915:1083,504:21,6768    16975:1084,425:29,1625    16976:1084,428:25,2327    16977:1084,461:26,3107    16979:1084,449:35,4024    16980:1084,437:27,0025    16989:1084,505:36,8415    16993:1084,51:21,2403    16999:1084,523:20,3119    17045:1085,421:20,7743    17055:1085,466:21,9376    17070:1085,574:36,651    17111:1086,508:36,6611    17126:1087,288:39,162    17157:1088,437:27,0489    17201:1089,508:25,2945    17241:1090,483:25,2209    17281:1091,467:25,2397    17338:1091,482:20,5126    17382:1091,509:28,7119    17383:1091,517:26,5956    17403:1091,565:21,4686    17407:1091,644:36,4254    17421:1091,638:32,5012    17439:1092,385:34,734    17456:1092,472:36,5218    17468:1092,506:20,3702    17501:1093,528:19,984    17515:1094,283:35,4119    17557:1094,575:19,3744    17575:1094,589:25,121    17601:1095,3:35,8066    17622:1095,504:23,9937    17649:1096,334:35,9395    17667:1096,431:36,2897    17675:1096,48:27,3297    17684:1096,473:35,28    17686:1096,474:28,8335    17694:1096,483:26,0757    17799:1097,424:36,6496    17829:1097,495:21,0016    17830:1097,498:25,4051    17870:1098,388:36,5885    17887:1098,493:25,2258    17899:1098,515:20,8911    17901:1098,506:21,6288    17968:1099,491:28,2422    17973:1099,499:21,6718    18014:1100,393:24,7893    18021:1100,465:22,3037    18027:1100,489:26,2136    18029:1100,502:37,0367    18043:1100,59:20,9609    18077:1101,47:22,2691    18085:1101,537:27,6159    18139:1102,5:26,0053    18153:1102,569:20,7402    18164:1103,302:36,0893    18201:1104,444:26,5252    18208:1104,477:27,8487    18216:1104,502:25,8112    18283:1106,401:24,731    18288:1106,486:20,9517    18300:1106,496:26,7691    18358:1107,427:25,1418    18384:1107,466:20,3857    18393:1107,511:26,8372    18395:1107,513:28,8669    18421:1108,445:36,7657    18448:1108,534:20,3834    18477:1108,726:36,8497    18515:1109,581:19,5249    18522:1109,566:21,0073    18587:1110,29:35,7947    18590:1110,293:38,8354    18604:1110,389:33,6302    18650:1111,267:35,2457    18652:1111,271:37,6405    18710:1111,764:18,6799    18772:1112,497:20,9433    18779:1112,519:23,7721    18833:1113,464:27,2996    18848:1113,484:20,5936    18865:1113,511:22,2623    18927:1114,481:28,1875    18936:1114,468:36,7729    18939:1114,479:24,2135    18943:1114,492:25,5545    18947:1114,515:22,1996    18949:1114,524:20,9853    18972:1115,448:37,1879    18980:1115,471:28,3642    18988:1115,503:21,5669    19002:1115,549:26,2745    19024:1116,381:37,5795    19032:1116,477:37,0395    19046:1116,53:20,8514    19085:1117,506:36,955    19128:1118,456:27,7045    19137:1118,49:37,7593    19142:1118,574:23,4149    19212:1120,487:35,6642    19214:1120,499:27,7557    19284:1121,495:27,6767    19320:1122,399:24,9995    19322:1122,485:36,9511    19328:1122,474:28,3896    19387:1123,439:24,3668    19397:1123,511:26,0117    19448:1124,461:36,8979    19464:1124,508:26,0749    19473:1124,52:22,2203    19501:1124,53:20,6469    19530:1124,722:36,9924    19562:1125,12:38,9519    19582:1125,505:24,3346    19590:1125,524:37,8224    19597:1125,536:21,8208    19648:1126,471:21,185    19655:1126,507:25,5171    19703:1127,243:35,1378    19708:1127,484:37,1748    19709:1127,483:25,412    19714:1127,524:20,7247    19765:1128,401:36,9485    19771:1128,388:35,5789    19773:1128,394:33,592    19787:1128,469:28,1384    19791:1128,488:25,6493    19794:1128,522:21,7746    19828:1129,46:27,9149    19829:1129,486:26,1225    19838:1129,507:22,3099    19871:1130,337:35,393    19883:1130,488:27,5829    19902:1130,713:36,7429    19930:1131,617:22,6999    19955:1132,489:37,1415    19961:1132,513:25,9957    19965:1132,531:22,5421    19969:1132,569:24,0363    19989:1133,418:37,2601    20036:1134,5:28,4369    20046:1134,517:20,478    20072:1134,583:23,6558    20100:1135,241:35,218    20118:1135,49:27,8209    20170:1136,526:20,015    20185:1137,235:35,1663    20199:1137,479:28,3535    20204:1137,508:26,4263    20216:1137,544:23,6272    20226:1137,673:21,0696    20245:1137,83:29,2173    20270:1137,842:40,1267    20274:1137,844:43,2397    20289:1137,834:37,3615    20334:1138,468:37,0703    20346:1138,52:25,7506    20457:1138,586:19,5068    20659:1139,486:20,965    20667:1139,605:26,573    20690:1140,475:21,0683    20695:1140,504:28,9363    20698:1140,513:37,5054    20700:1140,516:25,3846    20704:1140,531:23,9983    20705:1140,56:26,1997    20706:1140,529:22,3094    20722:1140,707:37,0807    20749:1141,511:26,0573    20750:1141,515:24,5065    20756:1141,535:37,3328    20781:1142,486:27,8815    20784:1142,503:37,3766    20788:1142,508:26,4186    20794:1142,553:24,6698    20795:1142,556:21,8912    20862:1143,52:36,9674    20863:1143,518:23,7257    20896:1144,359:35,4858    20919:1144,585:26,3308    20954:1145,571:25,6838    20959:1145,61:21,1538    20992:1146,723:37,1416    21013:1147,524:35,3802    21049:1148,559:22,5658    21052:1148,541:25,8451    21147:1150,561:22,4305    21152:1150,561:19,9628    21212:1152,389:35,6344    21223:1152,49:25,6087    21225:1152,485:27,8481    21229:1152,52:26,7797    21276:1153,311:35,6076    21294:1153,399:36,6324    21301:1153,514:27,0949    21302:1153,517:26,062    21330:1154,415:37,2884    21338:1154,475:36,403    21356:1154,506:29,0189    21365:1154,512:25,645    21460:1154,576:19,5254    21531:1154,851:22,1705    21544:1154,854:29,1924    21637:1155,454:36,9503    21641:1155,489:20,8473    21651:1155,552:19,9617    21684:1156,489:28,2547    21686:1156,491:38,1534    21689:1156,514:26,9919    21693:1156,534:43,1184    21709:1156,611:27,1499    21728:1156,713:33,3745    21747:1157,537:37,444    21818:1158,511:21,393    21821:1158,561:26,7378    21851:1158,724:33,0541    21879:1159,48:28,1346    21893:1159,577:20,6446    21919:1159,603:26,0651    21972:1160,359:35,6006    21988:1160,386:38,0185    21990:1160,482:35,7996    22007:1160,536:26,4127    22008:1160,537:25,033    22009:1160,549:22,1681    22019:1160,661:34,3135    22023:1160,676:37,6887    22043:1161,503:37,6107    22046:1161,526:27,48    22077:1162,463:21,0922    22080:1162,509:37,2631    22089:1162,544:20,112    22109:1162,691:37,1469    22166:1163,51:37,5095    22226:1163,765:18,6708    22267:1164,491:37,2721    22274:1164,53:35,7795    22275:1164,537:26,0842    22347:1165,496:37,128    22352:1165,535:25,9312    22370:1165,768:18,9111    22452:1166,564:22,561    22453:1166,551:23,7116    22546:1168,293:35,3577    22567:1168,542:26,2073    22572:1168,55:20,9334    22617:1169,501:35,572    22625:1169,566:23,7134    22636:1169,661:19,9774    22660:1170,536:28,0308    22662:1170,545:26,4206    22663:1170,531:22,3829    22668:1170,527:21,1791    22669:1170,545:23,2568    22693:1170,609:21,2358    22715:1171,405:37,1111    22725:1171,507:29,1847    22740:1171,574:23,3381    22753:1171,734:36,2133    22787:1172,507:37,4125    22789:1172,517:25,6425    22799:1172,545:24,0354    22806:1172,598:26,6602    22835:1173,529:37,4904    22880:1174,502:21,1213    22884:1174,533:35,8687    22885:1174,541:38,1325    22910:1174,705:35,0048    22912:1174,715:33,2659    22939:1175,475:27,6985    22942:1175,478:26,2861    22947:1175,595:25,9392    23002:1176,578:26,7428    23007:1176,648:34,7288    23033:1177,489:36,1979    23224:1178,392:20,7118    23244:1178,547:26,803    23270:1178,67:37,1671    23356:1179,52:37,4916    23360:1179,523:27,1101    23372:1179,612:20,1671    23409:1180,517:35,6997    23423:1180,537:25,6231    23441:1180,587:21,0694    23467:1181,485:36,9977    23487:1181,619:26,461    23509:1182,504:35,4781    23510:1182,507:37,8519    23514:1182,527:25,7634    23515:1182,524:24,1076    23518:1182,548:28,273    23535:1182,607:37,557    23557:1183,364:36,2352    23576:1183,496:37,7991    23578:1183,52:24,0298    23588:1183,643:26,0442    23628:1184,555:26,4035    23638:1184,616:21,5366    23651:1185,484:35,3805    23659:1185,561:23,7917    23685:1186,407:36,8047    23696:1186,537:23,1925    23697:1186,53:22,3937    23704:1186,565:26,6708    23705:1186,585:21,2801    23720:1187,365:38,4393    23724:1187,358:35,6892    23779:1188,366:37,3578    23798:1188,525:23,9313    23855:1189,53:35,6597    23868:1189,586:38,0274    23870:1189,597:21,1774    23915:1190,518:37,5948    23922:1190,571:21,6587    23931:1190,621:22,7273    23944:1190,711:33,4672    23968:1191,517:36,1767    24016:1192,428:35,7483    24056:1193,264:35,1835    24065:1193,528:39,6354    24075:1193,607:21,0079    24107:1194,518:39,5302    24113:1194,55:29,2014    24117:1194,553:26,7008    24130:1194,587:25,487    24168:1195,479:37,5052    24175:1195,548:29,4572    24278:1196,314:42,9106    24281:1196,32:40,1293    24291:1196,325:36,1119    24308:1196,519:21,0014    24330:1196,653:21,54    24364:1197,501:21,0726    24386:1198,472:35,2956    24390:1198,573:21,9026    24393:1198,543:25,9497    24442:1199,473:37,6909    24449:1199,576:21,9516    24491:1200,532:29,061    24494:1200,535:36,064    24497:1200,539:26,2796    24502:1200,537:25,0266    24510:1200,538:24,1425    24518:1200,553:20,0073    24577:1201,507:27,759    24583:1201,532:24,7302    24616:1202,493:35,649    24660:1203,572:26,7602    24723:1204,597:21,9412    24788:1206,55:27,9765    24841:1207,526:36,7007    24862:1207,672:25,9543    24887:1208,493:26,3372    24897:1208,54:27,1605    24899:1208,521:28,9298    24900:1208,525:21,1938    24903:1208,543:36,1299    24920:1208,616:21,4924    24940:1209,333:35,6776    24943:1209,502:29,1402    24944:1209,557:36,2043    24952:1209,526:39,6513    24958:1209,531:26,1548    24990:1210,386:36,4816    24994:1210,481:37,4982    25002:1210,538:27,0105    25003:1210,554:20,8703    25020:1210,653:28,9834    25044:1211,472:37,5033    25053:1211,542:25,8213    25087:1212,461:36,804    25099:1212,558:21,204    25101:1212,581:22,3157    25127:1212,898:19,4372    25140:1212,895:22,0965    25209:1213,484:37,0603    25210:1213,527:28,7858    25213:1213,545:21,1914    25219:1213,615:27,1969    25225:1213,653:19,9463    25242:1214,535:37,7006    25264:1214,703:33,9216    25294:1215,429:27,5883    25295:1215,452:26,8785    25301:1215,503:39,0156    25348:1216,508:27,8295    25353:1216,526:38,1241    25356:1216,531:21,5669    25363:1216,537:24,2435    25411:1217,482:27,7707    25421:1217,519:38,1697    25425:1217,521:24,8773    25429:1217,529:35,7806    25444:1217,614:21,6838    25511:1218,479:36,3235    25550:1219,563:27,2334    25590:1220,539:22,7521    25605:1220,596:21,8793    25639:1221,585:26,7914    25731:1222,557:26,9375    25777:1222,644:19,6649    25866:1223,552:27,457    25893:1223,571:19,3926    25932:1223,57:20,1831    26006:1223,634:21,0579    26034:1224,321:35,8757    26071:1224,581:39,8492    26092:1224,711:24,7677    26098:1225,316:35,6881    26113:1225,533:26,3051    26163:1226,525:21,0162    26178:1226,573:23,6049    26179:1226,569:26,8927    26220:1227,202:42,0408    26256:1227,552:28,2795    26257:1227,562:26,8228    26261:1227,58:23,687    26286:1228,542:37,2943    26289:1228,541:28,9974    26292:1228,549:20,9128    26296:1228,573:27,1819    26301:1228,589:22,4119    26304:1228,621:19,8498    26326:1229,476:36,5693    26331:1229,527:28,8288    26346:1229,759:33,6994    26368:1230,542:21,7657    26369:1230,553:27,2494    26387:1230,734:33,9722    26408:1231,392:36,173    26412:1231,418:21,5127    26431:1231,488:39,5665    26442:1231,591:27,2887    26460:1231,743:33,8369    26488:1232,527:38,0422    26493:1232,544:26,9853    26494:1232,541:22,5106    26496:1232,537:24,3695    26504:1232,558:28,0631    26607:1234,281:42,0872    26611:1234,287:35,9498    26613:1234,294:38,9435    26630:1234,563:27,372    26654:1235,372:36,109    26670:1235,555:26,6462    26682:1235,561:29,8635    26707:1235,846:37,4929    26823:1237,558:27,1287    26866:1238,472:33,6539    26872:1238,501:37,6114    26874:1238,503:35,5264    26876:1238,521:29,6133    26878:1238,531:26,5956    26879:1238,56:21,1369    26888:1238,563:24,4189    26896:1238,585:22,4645    26919:1239,432:33,812    26928:1239,515:37,8767    26929:1239,509:35,7204    26933:1239,551:25,1129    26934:1239,544:27,6463    26941:1239,575:29,1191    26984:1240,534:21,2753    26986:1240,55:27,052    26992:1240,562:23,7424    27032:1241,55:26,6293    27041:1241,615:28,8609    27046:1241,72:21,563    27081:1242,573:26,9506    27147:1244,504:37,9223    27169:1244,566:21,6465    27173:1244,583:19,714    27203:1245,246:35,6225    27207:1245,473:36,8173    27229:1245,551:21,6239    27253:1245,751:36,8428    27263:1245,76:33,9628    27268:1245,76:39,1795    27288:1246,519:36,4658    27299:1246,544:21,5703    27315:1246,551:22,8312    27340:1247,482:39,6071    27349:1247,52:36,21    27350:1247,523:22,0008    27356:1247,546:22,7302    27364:1247,594:26,9286    27365:1247,664:21,5278    27398:1248,511:37,7636    27433:1249,351:39,6373    27496:1250,539:37,1232    27513:1250,552:31,4131    27517:1250,561:27,9307    27524:1250,545:34,2762    27592:1250,635:20,4195    27670:1250,66:22,5492    27737:1251,58:26,8419    27742:1251,62:22,5253    27775:1252,381:35,951    27796:1252,6:26,7757    27797:1252,625:21,5483    27825:1253,413:25,3424    27837:1253,563:21,3683    27838:1253,579:25,0335    27948:1254,518:38,0876    27951:1254,548:26,3773    28005:1255,482:35,7697    28006:1255,486:38,2623    28018:1255,587:19,9621    28022:1255,64:24,7537    28024:1255,68:38,1642    28049:1256,43:36,3607    28061:1256,488:39,7125    28065:1256,553:27,138    28090:1257,425:36,4022    28095:1257,442:38,3404    28103:1257,443:33,9189    28119:1257,544:26,6436    28127:1257,658:27,33    28132:1257,639:19,9186    28154:1258,254:35,7456    28161:1258,405:36,4824    28222:1259,418:36,2679    28281:1260,562:21,8281    28306:1260,605:27,4268    28342:1261,559:22,7694    28343:1261,563:21,9325    28366:1261,75:33,8899    28385:1262,465:38,233    28391:1262,567:22,2969    28437:1263,211:41,7693    28464:1263,553:19,6772    28466:1263,543:22,7286    28484:1263,579:28,0324    28557:1265,585:29,1677    28560:1265,587:30,265    28561:1265,589:27,0867    28562:1265,588:28,2344    28565:1265,593:37,3423    28571:1265,596:34,4143    28596:1266,516:37,6422    28608:1266,565:21,2035    28609:1266,573:19,8463    28610:1266,583:28,3619    28638:1266,734:34,1105    28667:1267,541:36,7591    28669:1267,542:21,1725    28677:1267,613:22,6744    28719:1268,565:30,1838    28723:1268,543:21,3538    28725:1268,561:36,7086    28734:1268,565:29,1139    28747:1268,569:27,2482    28805:1269,599:23,7972    28813:1269,691:28,2016    28839:1270,503:38,0709    28850:1270,548:29,3808    28857:1270,555:21,1545    28945:1270,942:19,4914    28957:1270,954:36,9891    28963:1270,95:24,0604    28968:1270,953:41,2286    29001:1271,455:35,7679    29045:1272,233:35,6069    29067:1272,559:21,036    29068:1272,53:29,7619    29069:1272,534:34,9974    29107:1273,498:36,3883    29111:1273,523:26,6589    29114:1273,53:29,0555    29116:1273,645:27,2498    29118:1273,649:22,7464    29143:1274,376:30,9906    29279:1276,398:35,9233    29287:1276,415:38,4861    29289:1276,444:24,2194    29308:1276,699:19,8928    29349:1277,578:27,0878    29376:1278,52:39,2865    29383:1278,587:26,9781    29400:1279,442:35,1339    29411:1279,562:19,7161    29412:1279,571:26,7587    29474:1280,589:21,2544    29475:1280,59:37,8522    29538:1281,585:27,0902    29580:1281,606:19,5748    29595:1281,676:31,7982    29617:1282,511:37,7961    29628:1282,584:23,5761    29633:1282,587:27,0868    29667:1282,807:36,9338    29677:1283,366:36,1241    29685:1283,554:27,2665    29707:1283,803:33,1252    29716:1284,551:25,9351    29728:1284,553:29,1782    29731:1284,576:27,2587    29737:1284,603:22,0295    29779:1285,561:28,3265    29793:1285,583:34,2722    29796:1285,588:37,9995    29823:1286,418:36,407    29827:1286,501:37,794    29840:1286,543:29,4051    29848:1286,597:21,943    29896:1287,567:27,4666    29906:1287,592:21,8737    29946:1288,505:29,962    29953:1288,53:35,9841    30042:1290,344:30,8661    30106:1291,665:22,7524    30136:1292,393:36,1593    30145:1292,549:38,6829    30174:1292,589:28,2761    30177:1292,594:21,4179    30211:1293,548:20,0533    30227:1293,581:21,4447    30263:1294,488:39,4678    30271:1294,594:20,1478    30295:1294,6:22,4524    30306:1294,601:27,2447    30402:1295,356:34,1619    30410:1295,521:38,1486    30443:1295,718:38,4495    30467:1296,555:26,7839    30477:1296,565:27,5835    30500:1296,595:19,3654    30509:1296,598:39,0808    30524:1296,606:21,6926    30540:1296,624:25,2121    30575:1297,582:27,365    30593:1297,591:22,0844    30608:1297,67:32,0504    30619:1297,744:22,0289    30661:1298,582:38,148    30662:1298,591:19,8077    30693:1299,509:27,8275    30699:1299,583:22,3818    30707:1299,8:33,2939    30716:1300,422:38,0416    30729:1300,552:27,0227    30730:1300,566:22,9692    30733:1300,581:28,5346    30735:1300,585:23,7435    30783:1301,816:33,8858    30800:1302,533:37,8571    30825:1302,667:21,636    30878:1303,548:21,5238    30882:1303,54:29,4124    30891:1303,557:27,0601    30895:1303,568:28,2235    30928:1304,164:35,6175    30942:1304,524:27,8801    30950:1304,599:28,1637    30952:1304,602:21,8894    30988:1305,49:36,9038    31002:1305,601:38,8023    31029:1306,428:43,9226    31052:1306,569:27,3211    31070:1306,646:19,6382    31135:1307,58:28,181    31145:1307,697:26,2156    31171:1308,536:39,2514    31173:1308,561:26,3481    31181:1308,592:23,1112    31227:1309,683:28,1203    31229:1309,694:21,8169    31247:1310,371:36,2604    31270:1310,563:28,8711    31271:1310,571:19,8749    31275:1310,587:21,3883    31280:1310,583:27,0081    31336:1311,372:37,7732    31346:1311,465:26,5439    31422:1311,966:31,3796    31464:1312,306:31,0406    31471:1312,486:27,8037    31480:1312,551:29,7677    31517:1312,586:19,3595    31524:1312,617:20,0087    31525:1312,622:22,455    31595:1313,669:32,2388    31621:1314,308:30,8476    31626:1314,348:36,1507    31647:1314,577:38,3059    31657:1314,611:21,8054    31726:1315,589:24,4703    31765:1316,474:24,7352    31833:1317,602:27,3071    31850:1317,813:34,104    31992:1319,302:41,2103    32018:1319,54:27,047    32022:1319,584:20,8862    32100:1320,592:27,0725    32109:1320,613:34,1491    32111:1320,62:32,4613    32163:1321,586:35,9377    32170:1321,595:30,0215    32171:1321,594:28,371    32178:1321,602:38,5791    32185:1321,635:20,6609    32220:1322,405:36,3756    32238:1322,59:21,2476    32243:1322,606:27,4498    32284:1323,6:27,254    32336:1324,572:21,266    32340:1324,582:24,7285    32343:1324,592:28,7015    32405:1325,566:21,4314    32432:1325,607:22,6837    32463:1326,502:37,2713    32470:1326,55:29,2043    32471:1326,564:27,1105    32481:1326,569:21,6723    32552:1328,499:26,7771    32558:1328,593:22,7151    32611:1328,984:28,977    32637:1328,995:39,9591    32676:1329,579:28,8643    32677:1329,588:22,5727    32679:1329,614:27,6462    32696:1329,709:22,7219    32705:1330,336:36,0037    32724:1330,588:28,8879    32726:1330,594:27,8223    32774:1331,625:27,6671    32783:1331,747:21,7302    32807:1332,416:36,1259    32823:1332,537:21,7375    32834:1332,583:25,4721    32852:1332,728:19,8575    32874:1333,416:36,108    32883:1333,574:28,4261    32944:1334,608:27,6492    32973:1335,583:27,4318    32982:1335,634:38,707    32987:1335,656:29,842    32995:1335,746:19,9299    33041:1336,643:22,2783    33042:1336,584:21,5096    33047:1336,605:27,1357    33082:1337,62:38,1995    33088:1337,643:21,0156    33095:1337,665:19,8816    33115:1338,308:35,9468    33133:1338,604:21,3381    33135:1338,603:23,9878    33136:1338,607:28,6168    33209:1339,602:27,4859    33235:1340,594:29,9426    33238:1340,595:28,3984    33284:1341,578:29,9772    33288:1341,593:27,3436    33322:1342,57:26,6987    33326:1342,576:29,1505    33339:1342,669:22,6451    33384:1344,379:36,3272    33385:1344,383:43,6836    33430:1345,597:36,001    33500:1347,597:37,2961    33556:1348,621:21,1345    33561:1348,619:20,1381    33569:1348,645:20,7642    33602:1349,419:36,4516    33617:1349,626:28,093    33633:1349,702:20,2297    33701:1350,424:37,7649    33716:1350,574:21,2665    33726:1350,642:28,7637    33727:1350,63:27,0881    33776:1351,635:38,7568    33812:1352,556:29,7655    33819:1352,59:21,556    33840:1352,779:24,6014    33845:1352,762:21,882    33901:1353,532:23,9629    33938:1353,588:21,483    33971:1353,635:28,1606    33973:1353,656:25,6316    34009:1354,615:35,7097    34011:1354,616:28,9633    34017:1354,641:22,1393    34018:1354,646:38,0817    34019:1354,644:25,1537    34035:1354,851:34,4529    34068:1355,697:21,9856    34137:1356,861:34,3815    34154:1357,578:30,0214    34160:1357,602:22,2878    34186:1358,38:36,4611    34211:1358,575:38,5646    34212:1358,587:26,077    34213:1358,607:27,4564    34219:1358,627:21,0541    34236:1358,844:34,6182    34256:1359,556:28,1671    34262:1359,584:38,1558    34267:1359,608:23,1947    34272:1359,682:22,4355    34295:1360,606:27,391    34301:1360,627:22,6454    34313:1360,717:22,1307    34333:1361,587:27,6644    34339:1361,627:21,9874    34379:1362,415:41,0489    34396:1362,576:37,2005    34399:1362,604:25,716    34401:1362,61:28,5624    34403:1362,616:19,9866    34404:1362,618:21,3495    34416:1362,7:22,8137    34432:1363,428:36,3375    34461:1363,595:29,6904    34474:1363,739:20,2288    34492:1364,531:27,1444    34510:1364,607:28,7636    34569:1364,765:19,3883    34676:1365,614:27,6649    34716:1366,583:29,5294    34724:1366,622:27,4376    34754:1367,595:29,525    34766:1367,643:38,8826    34795:1368,577:21,9043    34803:1368,61:28,2348    34814:1368,731:24,7994    34837:1369,596:28,1457    34841:1369,614:25,7214    34856:1369,655:20,4947    35007:1371,572:27,4452    35027:1372,363:40,0531    35073:1372,857:34,6076    35087:1372,862:37,1044    35092:1373,409:36,1687    35097:1373,613:38,8871    35135:1374,576:38,4377    35140:1374,638:22,2794    35199:1375,54:28,1639    35201:1375,572:38,2786    35204:1375,605:23,245    35239:1376,584:29,707    35246:1376,637:27,4872    35313:1378,485:37,0869    35326:1378,603:36,7365    35327:1378,599:25,4741    35334:1378,606:30,1295    35339:1378,613:28,822    35362:1378,62:34,3157    35414:1380,608:27,8756    35424:1380,639:23,8305    35426:1380,65:21,9844    35468:1381,607:27,3536    35472:1381,659:22,1132    35506:1382,609:27,6911    35512:1382,653:22,7379    35535:1383,593:27,626    35550:1383,637:38,9402    35556:1383,661:26,2221    35583:1384,598:21,4899    35589:1384,609:29,166    35612:1384,657:38,7722    35617:1384,657:20,2628    35646:1385,593:25,2605    35647:1385,597:27,8835    35648:1385,628:29,0447    35690:1386,388:35,7466    35712:1386,625:28,486    35730:1386,793:20,9609    35735:1386,828:35,6851    35752:1387,024:19,5418    35877:1388,638:27,7962    35894:1388,858:34,636    35912:1389,601:39,021    35965:1390,437:41,23    35979:1390,442:36,9459    36156:1392,623:21,7521    36174:1392,636:27,7729    36177:1392,668:39,0692    36235:1393,875:37,5261    36249:1394,493:37,3602    36260:1394,6:23,2736    36296:1395,589:25,9051    36303:1395,63:27,1646    36331:1396,447:37,5868    36344:1396,593:29,7225    36345:1396,616:28,124    36350:1396,624:26,6731    36406:1397,554:29,7276    36415:1397,669:38,9731    36444:1398,61:29,2977    36449:1398,625:28,3944    36489:1399,405:36,1956    36500:1399,623:28,7444    36522:1400,409:36,1507    36532:1400,662:22,4754    36541:1400,646:20,3106    36566:1401,384:36,5567    36575:1401,607:29,2966    36581:1401,621:28,0484    36586:1401,663:40,0387    36599:1401,752:22,0084    36614:1402,456:38,1093    36637:1402,625:35,5907    36653:1402,814:35,9298    36672:1403,568:21,7543    36716:1404,632:20,1319    36738:1404,846:34,8785    36744:1405,484:36,9308    36759:1405,606:39,0354    36761:1405,669:28,1396    36769:1405,635:20,1391    36784:1405,691:23,4208    36816:1406,638:29,6465    36819:1406,635:28,1556    36827:1406,667:37,86    36858:1407,602:21,6146    36868:1407,657:37,2292    36880:1407,652:27,4288    36891:1407,704:22,425    36940:1408,599:22,9414    36965:1408,62:28,9954    36988:1408,66:39,1338    37056:1409,577:22,0427    37058:1409,583:25,0303    37061:1409,586:26,8685    37062:1409,585:23,0922    37070:1409,616:28,7807    37120:1410,615:28,6504    37124:1410,617:19,897    37126:1410,653:23,5297    37127:1410,655:22,3248    37206:1412,418:36,9297    37220:1412,609:31,958    37230:1412,611:29,9644    37235:1412,668:28,4457    37262:1413,55:25,56    37301:1414,634:38,9577    37332:1415,593:38,9414    37340:1415,637:23,5532    37344:1415,725:22,4411    37371:1416,672:22,5099    37375:1416,618:28,8216    37377:1416,645:27,8511    37417:1417,655:27,901    37420:1417,635:20,0253    37441:1417,698:40,5325    37461:1418,604:22,9107    37465:1418,623:28,2975    37475:1418,695:39,729    37501:1419,571:37,0311    37513:1419,654:19,9011    37516:1419,685:28,441    37603:1421,491:37,0163    37610:1421,593:38,7131    37623:1421,683:23,4346    37650:1422,545:37,5732    37662:1422,597:21,7229    37672:1422,633:30,0757    37682:1422,668:31,8054    37698:1422,677:28,1437    37715:1422,79:28,8432    37717:1422,771:34,2523    37751:1423,594:21,9081    37775:1423,631:30,024    37785:1423,638:20,164    37794:1423,65:37,3369    37796:1423,638:19,4892    37805:1423,653:27,6261    37903:1424,662:39,2995    37904:1424,656:41,9744    37949:1425,587:22,3178    37963:1425,651:28,9298    37978:1425,754:24,8023    38007:1426,609:19,8289    38009:1426,627:28,7334    38010:1426,645:23,4379    38011:1426,638:22,4206    38021:1426,667:38,9416    38037:1426,723:28,5638    38063:1426,792:20,0505    38087:1427,623:20,5511    38099:1427,634:27,9037    38105:1427,669:39,7591    38169:1428,379:43,5591    38171:1428,4:39,6929    38174:1428,391:36,7478    38191:1428,682:28,5632    38217:1429,634:37,8594    38256:1430,577:21,9577    38263:1430,637:39,0922    38266:1430,65:29,2403    38308:1431,643:34,3757    38397:1431,725:19,4657    38459:1432,667:35,6883    38460:1432,651:28,5628    38510:1433,668:28,0928    38555:1434,651:35,0849    38566:1434,698:22,5788    38586:1435,511:19,7504    38605:1435,659:28,8363    38617:1435,703:22,5409    38651:1436,351:35,5595    38659:1436,651:30,4712    38666:1436,669:38,9254    38676:1436,749:22,6552    38701:1437,605:38,7983    38708:1437,656:29,8961    38719:1437,808:22,7837    38743:1438,454:41,3001    38752:1438,449:36,7639    38755:1438,469:39,1921    38780:1438,659:30,2014    38790:1438,659:22,0085    38798:1438,667:27,8755    38879:1439,655:29,8171    38910:1440,562:24,3004    38933:1440,668:37,285    38951:1440,661:39,2845    38963:1440,744:22,3056    38991:1441,602:19,8458    39000:1441,626:31,89    39002:1441,676:39,1502    39005:1441,656:28,859    39033:1442,444:35,9125    39047:1442,619:28,8949    39064:1442,626:27,6328    39129:1444,363:36,3743    39145:1444,602:37,5307    39163:1444,667:20,0209    39168:1444,697:28,9969    39275:1445,618:37,359    39276:1445,66:28,2678    39310:1446,534:19,8168    39322:1446,636:39,4279    39607:1447,696:19,4724    40075:1448,779:20,2687    40091:1449,641:21,8561    40103:1449,661:28,1206    40133:1450,559:37,7248    40159:1450,661:32,8872    40169:1450,715:23,6886    40221:1451,644:36,0281    40225:1451,66:32,3761    40243:1451,656:29,1716    40259:1451,694:21,3341    40260:1451,693:22,5536    40277:1452,36:36,3487    40283:1452,427:40,5093    40291:1452,637:27,5991    40294:1452,66:23,6065    40336:1453,563:38,9021    40344:1453,67:23,5081    40360:1454,64:28,1257    40363:1454,66:26,5021    40366:1454,696:22,4179    40409:1455,649:28,8853    40452:1456,638:29,2706    40453:1456,648:39,481    40461:1456,697:22,481    40481:1457,401:35,0685    40484:1457,583:35,6287    40487:1457,601:21,9348    40493:1457,637:29,0236    40495:1457,672:39,3765    40536:1458,643:29,3717    40541:1458,628:27,9416    40565:1459,566:38,5306    40569:1459,582:21,4956    40572:1459,648:28,4771    40606:1460,487:37,4827    40619:1460,635:19,8299    40627:1460,708:21,9451    40645:1460,804:22,7652    40677:1461,563:21,8671    40680:1461,596:37,3614    40737:1462,616:39,4214    40745:1462,659:22,2727    40748:1462,685:23,2632    40759:1462,764:20,3965    40864:1463,661:28,7456    40997:1463,675:19,472    41166:1463,71:19,4683    41336:1464,641:22,0402    41342:1464,665:29,3143    41345:1464,67:31,4357    41425:1466,597:32,625    41431:1466,659:21,8713    41434:1466,653:28,5188    41471:1467,673:21,2878    41476:1467,665:22,5199    41485:1467,659:29,0729    41513:1467,795:23,8873    41514:1467,807:24,6852    41539:1468,646:22,1262    41597:1469,67:28,7262    41601:1469,668:23,6936    41652:1470,651:28,5433    41654:1470,649:31,4166    41655:1470,647:24,8164    41665:1470,684:21,0804    41735:1472,621:39,2587    41737:1472,625:31,3799    41770:1473,63:22,2062    41815:1474,616:38,7946    41830:1474,644:28,9425    41832:1474,658:20,0534    41833:1474,674:22,4405    41858:1475,577:37,9143    41863:1475,642:28,451    41869:1475,736:39,7772    41892:1476,401:36,993    41907:1476,623:27,7952    41908:1476,632:19,8853    41917:1476,663:29,5963    41922:1476,705:21,8112    41972:1478,614:39,3027    42033:1479,678:39,3783    42064:1480,656:29,8758    42065:1480,66:28,2655    42102:1481,672:39,5188    42114:1481,85:21,2107    42146:1482,661:28,8787    42150:1482,666:22,4662    42166:1482,784:24,1232    42179:1483,661:19,7676    42185:1483,641:29,0407    42188:1483,656:22,586    42216:1483,703:20,6531    42269:1484,666:23,5684    42273:1484,685:29,0674    42304:1485,674:23,7681    42313:1485,726:20,4787    42367:1486,599:39,2209    42374:1486,654:29,1104    42378:1486,683:21,1523    42379:1486,68:23,7001    42382:1486,715:22,965    42404:1487,652:29,6217    42458:1488,593:20,0987    42473:1488,662:22,5213    42523:1489,619:28,8452    42583:1491,628:20,3052    42594:1491,739:39,8339    42662:1492,367:36,6816    42679:1492,64:37,4408    42680:1492,642:27,9002    42683:1492,666:28,9772    42688:1492,669:30,0382    42721:1493,631:35,8195    42722:1493,633:21,8415    42750:1493,792:22,8378    42766:1494,623:39,2915    42769:1494,643:22,0963    42776:1494,661:30,3993    42779:1494,676:28,3246    42785:1494,709:23,25    42806:1495,472:36,8862    42828:1495,665:30,0038    42832:1495,681:39,4129    42833:1495,684:23,3582    42866:1496,684:30,3745    42867:1496,63:22,3363    42870:1496,651:28,2668    42937:1497,639:28,5486    42965:1498,409:35,0836    42975:1498,663:29,0312    43009:1499,638:29,2282    43029:1499,876:21,2294    43107:1501,657:23,8551    43114:1501,735:20,1049    43226:1503,658:29,6819    43235:1503,711:36,0204    43275:1504,622:21,8226    43295:1504,682:20,2418    43319:1504,939:38,2942    43339:1505,614:28,7721    43341:1505,633:21,3165    43345:1505,68:27,6691    43366:1506,549:19,8037    43368:1506,532:36,9081    43395:1506,69:29,5809    43400:1506,736:23,0174    43442:1507,738:40,0238    43497:1507,844:33,2623    43538:1508,663:23,995    43543:1508,678:29,3327    43563:1508,764:22,5751    43578:1509,489:37,0679    43592:1509,672:30,0409    43605:1509,79:29,5021    43642:1510,565:39,0518    43658:1510,652:30,2942    43659:1510,662:36,2792    43660:1510,654:28,2785    43670:1510,676:23,3492    43678:1510,676:19,5162    43691:1510,682:20,1663    43715:1510,677:24,6488    43794:1511,67:36,2726    43815:1512,437:36,9212    43822:1512,619:29,3954    43828:1512,687:26,6212    43830:1512,695:39,5353    43851:1513,443:36,7892    43855:1513,489:31,0721    43863:1513,631:29,5128    43995:1516,77:41,0367    44022:1517,653:30,1944    44030:1517,648:39,3637    44034:1517,657:21,5998    44146:1518,604:19,3715    44345:1518,68:22,5189    44390:1519,673:20,1092    44398:1519,712:32,565    44418:1520,636:36,4013    44458:1521,634:22,6521    44464:1521,688:30,5282    44524:1522,701:29,4069    44535:1522,712:22,8953    44592:1523,671:21,9661    44599:1523,74:22,8706    44618:1523,737:40,6561    44633:1523,841:29,7538    44636:1523,848:33,3232    44676:1524,668:30,3213    44679:1524,654:20,0263    44718:1525,479:37,1645    44744:1525,584:22,0886    44750:1525,669:30,3927    44754:1525,689:26,6971    44797:1526,672:29,8448    44800:1526,68:22,7349    44802:1526,69:23,9186    44831:1527,668:29,4739    44921:1530,568:37,5785    44932:1530,68:39,4746    44967:1531,675:29,825    44969:1531,687:39,3134    45021:1532,621:26,3459    45024:1532,666:39,7537    45063:1533,709:20,7868    45130:1534,597:19,3762    45196:1534,659:29,5239    45205:1534,677:20,7536    45243:1535,679:22,0021    45245:1535,684:21,0079    45246:1535,684:29,1272    45250:1535,688:30,2656    45290:1536,681:22,2052    45295:1536,7:29,1994    45297:1536,723:19,8795    45347:1537,782:21,1104    45379:1538,632:22,5473    45384:1538,69:29,7739    45441:1539,746:43,1647    45445:1539,735:40,3086    45463:1539,852:33,4141    45496:1540,772:29,8655    45498:1540,755:43,2519    45503:1540,75:39,9795    45554:1541,609:24,5058    45564:1541,73:25,784    45594:1542,686:29,981    45597:1542,692:23,9601    45654:1544,476:36,9994    45664:1544,674:29,0504    45695:1545,672:29,2312    45775:1547,677:29,8228    45820:1548,655:20,276    45828:1548,691:39,329    45857:1549,687:20,2142    45863:1549,696:39,4861    45889:1550,713:23,4756    45893:1550,699:29,821    45895:1550,659:22,2589    45896:1550,67:20,469    45943:1551,67:20,2698    45944:1551,655:22,2856    45949:1551,701:28,2157    45950:1551,699:29,735    45954:1551,742:23,6094    45980:1552,498:37,2147    45983:1552,561:39,5067    46001:1552,688:39,5262    46002:1552,722:29,6927    46056:1553,637:39,2767    46064:1553,695:30,4032    46091:1554,656:28,5929    46119:1554,8:22,9713    46139:1555,719:40,1404    46170:1556,655:27,9078    46179:1556,712:23,1837    46184:1556,739:40,0323    46258:1558,707:29,8473    46338:1560,577:21,7691    46369:1560,697:29,7854    46370:1560,673:22,892    46384:1560,709:39,9016    46417:1560,738:19,5255    46542:1561,448:36,9566    46551:1561,639:22,2887    46554:1561,686:40,6282    46567:1561,693:29,4915    46587:1562,453:37,3767    46606:1562,687:22,4615    46642:1563,443:37,4482    46649:1563,701:29,4617    46654:1563,712:39,8691    46679:1563,87:24,7391    46717:1564,683:35,9813    46719:1564,691:31,4511    46725:1564,721:28,37    46756:1565,688:26,3032    46765:1565,806:20,3031    46783:1566,471:41,4012    46801:1566,666:38,3109    46812:1566,694:28,6625    46826:1566,826:29,5556    46875:1567,698:28,0753    46880:1567,702:20,1921    46883:1567,729:23,9151    46923:1568,674:39,5922    46926:1568,703:24,7439    46928:1568,709:29,8932    46961:1569,654:39,314    46972:1569,713:29,6955    47005:1570,665:39,6376    47039:1571,68:39,6319    47125:1573,723:29,8596    47200:1574,679:21,7564    47215:1574,688:39,6568    47273:1575,739:19,5936    47285:1575,747:30,1998    47367:1576,6:26,3743    47371:1576,602:27,4677    47402:1576,674:43,3003    47855:1576,743:19,5079    48008:1577,687:40,084    48023:1577,784:29,1025    48061:1578,754:40,2264    48063:1578,706:27,5119    48089:1579,684:20,056    48093:1579,679:23,0001    48106:1579,713:29,8174    48115:1579,737:27,353    48131:1580,503:36,3904    48162:1580,886:24,85    48176:1580,879:23,8674    48189:1581,601:39,3365    48195:1581,7:28,1012    48224:1582,699:23,2133    48281:1583,58:19,4499    48354:1583,687:30,0776    48394:1583,701:23,2678    48417:1584,506:37,4959    48421:1584,65:22,4556    48424:1584,684:24,7283    48425:1584,693:29,9013    48428:1584,701:31,3263    48446:1584,883:20,872    48478:1585,615:25,2753    48480:1585,657:39,8437    48486:1585,746:29,2772    48505:1586,637:39,7932    48520:1586,738:28,8819    48521:1586,729:30,4747    48540:1587,656:39,4673    48580:1588,706:30,1503    48616:1589,598:20,2276    48625:1589,712:29,6958    48651:1590,442:37,3994    48663:1590,675:20,1719    48664:1590,675:39,2932    48667:1590,708:32,7857    48686:1591,709:38,2764    48699:1591,74:30,3879    48751:1592,697:22,1803    48898:1592,735:29,8459    48979:1592,746:39,3223    49122:1592,733:19,5192    49243:1593,693:22,3763    49244:1593,736:29,9219    49248:1593,75:39,5701    49273:1594,516:36,3895    49284:1594,673:29,233    49295:1594,726:23,0529    49296:1594,727:27,319    49303:1594,762:40,2155    49332:1595,704:30,0066    49334:1595,685:20,1503    49349:1595,896:21,5836    49381:1596,723:23,4202    49390:1596,821:20,239    49451:1598,73:38,9475    49464:1599,414:37,0975    49509:1600,496:37,4407    49524:1600,686:20,009    49527:1600,693:29,6227    49530:1600,7:40,0851    49608:1602,743:28,9718    49696:1604,617:38,3983    49697:1604,674:20,1397    49713:1604,731:30,3377    49719:1604,757:21,0538    49776:1605,729:24,0327    49778:1605,734:29,8407    49780:1605,738:34,6024    49839:1606,715:24,0286    49901:1607,608:19,881    49914:1607,776:29,2055    49948:1608,684:22,349    49958:1608,73:30,9321    49959:1608,7:28,3111    50008:1609,748:30,2043    50037:1610,76:40,1528    50056:1610,867:30,2917    50075:1611,695:29,4784    50087:1611,767:40,131    50103:1611,839:23,1276    50126:1612,614:38,2826    50172:1612,762:23,3804    50174:1612,779:30,5355    50202:1613,704:38,904    50208:1613,758:26,8063    50212:1613,819:23,986    50230:1614,543:40,43    50247:1614,7:32,7024    50254:1614,723:39,4402    50285:1614,894:20,4167    50338:1615,7:40,0566    50357:1616,003:38,8862    50377:1616,674:30,9401    50383:1616,703:22,9745    50384:1616,726:40,25    50418:1617,657:32,5278    50425:1617,667:31,1446    50431:1617,715:23,19    50460:1617,788:19,5195    50505:1618,65:36,9559    50514:1618,718:39,8067    50557:1619,652:36,9141    50574:1619,665:38,5251    50578:1619,701:22,573    50593:1619,788:40,3982    50633:1620,671:29,4935    50638:1620,7:22,6628    50683:1621,708:30,1695    50735:1622,69:20,3509    50750:1622,7:22,6063    50766:1622,705:30,44    50791:1622,722:26,7913    50793:1622,731:23,7391    50825:1623,6:23,0831    50833:1623,727:19,7436    50837:1623,714:31,5868    50838:1623,728:29,8577    50840:1623,727:24,1239    50845:1623,725:28,553    50904:1624,546:37,7263    50912:1624,716:27,4177    50913:1624,722:29,2247    50914:1624,719:30,9972    50919:1624,722:24,4273    50921:1624,723:25,3174    50970:1626,687:23,0633    50972:1626,701:39,1161    50974:1626,706:29,7272    50984:1626,753:25,2644    51007:1627,695:29,4532    51008:1627,698:33,0468    51044:1628,502:36,6371    51059:1628,725:38,9658    51065:1628,748:23,194    51095:1629,678:38,6227    51105:1629,738:20,6512    51117:1629,844:23,8055    51118:1629,839:31,3163    51120:1629,851:24,8913    51160:1630,705:19,8053    51175:1630,739:20,6472    51184:1630,83:31,2476    51264:1631,721:31,0188    51276:1631,715:39,5409    51328:1632,709:40,147    51333:1632,744:36,9264    51340:1632,782:30,2994    51368:1633,644:32,6334    51374:1633,682:31,4084    51678:1633,757:19,5285    51778:1634,693:39,9524    51779:1634,652:37,3319    51793:1634,725:28,8524    51804:1634,799:29,7175    51838:1635,651:37,3773    51862:1635,753:22,5346    51865:1635,76:30,3357    51875:1635,786:40,4411    51885:1635,829:20,6323    51906:1636,572:36,436    51916:1636,699:20,0324    51920:1636,844:20,7854    51929:1636,738:22,4996    51930:1636,744:24,0463    51932:1636,741:30,251    51940:1636,739:25,0503    51945:1636,766:26,6972    51948:1636,856:23,1765    51949:1636,741:29,2539    52052:1638,472:37,3612    52096:1638,736:19,6015    52100:1638,728:20,2299    52157:1639,734:29,4638    52189:1640,581:23,2418    52213:1640,678:28,0422    52216:1640,702:29,227    52219:1640,699:31,0143    52252:1641,719:25,1806    52256:1641,75:40,3023    52279:1642,532:36,6844    52320:1643,738:29,5324    52367:1644,76:36,2919    52374:1644,723:39,1122    52403:1644,829:22,7909    52433:1645,703:29,9703    52446:1645,756:20,6137    52450:1645,788:25,1414    52487:1646,768:31,121    52507:1646,795:21,8854    52541:1647,721:30,2793    52550:1647,776:23,1889    52609:1648,727:22,8257    52612:1648,734:30,1076    52730:1649,714:19,5786    52769:1649,727:22,643    52853:1649,755:30,3626    52950:1650,618:37,3479    52962:1650,732:29,9148    52968:1650,775:23,4235    53002:1651,631:37,5785    53017:1651,743:30,2051    53035:1651,79:40,6617    53078:1652,698:20,1281    53094:1652,724:22,7619    53101:1652,767:30,4036    53103:1652,835:19,7305    53144:1653,686:31,4441    53181:1653,876:30,3812    53216:1654,782:23,1264    53217:1654,768:20,8689    53279:1656,731:29,2949    53280:1656,734:27,8306    53282:1656,741:39,0555    53287:1656,747:25,3924    53322:1657,687:20,1264    53328:1657,722:22,8973    53329:1657,74:25,3979    53331:1657,754:40,2734    53333:1657,761:29,7252    53375:1658,591:21,4575    53386:1658,691:31,6861    53393:1658,732:29,9416    53398:1658,745:28,4209    53413:1658,802:23,5287    53435:1659,748:29,3307    53454:1660,459:35,6861    53463:1660,704:24,0883    53470:1660,735:38,0023    53514:1661,772:30,8232    53532:1662,567:27,117    53540:1662,652:28,5698    53549:1662,709:25,2276    53554:1662,742:30,7042    53568:1662,803:21,9032    53589:1663,627:19,8553    53604:1663,748:30,4525    53633:1664,746:29,8137    53662:1664,773:31,1477    53736:1666,712:20,1227    53744:1666,775:30,6643    53747:1666,798:24,016    53800:1667,793:40,5608    53810:1667,896:30,4707    53838:1668,711:29,6357    53866:1668,805:40,4656    53957:1669,689:21,4647    53972:1669,736:27,8346    54005:1670,743:30,6092    54006:1670,761:39,0486    54054:1671,539:37,6477    54070:1671,736:30,1156    54104:1672,727:39,2631    54107:1672,744:29,9485    54176:1673,741:29,6742    54184:1673,759:40,717    54205:1673,811:27,3371    54237:1674,727:30,1532    54239:1674,748:23,3379    54242:1674,759:20,7149    54269:1675,708:29,2032    54308:1676,762:30,5079    54335:1677,76:23,3422    54336:1677,773:30,7419    54372:1678,71:23,8185    54382:1678,768:30,9164    54421:1679,699:22,6046    54424:1679,757:29,0979    54438:1679,947:23,8176    54439:1679,936:26,4977    54448:1679,953:24,7908    54497:1680,754:29,42    54525:1680,752:30,0275    54545:1680,916:20,802    54576:1681,747:30,8774    54615:1682,755:20,9986    54681:1684,624:36,6415    54685:1684,664:33,6173    54687:1684,666:31,7527    54688:1684,671:30,6564    54703:1684,709:29,6453    54712:1684,784:40,2999    54722:1684,846:23,6494    54752:1685,751:21,0715    54804:1686,739:39,1461    54805:1686,74:24,0286    54822:1686,802:30,6329    54846:1687,536:37,7859    54892:1687,765:22,0047    54893:1687,766:30,1433    54920:1688,654:20,1419    54930:1688,722:39,7267    54934:1688,774:27,3356    54935:1688,778:30,8055    54975:1689,736:24,5496    54976:1689,742:40,602    55001:1689,801:27,5541    55030:1690,661:22,5022    55035:1690,76:29,8004    55041:1690,792:19,7461    55092:1691,803:30,7603    55122:1692,765:23,3358    55141:1692,793:36,1718    55143:1692,798:30,8875    55144:1692,799:27,7707    55150:1692,805:33,5585    55153:1692,81:24,6653    55314:1693,762:20,5058    55315:1693,763:23,4788    55450:1694,783:23,5864    55484:1695,734:23,1763    55516:1696,718:23,9499    55523:1696,727:29,5178    55531:1696,739:22,9547    55568:1697,622:21,5344    55582:1697,738:30,8785    55596:1697,781:39,4369    55614:1697,961:21,1792    55637:1698,567:37,7295    55644:1698,711:36,7213    55651:1698,747:32,0948    55653:1698,761:27,33    55656:1698,768:20,9369    55690:1699,729:28,8662    55694:1699,763:40,2293    55696:1699,778:20,8595    55703:1699,869:19,6231    55756:1700,721:29,937    55800:1701,53:41,1138    55811:1701,73:29,9653    55864:1702,68:19,7686    55917:1703,839:33,5849    55964:1704,778:30,5697    56011:1705,731:40,4367    56033:1705,886:20,7303    56052:1706,74:19,7833    56053:1706,777:22,6894    56093:1707,771:31,2984    56099:1707,81:23,5945    56132:1708,752:23,3746    56139:1708,785:30,5905    56142:1708,779:32,078    56149:1708,792:36,6625    56180:1708,979:21,6758    56267:1711,621:22,5418    56280:1711,756:28,7317    56286:1711,803:23,3831    56320:1712,763:24,6359    56323:1712,772:39,4156    56324:1712,779:28,8119    56325:1712,771:30,9994    56353:1713,753:30,8269    56355:1713,781:39,6059    56364:1713,864:23,6188    56375:1714,548:37,8491    56388:1714,786:30,0163    56422:1715,777:30,191    56457:1715,98:20,9331    56493:1716,657:20,1773    56513:1716,752:29,5936    56514:1716,773:27,9978    56521:1716,782:31,9833    56525:1716,844:23,7868    56550:1717,743:29,829    56599:1718,75:27,6384    56628:1719,753:30,8785    56662:1720,686:19,6657    56687:1720,762:30,9288    56718:1721,754:30,6711    56721:1721,737:40,2508    56757:1722,554:37,7804    56781:1722,803:22,091    56784:1722,829:30,7168    56806:1723,515:37,7439    56838:1724,588:36,6206    56857:1724,911:23,5347    56884:1725,591:38,322    56924:1727,071:39,6768    56952:1727,799:39,5586    56992:1728,771:36,767    56993:1728,771:24,6631    57012:1728,918:25,0788    57127:1729,803:39,8353    57146:1730,789:31,9557    57151:1730,764:20,1095    57152:1730,78:29,9352    57157:1730,802:39,5907    57183:1731,746:22,7214    57192:1731,772:20,8082    57194:1731,784:30,9596    57211:1731,807:38,9387    57224:1731,877:20,9604    57264:1732,777:30,0835    57265:1732,771:28,1753    57270:1732,778:32,6842    57277:1732,792:24,6729    57305:1733,718:19,2602    57312:1733,742:29,7319    57360:1734,664:19,8976    57378:1734,792:23,58    57379:1734,784:25,1659    57382:1734,8:39,4869    57392:1734,912:21,1134    57419:1735,743:30,5042    57421:1735,768:32,0787    57422:1735,786:24,6528    57434:1735,912:21,1228    57471:1736,773:32,1041    57530:1737,782:33,1333    57531:1737,78:31,0012    57536:1737,773:24,9517    57537:1737,776:23,7334    57574:1738,726:30,3539    57579:1738,751:29,0569    57584:1738,76:25,0428    57633:1739,782:37,9558    57672:1740,756:30,26    57680:1740,796:34,1369    57711:1741,737:30,1987    57716:1741,804:37,8947    57718:1741,809:21,9462    57738:1742,788:39,5756    57740:1742,758:30,4462    57775:1743,761:30,7473    57777:1743,803:39,8275    57864:1745,804:32,0873    57870:1745,894:23,2924    57888:1746,593:38,2127    57893:1746,75:38,7626    57901:1746,75:30,163    57913:1746,815:22,4219    57916:1746,873:19,6943    57966:1747,783:19,7801    57967:1747,79:38,8302    58008:1748,797:30,0748    58042:1749,778:20,186    58044:1749,786:32,7748    58050:1749,812:30,6146    58051:1749,819:23,8112    58075:1750,761:27,6569    58084:1750,784:23,8278    58089:1750,785:25,3208    58097:1750,806:31,3444    58136:1751,753:29,2757    58137:1751,765:27,7217    58142:1751,803:24,6228    58143:1751,798:31,4342    58222:1752,783:19,6145    58235:1752,792:38,9289    58238:1752,802:20,8554    58327:1754,775:36,9328    58335:1754,762:28,8485    58341:1754,783:29,9362    58343:1754,844:39,7855    58347:1754,782:31,2934    58352:1754,855:24,5144    58355:1754,895:31,2589    58359:1754,917:36,6612    58361:1754,922:33,319    58391:1755,736:30,0108    58401:1755,806:39,847    58426:1756,757:30,3187    58428:1756,782:39,6223    58452:1757,752:30,3448    58454:1757,804:39,6392    58483:1758,755:30,9223    58486:1758,78:23,7048    58509:1759,763:31,0007    58514:1759,797:39,824    58549:1760,787:30,7342    58567:1760,831:21,5463    58633:1761,687:19,3667    58750:1761,816:32,472    58759:1761,831:21,6467    58798:1762,57:38,3386    58880:1764,68:19,9065    58889:1764,79:29,8252    58894:1764,799:38,935    58898:1764,809:26,5598    58909:1764,844:22,9508    58937:1765,809:36,764    58941:1765,809:31,0002    58942:1765,823:34,6007    58949:1765,819:33,3335    58954:1765,907:19,7905    58994:1766,806:31,5562    59003:1766,997:24,9437    59022:1766,998:24,1138    59056:1767,781:19,81    59058:1767,79:31,5326    59100:1768,826:20,7749    59142:1769,713:28,1352    59149:1769,782:30,9769    59152:1769,81:39,4979    59174:1770,592:38,2586    59192:1770,794:30,7093    59196:1770,812:39,9305    59225:1771,8:30,8928    59226:1771,805:39,9462    59236:1771,896:24,2994    59258:1772,796:30,8363    59295:1773,822:34,6048    59331:1774,765:23,6949    59335:1774,783:20,8639    59337:1774,792:30,2953    59368:1775,786:31,4772    59369:1775,786:40,7714    59370:1775,797:27,7332    59430:1776,855:21,4446    59459:1777,69:19,3781    59516:1777,771:30,5301    59558:1777,838:21,5165    59594:1778,722:30,3516    59645:1779,797:31,1464    59664:1780,73:29,6646    59739:1782,832:31,5329    59745:1782,842:25,9126    59773:1783,791:39,8152    59780:1783,92:23,5568    59793:1784,81:39,9203    59796:1784,815:20,8523    59814:1785,783:39,538    59844:1786,581:38,2934    59863:1786,804:30,8538    59876:1787,58:38,2959    59887:1787,677:23,1144    59923:1788,798:31,2719    59928:1788,836:29,8727    59954:1789,779:31,4824    60007:1790,794:40,4536    60008:1790,798:30,4591    60011:1790,815:23,6451    60036:1791,786:27,7814    60040:1791,798:41,0166    60041:1791,804:30,8046    60064:1792,805:31,0564    60078:1792,928:21,2153    60106:1793,748:20,7186    60126:1793,884:32,3738    60138:1794,658:23,279    60146:1794,755:30,363    60149:1794,796:23,9153    60153:1794,806:25,0524    60202:1795,788:30,8588    60203:1795,793:24,9965    60216:1795,921:24,2425    60242:1796,751:29,4527    60248:1796,772:30,9215    60259:1796,839:20,9468    60261:1796,841:39,7672    60300:1797,794:31,6389    60302:1797,794:29,2669    60305:1797,801:39,7966    60320:1797,925:23,8945    60352:1798,716:36,9482    60355:1798,758:30,2784    60357:1798,784:31,783    60359:1798,819:40,0418    60371:1798,837:25,8723    60390:1799,695:20,1748    60399:1799,759:30,3528    60429:1800,822:39,9716    60449:1801,721:19,9045    60485:1802,839:32,7576    60551:1804,796:19,7339    60553:1804,801:40,4675    60558:1804,848:30,4814    60591:1805,8:40,8075    60593:1805,809:29,91    60616:1806,788:30,4099    60626:1806,829:23,9302    60628:1806,827:23,0614    60631:1806,866:37,5467    60680:1807,781:31,0304    60721:1807,805:23,9067    60751:1807,809:20,6486    60792:1808,043:21,2305    60816:1808,793:23,7176    60866:1809,821:20,9525    60871:1809,879:32,3036    60892:1810,775:30,9834    60897:1810,831:39,8594    60906:1811,053:21,2105    60939:1811,825:20,2015    60941:1811,847:39,9236    60946:1811,926:24,2666    60968:1812,74:31,4379    60975:1812,786:24,1374    60983:1812,834:39,979    60985:1812,845:22,0513    61039:1813,715:31,695    61040:1813,717:33,6989    61048:1813,778:40,6581    61063:1813,946:23,969    61087:1814,718:37,1689    61091:1814,771:30,4476    61094:1814,79:32,007    61096:1814,819:40,0381    61105:1814,882:34,36    61131:1815,843:24,1297    61192:1816,898:33,7527    61193:1816,899:31,7585    61221:1817,694:20,2344    61266:1817,832:31,0938    61302:1818,83:23,2822    61303:1818,842:32,8759    61304:1818,827:30,9531    61330:1819,767:19,7243    61332:1819,796:23,3631    61340:1819,829:32,1253    61374:1820,825:31,6376    61404:1821,825:31,7802    61405:1821,815:30,1712    61429:1822,735:30,8742    61446:1822,829:26,9998    61480:1823,771:25,0442    61510:1823,988:24,3977    61524:1824,71:21,5125    61573:1825,786:20,135    61576:1825,796:31,931    61584:1825,923:19,6549    61636:1826,855:39,9362    61659:1827,81:30,6476    61662:1827,837:40,0194    61702:1828,808:40,4023    61711:1828,848:21,202    61723:1829,048:21,2535    61753:1829,752:40,8396    61757:1829,809:31,7381    61783:1830,787:30,4958    61814:1831,808:20,9257    61822:1831,891:43,3079    61855:1832,845:31,9399    61899:1833,844:27,082    61938:1834,823:32,9139    61945:1834,825:31,095    61949:1834,838:24,142    61957:1834,894:23,2213    61984:1835,709:19,9131    61993:1835,811:31,4371    62000:1835,842:24,0379    62044:1836,791:31,1437    62080:1837,8:30,5569    62087:1837,853:25,817    62135:1838,818:27,0581    62136:1838,819:39,5942    62146:1838,933:20,9121    62214:1840,686:36,3909    62218:1840,786:23,5211    62226:1840,836:41,1795    62256:1841,751:35,6598    62268:1841,841:40,0711    62270:1841,849:24,229    62279:1841,916:24,9091    62320:1842,834:40,1208    62323:1842,853:24,0672    62360:1843,779:30,6328    62362:1843,813:24,3931    62387:1844,483:34,2653    62463:1845,867:32,1139    62504:1846,853:32,0619    62512:1846,97:19,7955    62534:1847,798:30,9333    62541:1847,917:0,01    62547:1847,885:43,6655    62557:1847,954:21,1971    62575:1848,778:23,7179    62580:1848,806:30,8099    62587:1848,842:27,3209    62662:1849,846:24,2072    62699:1850,803:31,8145    62702:1850,838:23,6537    62740:1851,795:31,5656    62778:1852,774:31,2416    62791:1852,895:25,1481    62866:1854,815:40,9238    62922:1855,887:31,5835    62930:1855,831:23,8688    62946:1855,993:27,4958    62975:1856,814:19,4611    63001:1856,829:42,1331    63060:1857,822:31,1273    63087:1858,815:31,0319    63098:1858,839:24,2646    63135:1859,802:31,3884    63143:1859,828:24,4114    63183:1860,461:34,217    63195:1860,851:24,0422    63209:1860,826:21,4001    63249:1861,825:19,7716    63280:1862,814:31,9751    63282:1862,826:23,4275    63284:1862,823:20,0266    63299:1863,015:21,0654    63311:1863,751:19,9231    63312:1863,757:32,1874    63319:1863,825:23,316    63322:1863,894:0,01    63361:1863,935:19,9118    63391:1864,807:20,4299    63427:1865,808:32,982    63430:1865,844:21,7281    63455:1866,702:19,7041    63476:1866,875:32,3289    63497:1867,671:33,5267    63502:1867,752:33,1519    63517:1867,951:25,1462    63525:1867,991:19,9376    63540:1868,708:23,2954    63547:1868,863:39,8932    63591:1869,866:39,9842    63662:1871,824:31,6957    63668:1871,86:40,2781    63690:1872,719:19,8182    63705:1872,82:31,36    63744:1873,817:31,519    63758:1873,872:33,163    63772:1873,962:21,4331    63812:1874,831:30,8238    63857:1875,854:23,435    63877:1875,983:25,7313    63910:1876,866:22,2013    63916:1876,842:23,3802    63921:1876,858:31,3943    63951:1876,992:19,8647    63987:1877,844:31,6103    64032:1878,59:30,7785    64049:1878,772:19,7663    64053:1878,79:42,0327    64054:1878,792:20,7224    64067:1878,851:32,1809    64068:1878,935:21,3804    64076:1878,908:26,2544    64087:1879,004:19,9037    64115:1879,855:32,0183    64123:1879,889:43,6912    64170:1880,895:43,9095    64216:1881,817:32,1845    64219:1881,823:21,9992    64256:1882,803:20,2441    64300:1882,879:40,1406    64352:1883,859:40,1579    64410:1884,857:40,054    64415:1884,888:21,3108    64431:1885,651:38,82    64437:1885,81:30,6867    64442:1885,874:21,2648    64446:1885,849:43,7937    64493:1886,859:27,2961    64549:1887,872:31,6433    64558:1888,007:21,0142    64576:1888,705:19,8331    64579:1888,774:31,2281    64587:1888,849:33,1294    64621:1889,868:33,0683    64639:1889,905:19,4083    64869:1892,768:40,25    64883:1892,857:30,707    64887:1892,861:24,33    64889:1892,869:22,1963    64899:1892,973:24,5581    64905:1893,029:28,8646    64939:1893,838:31,846    64988:1894,877:42,4737    64990:1894,888:32,0957    65035:1895,07:21,396    65119:1896,848:39,5865    65129:1896,882:43,6058    65150:1897,773:31,25    65168:1897,869:40,2131    65198:1898,854:40,2681    65234:1899,768:22,9648    65243:1899,861:21,3203    65249:1899,814:22,2325    65250:1899,833:31,2049    65253:1899,851:40,3819    65257:1899,853:24,8347    65312:1900,87:31,9971    65348:1901,611:38,6941    65368:1901,823:43,8255    65374:1901,853:31,9918    65397:1902,817:24,581    65400:1902,838:31,9014    65430:1903,807:32,4039    65445:1904:21,0341    65471:1904,886:27,1252    65497:1905,836:22,5261    65501:1905,834:32,2833    65504:1905,896:19,4177    65570:1906,859:28,8096    65593:1907,768:23,7801    65623:1908,742:40,0014    65633:1908,869:20,2075    65676:1909,883:32,8755    65734:1910,89:31,946    65746:1911,051:24,9809    65758:1911,016:31,672    65767:1911,03:28,4801    65769:1911,032:29,9411    65816:1911,822:30,7572    65825:1911,872:32,3441    65835:1911,922:19,5205    65931:1912,85:32,7253    65948:1913,034:24,1522    65998:1913,899:40,9558    66044:1914,897:31,1389    66054:1914,996:33,6261    66080:1915,909:31,2987    66091:1916,54:30,7898    66161:1916,768:20,3224    66185:1916,849:24,6259    66197:1916,946:34,193    66220:1917,774:20,8077    66229:1917,813:43,4815    66240:1917,938:31,7788    66264:1918,824:22,0283    66295:1919,873:27,0102    66300:1919,895:31,9248    66302:1919,934:19,9419    66371:1920,86:32,0385    66399:1921,871:31,9912    66424:1922,821:40,0351    66427:1922,849:31,9676    66434:1922,897:21,3736    66460:1923,762:39,9643    66464:1923,805:20,7834    66483:1923,969:21,5963    66515:1925,007:24,8304    66536:1925,815:23,1958    66578:1926,837:30,8249    66656:1927,914:19,5182    66959:1928,865:40,5467    66962:1928,889:24,8967    67012:1929,867:41,6377    67016:1929,897:31,5333    67039:1930,773:20,2836    67061:1930,904:31,491    67066:1931,002:21,3205    67097:1931,903:31,4903    67132:1932,724:35,3075    67152:1932,902:21,6385    67200:1933,608:43,0242    67217:1933,877:21,6245    67263:1934,786:19,9422    67281:1934,878:32,0383    67306:1935,807:20,6619    67307:1935,902:34,5939    67331:1935,876:27,1803    67335:1935,902:32,5221    67362:1936,734:20,2429    67380:1936,861:23,431    67382:1936,874:34,748    67386:1936,878:32,2422    67441:1938,847:31,9331    67459:1938,897:40,3004    67462:1938,881:21,3856    67463:1938,917:35,6462    67495:1939,905:40,3478    67497:1939,917:35,3171    67498:1939,927:21,8646    67527:1940,726:23,3968    67536:1940,9:40,4032    67601:1942,672:36,3862    67612:1942,837:30,9624    67632:1943,007:24,9416    67643:1943,731:20,1938    67660:1943,984:33,6412    67676:1944,728:20,2008    67686:1944,896:24,3266    67696:1945,004:33,7085    67723:1945,881:41,9013    67725:1945,882:31,4709    67762:1946,874:31,6915    67801:1947,878:31,6062    67837:1948,799:19,9472    67857:1948,911:25,0312    67888:1949,706:35,0279    67895:1949,807:19,7422    67911:1949,889:21,6574    67944:1950,833:32,0638    67951:1950,851:35,7688    67956:1950,866:39,8104    67957:1950,893:22,6227    67993:1951,86:32,1012    67996:1951,943:25,6178    68026:1952,812:20,0359    68029:1952,854:25,6572    68032:1952,874:30,8514    68036:1952,907:32,2252    68081:1954,014:32,4121    68107:1954,978:32,0186    68108:1954,906:40,3603    68117:1954,966:25,3585    68163:1955,882:28,1106    68167:1955,909:24,2054    68176:1956,058:32,9875    68193:1956,879:22,1696    68212:1956,89:21,4349    68304:1958,893:32,2013    68316:1959,006:25,0183    68359:1960,103:19,9565    68411:1962,826:21,9701    68415:1962,875:31,8124    68419:1962,896:25,1783    68420:1962,904:41,8069    68455:1963,88:31,7425    68501:1964,987:24,7932    68525:1965,882:23,6743    68531:1965,9:19,9873    68573:1966,839:21,3703    68617:1967,862:31,7254    68625:1967,909:25,7851    68663:1968,879:25,1998    68664:1968,9:25,9641    68670:1968,957:32,3522    68701:1969,838:25,2295    68708:1969,894:32,2915    68709:1969,898:40,4422    68873:1972,946:24,6999    68905:1973,95:24,8064    68939:1974,92:31,9529    68945:1974,949:21,3934    69046:1976,815:19,2793    69080:1976,882:32,3847    69145:1977,918:32,1944    69319:1982,037:24,5117    69342:1982,807:24,0804    69354:1983,023:39,8428    69461:1984,929:19,4766    69527:1985,898:32,0902    69561:1986,675:38,3483    69570:1986,917:32,0212    69593:1987,906:31,7754    69633:1988,853:24,0236    69654:1989,063:26,0795    69678:1989,868:23,8876    69681:1989,884:32,4375    69707:1990,878:33,1321    69732:1990,95:21,4239    69769:1991,941:22,0461    69776:1992,019:21,44    69806:1992,803:19,2857    69848:1992,937:27,079    69882:1993,881:32,1852    69891:1993,898:34,7094    69979:1996,786:20,9757    69986:1996,878:21,7851    70023:1997,894:31,7653    70024:1997,906:25,1591    70081:1999,047:24,6252    70148:2000,858:38,5776    70228:2002,92:32,2144    70262:2003,939:24,6186    70293:2004,929:25,0451    70329:2005,906:32,7061    70330:2005,91:25,0333    70361:2006,857:33,4351    70368:2006,908:21,3491    70405:2007,92:32,5704    70413:2007,945:22,1022    70456:2008,902:32,2865    70457:2008,904:38,582    70460:2008,939:27,1693    70463:2008,996:20,6232    70482:2009,865:39,6826    70485:2009,879:32,2918    70490:2009,948:20,6094    70512:2010,906:32,9479    70523:2010,956:20,11    70565:2011,968:34,8909    70592:2012,928:40,5511    70633:2013,893:31,7558    70635:2013,905:25,1946    70674:2014,898:21,906    70675:2014,912:32,3617    70716:2015,911:32,2624    70739:2016,044:21,3587    70753:2016,628:36,3668    70766:2016,949:24,8527    70803:2017,88:30,7718    70808:2017,936:27,9402    70847:2018,947:25,1275    70896:2019,876:19,7544    70911:2019,947:24,6173    70964:2020,914:22,6311    70969:2021,021:21,7139    70999:2021,903:33,2328    71029:2022,894:33,3665    71053:2022,945:21,47    71171:2023,908:21,4813    71258:2024,069:25,0788    71312:2025,873:32,2255    71315:2025,869:39,4125    71323:2025,951:20,6351    71333:2026,02:25,6712    71356:2026,962:21,3654    71490:2029,853:20,3904    71554:2029,919:25,2109    71557:2029,947:21,7165    71599:2030,912:21,8522    71602:2030,93:32,6077    71603:2030,941:34,4855    71606:2030,938:38,8895    71658:2032,059:21,3628    71691:2033,07:20,0057    71943:2034,876:19,5206    72033:2034,937:25,4531    72048:2034,995:40,1854    72093:2036,888:19,8901    72095:2036,903:31,5213    72150:2038,882:31,9371    72153:2038,919:25,2155    72161:2039,129:21,7786    72207:2039,995:32,667    72240:2040,877:39,3518    72263:2040,99:25,3138    72317:2041,979:28,4975    72343:2042,071:25,1431    72384:2042,937:23,09    72394:2043,085:27,3325    72483:2045,858:34,1702    72484:2045,858:35,8763    72506:2045,972:29,8626    72521:2046,807:30,7155    72533:2046,915:32,5791    72552:2046,942:26,4648    72553:2046,944:22,0355    72584:2047,87:19,9983    72596:2047,931:21,9407    72598:2047,931:22,962    72636:2048,922:22,8271    72641:2048,927:24,4632    72647:2048,931:32,1114    72655:2049,083:42,3364    72687:2050,124:20,9791    72702:2050,892:25,2642    72839:2054,95:20,4896    72841:2054,893:31,9593    72852:2054,949:25,3665    72868:2055,137:33,3966    72896:2055,939:25,438    72927:2056,921:24,7094    72947:2057,117:21,9275    72981:2058,058:25,1611    73006:2058,864:21,4435    73010:2058,937:23,1508    73015:2059,005:33,0804    73057:2059,986:32,6204    73093:2060,946:21,6497    73135:2061,964:26,2815    73167:2062,881:32,29    73177:2062,933:26,579    73234:2063,873:32,3397    73235:2063,913:22,8926    73238:2063,924:19,9221    73242:2063,928:35,7208    73246:2063,932:21,9486    73291:2064,918:24,4599    73292:2064,925:22,904    73299:2065,013:21,5313    73361:2066,891:25,0788    73434:2067,818:20,6208    73519:2067,943:22,0507    73522:2067,977:32,4848    73572:2068,916:21,5702    73628:2070,022:19,3539    73647:2070,038:42,389    73697:2070,917:25,399    73705:2070,97:34,5355    73739:2071,968:32,7487    73790:2073,086:27,4431    73791:2073,195:20,1114    73830:2074,909:33,4821    73868:2075,95:31,9623    73877:2076,076:24,8992    73909:2076,937:32,9638    73913:2076,945:21,7789    73914:2076,96:22,5367    73980:2077,929:27,9448    73989:2077,963:22,4848    74025:2078,583:18,8714    74057:2078,995:24,6778    74060:2078,923:32,0701    74065:2078,932:26,6714    74067:2078,935:29,0441    74140:2079,94:36,5679    74187:2080,941:20,201    74273:2081,936:33,6612    74350:2083,94:22,7612    74379:2084,917:32,8745    74416:2085,931:33,1673    74420:2085,931:22,0672    74428:2085,953:28,2384    74469:2086,93:25,4322    74473:2086,959:33,2664    74476:2086,974:36,5985    74490:2087,056:28,2135    74703:2087,844:19,4212    74899:2087,955:39,4955    74902:2087,966:32,9118    74904:2087,968:34,7327    74931:2088,181:20,1907    74942:2088,875:23,6675    74947:2088,947:39,5879    74984:2089,939:27,1254    74987:2089,958:39,5167    74998:2090,035:21,6209    75025:2090,895:19,7665    75072:2091,947:25,384    75127:2093,933:25,5582    75128:2093,924:33,777    75163:2094,908:32,2219    75167:2094,987:25,3373    75193:2095,937:20,2858    75197:2095,92:33,3217    75248:2096,916:32,9972    75255:2096,927:20,2737    75331:2099,056:26,3581    75410:2100,013:19,4824    75554:2100,918:21,9382    75558:2100,95:27,6075    75608:2101,959:27,6506    75706:2103,84:19,4231    75832:2103,964:39,8383    75846:2103,963:33,0368    75849:2103,977:35,0257    75850:2103,979:37,5665    75895:2104,863:19,3038    75941:2105,912:32,2875    75945:2105,931:27,203    76011:2107,577:35,6228    76053:2108,93:32,932    76086:2109,923:24,069    76090:2109,956:21,086    76123:2110,963:43,42    76158:2111,915:43,2618    76172:2112,041:20,2303    76179:2112,185:25,7547    76196:2112,918:24,3532    76229:2113,992:31,5762    76280:2115,002:26,4323    76301:2115,926:26,5847    76354:2116,874:20,6667    76370:2116,964:33,2619    76380:2117,032:42,0035    76415:2117,934:32,9682    76423:2117,96:27,7093    76460:2118,938:33,354    76466:2118,987:25,4016    76560:2122,888:22,0309    76563:2122,918:31,8037    76636:2124,841:20,3719    76685:2124,904:26,3184    76692:2124,963:43,5967    76726:2125,944:32,8422    76749:2126,648:30,274    76839:2128,983:26,9686    76894:2130,962:32,7348    76896:2130,982:25,1544    76920:2131,739:39,6481    76931:2131,928:20,2049    76960:2132,909:25,8295    76964:2132,941:32,6332    76971:2132,959:27,7842    77016:2133,946:33,1011    77018:2133,956:27,7658    77020:2133,96:29,2707    77031:2134,061:22,075    77053:2134,939:25,8377    77068:2134,995:25,7532    77099:2135,958:25,8002    77146:2136,938:28,7486    77147:2136,963:21,8112    77150:2136,983:25,6686    77184:2137,942:21,7929    77229:2138,9:21,9606    77236:2138,945:24,235    77324:2140,939:32,9278    77364:2141,931:32,8568    77401:2142,999:33,1607    77484:2145,002:33,6629    77494:2145,111:22,1436    77529:2145,91:0,01    77652:2147,081:24,6724    77679:2148,015:25,2872    77684:2148,02:26,0398    77756:2149,969:32,42    77761:2149,935:34,0498    77763:2149,957:27,7553    77779:2150,108:22,1221    77797:2150,945:33,7819    77836:2151,965:35,5842    77839:2151,964:30,5173    77891:2152,979:32,8196    77895:2153,01:25,663    77945:2153,957:21,7982    77952:2153,985:25,8232    77955:2153,979:33,033    77993:2154,959:27,5797    78073:2156,974:22,2173    78111:2157,031:19,5124    78274:2157,923:40,3717    78283:2158,009:33,1661    78332:2159,003:33,1911    78334:2158,997:35,0496    78337:2158,998:39,6962    78344:2159,014:36,9809    78454:2161,955:39,724    78535:2162,925:19,5088    78598:2164,012:26,2076    78656:2165,951:27,9292    78668:2166,144:23,7481    78746:2167,983:43,6305    78766:2168,607:35,1171    78775:2168,974:43,6728    78786:2168,954:28,199    78792:2168,967:32,9057    78830:2169,972:29,4853    78840:2169,971:28,0871    78843:2169,978:25,9283    78844:2169,981:33,4213    78847:2169,979:27,1813    78848:2169,979:31,594    78849:2169,982:30,5045    78857:2169,984:34,9753    78899:2170,949:27,6612    78905:2170,968:31,2137    78982:2172,943:23,9996    79000:2173,019:19,4995    79077:2173,971:41,4589    79124:2174,976:22,219    79127:2174,991:38,7355    79135:2175,006:35,6545    79136:2175,005:33,2806    79166:2175,959:22,3232    79272:2177,926:21,2554    79273:2177,928:22,092    79282:2178,031:34,1322    79443:2181,967:28,2119    79444:2181,979:33,0297    79484:2182,97:43,6331    79581:2184,568:35,0843    79590:2184,958:33,0942    79626:2185,983:25,8792    79629:2185,989:33,1445    79648:2186,831:34,5834    79713:2187,932:42,4956    79720:2187,949:39,7827    79737:2187,987:27,1707    79786:2188,999:26,885    79816:2189,127:25,6776    79917:2190,986:33,146    79918:2190,987:25,823    79971:2191,972:33,0714    79986:2191,959:27,9215    80012:2191,99:22,3935    80044:2192,022:20,4998    80186:2192,981:24,8279    80189:2193,042:20,4118    80296:2194,911:19,4179    80306:2194,971:20,1667    80308:2194,957:33,4699    80360:2196,021:33,1586    80393:2196,993:33,6883    80424:2197,93:19,5724    80483:2198,062:34,5525    80543:2198,96:19,4806    80551:2198,999:22,312    80643:2200,035:33,7    80692:2200,928:19,46    80747:2201,039:33,86    80774:2201,977:26,0049    80797:2202,635:35,2038    80817:2203,113:21,9984    80829:2203,636:35,2621    80881:2204,955:29,9732    80891:2204,996:27,0821    80893:2204,991:32,3205    80895:2204,992:28,3141    80902:2205,001:35,269    80903:2205,016:29,749    80918:2205,144:22,0338    81002:2206,974:29,1928    81004:2206,98:25,9622    81019:2207,073:43,4589    81050:2207,928:32,4951    81087:2208,53:35,0735    81101:2208,891:31,7026    81113:2208,938:33,0648    81163:2210,012:26,0953    81181:2210,76:37,0638    81196:2210,954:33,6055    81198:2210,873:37,8952    81208:2210,921:40,4299    81217:2210,949:35,5176    81223:2210,97:20,1859    81226:2210,997:26,0919    81238:2211,205:20,5482    81263:2211,918:38,5706    81270:2211,948:35,1984    81272:2211,975:33,2336    81294:2212,154:24,7814    81308:2212,933:22,2293    81413:2214,99:22,3728    81424:2215,113:33,1765    81457:2216,03:33,8306    81498:2217,029:33,4668    81553:2218,046:33,9998    81607:2219,007:19,6507    81667:2219,043:34,1184    81712:2219,987:33,1303    81748:2220,98:30,4331    81758:2220,99:27,1303    81759:2220,989:32,3818    81763:2221,002:29,3031    81904:2223,932:25,7017    81907:2223,975:23,7689    81974:2226:33,0943    82010:2227,004:31,591    82013:2227,004:35,5924    82015:2226,965:33,4565    82021:2226,982:27,8529    82026:2226,992:26,2775    82032:2226,993:29,6147    82075:2227,975:32,9664    82094:2228,056:19,8411    82131:2228,946:33,122    82170:2230,006:25,5415    82232:2231,984:22,4561    82233:2231,985:25,619    82234:2232,002:33,63    82325:2233,005:22,4913    82509:2233,045:20,515    82659:2234,012:33,955    82702:2235,019:41,7619    82708:2235,045:34,1665    82784:2236,982:27,1389    82789:2236,992:23,7862    82827:2237,923:21,467    82894:2239,959:23,7952    82969:2241,898:24,0471    82973:2241,985:27,7404    83020:2242,988:29,9402    83021:2242,998:26,195    83026:2243,029:23,0195    83081:2243,973:21,1604    83107:2244,066:19,4973    83176:2244,17:22,2912    83208:2245,018:27,076    83252:2245,972:33,0207    83257:2246,021:26,9323    83260:2246,027:25,4002    83300:2246,948:33,078    83355:2247,97:33,7326    83356:2247,985:28,2129    83367:2248,018:22,544    83441:2248,968:33,6947    83458:2248,991:25,991    83460:2248,991:37,5201    83512:2248,996:27,1915    83513:2249:30,6954    83548:2249,016:22,5161    83577:2249,042:20,532    83823:2249,981:27,2042    83832:2250,019:34,1961    83839:2250,04:20,8954    83871:2251,023:34,0502    83898:2251,988:32,6751    83953:2253,179:24,0247    83981:2253,984:33,6791    84067:2255,976:33,584    84113:2256,882:38,1039    84114:2256,877:35,1357    84116:2256,882:36,2062    84117:2256,887:41,031    84126:2256,973:33,5541    84142:2257,119:21,5527    84164:2257,869:35,9274    84171:2257,881:38,1876    84172:2257,886:40,1776    84187:2258,031:21,6537    84192:2258,185:22,087    84216:2258,968:28,0375    84217:2258,971:26,8464    84222:2259,035:20,9792    84250:2260,054:25,4845    84251:2259,997:26,9608    84253:2260,01:28,6279    84291:2260,984:32,9836    84295:2261,005:28,8445    84300:2261,028:27,1527    84302:2261,077:25,6825    84363:2261,995:27,1213    84392:2262,941:29,9426    84425:2263,961:33,3881    84440:2264,035:22,6724    84482:2264,951:33,4903    84484:2264,94:43,2938    84492:2264,981:28,0027    84493:2264,981:31,094    84494:2264,987:26,0392    84496:2264,999:29,4407    84504:2265,081:22,3344    84531:2265,974:33,7321    84540:2266,017:23,0433    84542:2266,021:22,1634    84651:2268,07:20,5051    84701:2269,014:33,7798    84704:2269,034:39,327    84707:2269,07:21,69    84736:2269,62:35,4061    84752:2269,991:33,7749    84806:2270,992:25,8721    84834:2271,972:33,7629    84850:2272,226:23,8766    84861:2272,974:25,1875    84867:2273,03:33,5215    84877:2273,117:42,5592    84909:2274,044:33,5062    84920:2274,189:22,1919    84952:2275,008:27,0395    84954:2275,018:29,0274    84960:2275,035:34,1634    84996:2275,85:19,9596    85003:2276,021:29,1084    85020:2276,023:27,2312    85028:2276,033:21,8034    85073:2276,978:21,5857    85076:2277,008:27,2248    85131:2277,99:27,1973    85177:2279,071:41,8502    85182:2279,177:23,8718    85204:2279,997:23,884    85206:2280,042:22,6673    85209:2280,085:30,2691    85250:2280,944:36,2186    85262:2280,972:26,1643    85269:2281,002:33,9044    85270:2281,002:23,8454    85275:2281,074:22,3614    85305:2281,943:36,3507    85310:2281,986:42,7153    85311:2281,985:39,715    85315:2281,983:33,9257    85324:2282,02:26,4109    85331:2282,016:22,2394    85378:2283,022:26,5401    85386:2283,105:20,4627    85479:2285,992:25,9955    85503:2286,115:19,4189    85596:2287,993:33,6224    85621:2288,845:40,9112    85627:2289,039:33,5902    85676:2290,065:33,964    85706:2291,039:33,8784    85746:2291,877:42,1463    85759:2292,022:30,6013    85761:2292,019:27,2827    85763:2292,069:20,8161    85765:2292,021:32,2596    85770:2292,031:35,7252    85777:2292,246:21,023    85781:2292,179:22,5527    85814:2293,017:26,1577    85817:2293,015:28,3255    85852:2294,018:33,7158    85855:2294,022:28,4328    85896:2294,983:33,5178    85951:2296,021:33,7233    85976:2296,989:26,298    85983:2297,011:33,8652    86025:2297,999:26,385    86029:2297,985:33,8603    86070:2298,978:40,035    86071:2298,987:27,0777    86072:2298,996:20,3274    86186:2301,917:42,8968    86201:2302,198:26,1334    86226:2302,902:43,1327    86241:2303,001:22,2953    86246:2303,051:33,7185    86280:2303,981:26,5672    86282:2303,974:36,0049    86354:2305,064:34,9093    86426:2306,034:19,5332    86530:2306,068:34,8277    86677:2308,017:27,337    86715:2309,062:21,8868    86730:2309,086:26,6396    86780:2310,015:33,8912    86785:2310,056:41,3136    86798:2310,243:20,8805    86820:2310,812:36,603    86879:2312,013:33,482    86905:2313,043:33,8557    86951:2314,012:33,6555    87005:2315,012:26,1039    87006:2315,022:34,1072    87012:2315,102:19,4172    87209:2318,034:20,5979    87223:2318,21:26,3023    87272:2319,066:33,817    87275:2319,09:20,7246    87333:2319,823:36,3228    87341:2319,995:34,2926    87346:2320,021:23,316    87365:2320,067:20,7338    87369:2320,147:43,7247    87406:2321,078:34,6324    87411:2321,165:22,0596    87441:2322,065:22,2972    87460:2323,043:22,3606    87498:2323,906:30,7586    87509:2324,04:22,9279    87556:2325,049:21,9261    87619:2325,995:33,7648    87662:2326,995:33,49    87670:2327,084:35,3129    87692:2327,91:21,0034    87704:2328,066:33,833    87724:2328,235:19,7825    87736:2329,031:33,6562    87740:2329,062:27,1698    87806:2331,024:25,3979    87884:2331,996:0,01    87950:2332,042:26,7228    87984:2333,036:27,4266    88050:2335,057:26,6263    88052:2334,985:33,6041    88088:2335,963:33,7003    88093:2336,042:26,6568    88168:2337,031:23,3269    88184:2337,077:35,6626    88192:2337,107:23,2837    88194:2337,13:20,7497    88228:2338,02:26,847    88282:2339:34,0072    88293:2339,046:40,2575    88299:2339,085:22,6635    88351:2340,001:34,1003    88360:2340,043:22,3806    88367:2340,168:20,577    88438:2340,985:33,7067    88454:2341,09:23,0859    88541:2343,051:34,4677    88622:2343,131:19,4594    88756:2343,907:21,0345    88766:2344,067:34,3296    88799:2345,022:25,8779    88821:2345,171:23,7227    88826:2345,198:35,1516    88844:2345,979:27,2114    88850:2346,016:29,5202    88885:2347,051:22,0636    88929:2348,031:27,2897    88955:2348,676:35,5683    88972:2349,043:27,3655    89005:2350,038:27,5079    89049:2351,056:27,2302    89083:2352,051:26,7539    89191:2354,2:19,3626    89229:2355,022:33,9603    89233:2355,085:22,7484    89290:2356,058:21,9072    89325:2356,153:19,5235    89484:2356,659:35,533    89495:2356,999:33,7762    89534:2357,994:34,048    89569:2359,01:33,8632    89604:2360:33,9228    89642:2361,108:20,7943    89676:2362,063:34,5371    89705:2362,918:30,844    89715:2363,087:34,6004    89746:2363,954:30,8832    89848:2367,026:34,3418    89857:2367,061:27,632    89900:2368,04:26,7503    89909:2368,06:34,023    90013:2370,12:30,7439    90048:2370,964:35,6762    90054:2371,084:22,7883    90104:2372,083:21,8326    90139:2373,088:26,7043    90181:2374,135:26,1023    90230:2375,209:22,484    90297:2376,966:34,0469    90344:2377,101:20,7997    90398:2378,099:21,1933    90433:2379,104:34,5827    90463:2380,048:27,073    90470:2380,081:36,5109    90588:2383,662:35,5606    90606:2384,05:33,8514    90640:2384,93:20,9507    90651:2385,054:33,9488    90731:2387,097:22,9214    90756:2387,941:23,5253    90758:2388,026:27,4205    90762:2388,06:33,5649    90822:2389,099:19,9652    90826:2389,159:27,1659    90840:2389,241:22,3992    90924:2391,199:22,6245    90961:2391,997:30,8535    90989:2392,651:35,5945    90999:2393,054:34,0662    91044:2394,08:23,6351    91072:2395,085:24,373    91096:2396,052:26,9128    91134:2397,04:33,8227    91163:2398,079:37,3627    91171:2398,129:19,7317    91215:2400,051:33,9609    91249:2401,078:24,0189    91255:2401,154:34,599    91326:2403,02:29,4981    91334:2403,074:26,5994    91342:2403,189:24,9373    91375:2404,015:20,2728    91421:2405,222:22,4737    91463:2406,042:21,6716    91542:2407,092:27,6715    91577:2408,071:33,6885    91616:2409,088:26,0554    91624:2409,196:19,8816    91637:2410,067:23,5009    91669:2411,083:26,8029    91670:2411,083:34,1209    91701:2412,057:33,8504    91704:2412,105:27,0799    91741:2413,056:33,8313    91765:2413,74:35,5897    91784:2414,078:25,642    91794:2414,1:28,3251    91818:2414,132:22,9343    91855:2414,154:19,5744    92029:2414,626:35,6167    92061:2415,295:26,6887    92147:2418,163:34,4261    92171:2419,075:27,1358    92200:2420,009:33,894    92231:2420,998:34,8608    92257:2421,228:22,5266    92291:2422,037:34,0104    92334:2423,014:19,5211    92350:2423,02:34,0271    92410:2423,092:27,666    92456:2423,324:21,0775    92474:2424,054:26,2276    92506:2425,033:29,45    92518:2425,189:22,703    92698:2427,184:19,5814    92750:2428,095:27,2114    92752:2428,108:34,2666    92783:2429,094:26,133    92834:2430,081:25,6974    92841:2430,098:28,3281    92871:2430,591:35,5423    92885:2431,03:23,9189    92908:2431,285:26,7563    92946:2432,174:34,4119    93024:2435,17:42,3894    93050:2436,126:22,9016    93079:2437,142:22,826    93153:2439,085:27,8319    93225:2442,065:23,8658    93227:2442,074:34,0967    93265:2443,086:34,4151    93267:2443,092:26,917    93270:2443,13:20,8358    93302:2444,107:34,0159    93308:2444,102:27,3855    93360:2445,099:26,6946    93361:2445,098:28,2378    93365:2445,124:33,6967    93371:2445,205:20,925    93417:2446,092:28,3726    93447:2446,548:35,5679    93511:2448,893:30,8306    93531:2449,263:26,8933    93560:2450,22:24,1427    93604:2451,262:24,4104    93633:2452,109:22,9763    93669:2453,141:34,3646    93682:2453,252:19,4385    93730:2454,105:26,8398    93757:2454,553:35,55    93770:2455,111:27,232    93776:2455,152:34,5167    93833:2457,12:34,2945    93869:2458,082:34,2033    93876:2458,2:23,5895    93893:2459,066:34,1548    93897:2459,125:20,8456    93918:2460,087:25,8511    93922:2460,143:29,1183    93942:2461,018:30,9009    93950:2461,108:33,5548    94028:2464,129:34,2528    94057:2465,09:26,9516    94058:2465,097:34,1947    94059:2465,125:32,1311    94090:2466,058:33,3701    94093:2466,115:27,3373    94135:2467,126:27,8884    94190:2468,268:20,833    94228:2469,142:36,6391    94230:2469,143:34,4165    94262:2470,164:34,7342    94304:2471,132:28,1459    94306:2471,148:23,1791    94308:2471,155:34,7735    94343:2472,082:33,996    94345:2472,121:27,9883    94367:2472,684:35,7158    94407:2474,094:19,8024    94409:2474,074:34,2703    94473:2475,952:43,1327    94485:2476,188:35,0266    94488:2476,233:21,0816    94497:2476,934:43,2985    94543:2478,254:23,0339    94674:2480,06:34,1228    94747:2482,029:31,52    94748:2482,068:33,8329    94749:2482,064:30,1984    94754:2482,185:29,168    94755:2482,143:27,5147    94807:2483,121:27,5651    94814:2483,171:29,1554    94834:2484,094:28,4262    94873:2485,125:34,4072    94875:2485,148:39,7079    94878:2485,146:36,5529    94946:2487,095:25,9065    94948:2487,125:28,2741    94950:2487,157:23,2508    94952:2487,161:34,8324    94986:2488,108:28,0345    94992:2488,192:34,7514    95000:2488,289:22,7604    95031:2489,156:19,6504    95034:2489,2:34,6993    95080:2490,138:21,0967    95081:2490,16:19,8983    95084:2490,231:24,6804    95135:2491,294:26,6207    95194:2493,288:19,5433    95305:2495,119:27,2139    95332:2496,138:27,0925    95351:2497,128:23,101    95434:2499,973:38,2759    95452:2500,16:20,9091    95489:2501,135:37,838    95495:2501,119:34,3865    95527:2502,016:20,2549    95540:2502,143:28,335    95552:2502,307:22,7324    95578:2503,173:23,1701    95583:2503,13:28,3999    95684:2505,237:19,5456    95746:2507,126:22,8058    95810:2509,082:25,778    95832:2509,944:42,8445    95865:2510,661:35,8329    95868:2510,949:42,8153    95927:2513,142:27,7636    95955:2513,937:43,1731    96101:2516,149:34,0265    96105:2516,158:20,8918    96129:2516,244:19,9216    96179:2517,029:19,5833    96248:2517,092:20,538    96267:2517,133:21,0766    96360:2518,107:21,1242    96370:2518,312:22,7888    96523:2522,1:27,1581    96533:2522,253:19,8832    96558:2523,093:34,5564    96596:2524,067:19,5548    96655:2524,208:27,8227    96716:2525,195:27,7363    96794:2526,751:30,6772    96812:2527,107:25,743    96814:2527,138:22,1124    96845:2528,16:28,0753    96875:2529,135:28,2474    96879:2529,167:26,992    96960:2531,106:19,8176    97072:2534,298:22,868    97101:2534,985:23,211    97114:2535,137:34,652    97232:2538,171:34,4884    97257:2539,1:34,4509    97259:2539,109:25,835    97295:2540,171:27,7833    97301:2540,264:19,6757    97349:2541,188:27,8949    97385:2542,157:23,1293    97409:2542,728:30,6811    97423:2543,157:28,2286    97458:2544,112:26,0638    97461:2544,159:34,111    97462:2544,139:36,9078    97463:2544,128:28,2599    97506:2545,12:28,2016    97570:2547,143:22,8764    97599:2547,986:21,4417    97638:2548,126:22,8678    97653:2548,286:35,1571    97729:2551,153:20,0765    97736:2551,152:34,7151    97770:2552,047:40,7268    97778:2552,131:27,2013    97781:2552,156:34,5506    97827:2553,145:34,223    97859:2554,133:23,083    97861:2554,189:34,4501    97865:2554,225:27,5926    97896:2555,206:27,8838    97932:2556,166:26,511    97965:2557,172:28,2473    98001:2558,167:28,1938    98089:2559,18:19,4074    98094:2559,138:28,209    98485:2560,118:34,1541    98561:2562,18:21,1758    98596:2563,147:21,2101    98601:2563,219:22,9029    98639:2564,002:21,5051    98660:2564,15:22,975    98664:2564,156:27,2867    98677:2564,147:24,3425    98701:2565,096:26,0027    98713:2565,16:28,3573    98720:2565,143:23,7401    98745:2566,077:34,1664    98747:2566,097:25,8559    98759:2566,219:28,1971    98807:2566,371:19,518    98891:2567,128:34,802    98899:2567,197:28,2101    99002:2570,204:0,01    99021:2570,19:42,5602    99075:2571,188:21,0816    99110:2572,136:27,9665    99116:2572,188:34,872    99251:2574,009:32,8084    99282:2574,115:20,437    99403:2575,146:27,2337    99439:2576,124:34,2575    99468:2577,157:27,2829    99475:2577,246:24,6659    99492:2578,141:27,3469    99536:2579,232:23,0897    99575:2580,136:27,3155    99577:2580,141:22,9806    99579:2580,145:34,7639    99634:2581,157:27,7327    99641:2581,154:20,4037    99691:2582,171:23,67    99693:2582,183:28,0163    99716:2582,68:35,6933    99736:2583,149:23,6833    99746:2583,199:28,3144    99804:2584,198:28,768    99805:2584,207:39,588    99808:2584,234:35,1828    99843:2585,2:34,5629    99844:2585,207:28,8559    99878:2586,162:26,4271    99885:2586,189:21,1536    99896:2586,729:36,3832    99919:2587,195:21,1    99966:2588,182:34,6873    100020:2589,056:22,5622    100024:2589,182:19,6878    100033:2589,326:21,0983    100057:2590,135:28,0293    100087:2591,124:34,1567    100092:2591,133:28,0074    100095:2591,151:26,6743    100132:2592,152:42,3391    100134:2592,154:34,527    100168:2593,22:23,9954    100195:2594,19:35,4022    100216:2595,119:24,124    100246:2596,11:24,0112    100255:2596,233:34,8955    100290:2597,334:23,178    100311:2598,184:35,6602    100344:2599,19:28,2751    100350:2599,243:35,2433    100386:2600,229:35,2242    100416:2601,105:34,3774    100471:2602,146:23,8501    100521:2603,094:22,9844    100537:2603,278:20,0673    100576:2604,161:34,67    100609:2605,018:21,0997    100669:2606,15:27,261    100697:2607,161:27,0168    100699:2607,055:43,873    100715:2607,182:34,4376    100767:2608,127:42,2356    100777:2608,159:34,5489    100781:2608,187:26,706    100865:2609,282:19,5401    100905:2610,156:34,842    100945:2611,209:39,6228    100949:2611,23:34,8716    100991:2612,209:34,9053    100998:2612,208:36,8478    101081:2614,174:29,6751    101082:2614,147:27,9752    101121:2615,185:28,3337    101157:2616,159:28,3947    101208:2618,034:43,3482    101241:2619,116:22,9628    101344:2621,328:19,8935    101379:2622,164:27,801    101382:2622,174:34,8902    101390:2622,295:26,295    101438:2623,146:34,452    101439:2623,171:27,4472    101488:2624,082:41,9838    101542:2625,172:34,7953    101601:2625,28:19,5092    101734:2626,208:27,8387    101778:2627,208:28,0292    101780:2627,229:23,5497    101782:2627,234:21,1405    101786:2627,228:34,9933    101830:2628,181:41,1649    101836:2628,212:21,1536    101839:2628,215:34,9664    101888:2629,321:20,0324    101921:2630,1:19,6466    101980:2631,206:24,886    102013:2632,065:34,3427    102021:2632,198:24,9229    102053:2633,069:34,4228    102072:2633,399:21,5398    102103:2634,178:35,0505    102132:2635,202:35,4068    102164:2636,2:24,3943    102196:2637,19:28,6488    102269:2638,178:28,4204    102304:2639,008:43,6482    102371:2639,289:21,4189    102392:2639,318:19,778    102519:2641,253:19,4985    102527:2641,226:27,493    102725:2642,214:27,696    102744:2642,263:26,6533    102819:2644,217:21,1526    102895:2646,195:34,4887    102924:2647,199:23,467    102942:2647,324:42,6167    102969:2648,218:23,5452    103022:2649,197:34,8471    103024:2649,215:23,5692    103080:2650,173:34,9579    103112:2651,194:35,1604    103198:2654,193:23,9249    103224:2655,144:22,3309    103240:2655,977:43,1973    103285:2657,278:27,0759    103289:2657,337:23,872    103493:2658,219:19,5022    103494:2658,23:34,6894    103682:2658,247:26,9165    103912:2658,271:19,4761    104041:2659,146:23,9194    104050:2659,226:19,7429    104151:2662,251:28,3831    104195:2663,204:23,5069    104197:2663,201:21,6834    104241:2664,215:23,4576    104276:2665,174:34,9432    104307:2666,176:35,0315    104332:2667,183:35,1933    104376:2668,25:41,9743    104428:2669,233:42,7882    104450:2670,147:34,5851    104452:2670,188:23,9604    104558:2673,22:34,781    104592:2674,19:20,0338    104594:2674,217:34,5834    104634:2675,274:20,9884    104662:2676,224:26,6089    104690:2677,18:28,3401    104740:2678,158:28,2804    104786:2679,197:23,5289    104954:2682,143:22,4918    104981:2683,164:27,1257    105020:2684,146:27,0827    105021:2684,15:34,4488    105064:2686,172:23,5637    105074:2686,336:29,3424    105105:2687,219:28,9855    105144:2689,153:35,3521    105185:2690,164:25,671    105280:2694,104:31,9249    105286:2694,184:28,362    105341:2695,194:27,1916    105352:2695,198:23,5225    105439:2696,233:29,0277    105489:2697,227:34,8123    105490:2697,229:29,2378    105516:2698,223:34,9091    105586:2700,179:34,1708    105620:2701,259:38,064    105646:2701,762:38,0376    105661:2702,213:38,0799    105663:2702,214:28,2471    105744:2705,16:35,129    105836:2708,259:23,3753    105885:2710,209:23,6389    105896:2710,323:35,0781    106067:2713,234:29,2227    106139:2715,226:34,7829    106179:2716,209:23,5523    106184:2716,248:34,8598    106195:2716,365:20,1907    106283:2718,064:32,1816    106340:2719,176:32,958    106412:2720,203:28,8546    106488:2722,164:38,4293    106489:2722,175:23,8605    106521:2723,277:23,8664    106558:2724,274:23,7235    106585:2725,246:28,9531    106667:2726,283:42,9393    106678:2726,252:28,9168    106679:2726,295:0,01    106792:2728,083:24,0295    107016:2733,781:34,1596    107064:2734,293:28,0527    107098:2735,16:33,6533    107183:2736,303:23,6494    107198:2736,399:21,2973    107269:2738,187:19,7391    107271:2738,184:31,75    107281:2738,252:28,3618    107313:2739,22:28,4297    107322:2739,31:37,0073    107360:2740,234:23,4583    107362:2740,277:35,5215    107452:2742,251:42,1432    107460:2742,25:28,9803    107505:2743,113:35,1354    107512:2743,189:19,6746    107527:2743,245:42,5608    107571:2744,125:35,1054    107591:2744,285:35,3203    107675:2747,205:25,8985    107741:2748,246:42,7067    107743:2748,243:28,76    107762:2748,698:28,7854    107763:2748,788:36,3823    107775:2749,227:28,6968    107813:2750,303:28,323    107827:2750,347:20,2237    107858:2751,337:29,2308    107913:2752,307:29,2534    107929:2752,413:19,8887    107951:2752,83:36,2768    107973:2753,295:29,666    107995:2753,835:36,2534    108011:2754,163:23,552    108021:2754,272:29,6794    108119:2756,268:35,2403    108145:2757,187:22,0483    108187:2758,243:42,1651    108189:2758,254:28,9934    108200:2758,403:24,163    108217:2759,165:23,1897    108247:2760,151:23,1384    108256:2760,273:35,3134    108325:2761,251:23,6829    108327:2761,315:21,4923    108484:2762,294:35,0703    108515:2763,193:34,9228    108574:2764,214:42,6266    108637:2765,22:28,7711    108678:2766,21:28,7753    108718:2767,177:23,8643    108724:2767,323:21,6729    108795:2769,251:34,7759    108798:2769,269:29,4153    108832:2770,246:29,3928    108842:2770,713:34,1344    108904:2772,231:35,2868    108939:2773,135:21,2175    109028:2775,2:38,7555    109064:2776,094:33,3297    109079:2776,281:35,3343    109151:2777,29:35,2582    109164:2777,316:21,5225    109236:2778,097:21,7784    109248:2778,257:34,9922    109254:2778,338:30,4536    109296:2779,229:28,9475    109301:2779,299:35,1444    109328:2779,861:36,5648    109333:2779,872:40,4418    109491:2784,194:34,8956    109494:2784,212:28,1043    109517:2785,167:28,2239    109518:2785,184:34,8204    109567:2787,345:19,6405    109592:2788,177:23,3487    109634:2789,27:23,5854    109637:2789,314:41,2061    109722:2791,223:33,1645    109737:2791,248:29,4552    109752:2791,367:27,7789    109756:2791,424:23,8585    109810:2793,259:35,0019    109843:2794,187:34,888    109881:2795,15:35,031    109937:2796,238:28,564    109938:2796,273:35,2561    109946:2796,382:21,4596    109977:2797,26:28,6797    110014:2798,241:35,2579    110016:2798,245:28,4528    110029:2798,309:24,1047    110052:2799,085:25,0694    110062:2799,194:34,8894    110175:2802,82:36,3385    110188:2803,196:28,8171    110240:2805,283:23,7344    110267:2806,291:29,2035    110297:2807,258:24,2169    110299:2807,286:29,2898    110333:2808,343:24,3907    110360:2809,235:24,4041    110426:2810,317:23,8605    110430:2810,355:36,7495    110468:2811,256:23,8482    110573:2814,248:35,2188    110618:2815,371:23,621    110657:2816,33:28,3966    110680:2817,256:35,1045    110737:2818,803:36,2776    110754:2819,271:29,3134    110841:2821,316:23,7106    110913:2823,333:29,1158    110941:2824,232:25,1881    110954:2824,285:29,3149    110994:2825,268:30,074    111001:2825,267:24,4868    111005:2825,253:25,9319    111007:2825,269:27,0145    111047:2826,246:26,1473    111083:2827,232:22,257    111124:2828,859:36,504    111158:2830,265:21,093    111183:2831,182:34,8368    111218:2832,223:34,8948    111239:2832,352:28,4623    111304:2834,187:22,4673    111307:2834,262:28,6186    111340:2835,111:21,4643    111343:2835,17:35,0446    111349:2835,243:28,8981    111378:2836,165:34,8169    111426:2837,361:23,8684    111467:2838,31:28,9651    111472:2838,38:24,0926    111497:2839,346:24,2007    111502:2839,337:29,0405    111532:2840,292:24,5214    111534:2840,303:29,128    111540:2840,376:25,7373    111564:2841,256:24,5354    111570:2841,303:29,2553    111691:2844,094:0,01    111720:2845,116:37,8771    111759:2846,285:29,1951    111792:2847,315:29,4725    111820:2848,257:20,0943    111830:2848,378:29,404    111863:2849,275:23,3364    111864:2849,271:22,3396    111888:2850,178:22,4896    111918:2851,312:29,1045    111966:2852,41:37,0846    112013:2853,326:23,7783    112022:2853,371:29,0385    112024:2853,384:36,8592    112082:2854,294:21,5483    112106:2854,363:34,8636    112122:2854,383:38,0997    112214:2858,394:20,5645    112247:2859,172:34,661    112284:2860,318:19,4916    112447:2862,292:24,3144    112485:2863,377:20,2734    112508:2864,212:31,6371    112515:2864,25:20,1472    112541:2865,104:39,8024    112655:2868,348:20,4968    112713:2870,357:35,5902    112839:2873,33:28,5591    112930:2875,302:29,4317    113037:2878,287:24,3444    113081:2879,221:24,4144    113119:2880,249:20,154    113228:2883,457:21,4971    113253:2884,263:40,4354    113311:2886,31:35,5405    113347:2887,274:24,066    113351:2887,347:35,7176    113377:2888,166:31,7582    113389:2888,341:28,9466    113391:2888,355:24,097    113439:2889,377:28,6515    113452:2889,347:24,0847    113460:2889,361:20,5063    113486:2889,385:21,7488    113538:2890,32:24,0393    113545:2890,335:29,2902    113590:2891,317:29,448    113765:2898,309:29,2496    113769:2898,375:25,7407    113906:2903,304:28,8577    113910:2903,361:35,7091    114086:2907,352:35,9551    114162:2909,422:21,6492    114186:2910,337:21,7212    114205:2911,27:29,302    114207:2911,312:21,6557    114230:2912,168:25,557    114235:2912,313:29,5063    114297:2913,371:29,6546    114311:2913,425:20,3528    114341:2914,379:24,3331    114349:2914,464:20,0949    114427:2917,118:32,233    114438:2917,365:29,038    114457:2918,23:35,0568    114498:2919,359:28,4264    114533:2920,182:20,9147    114534:2920,211:21,6196    114633:2923,379:20,4135    114702:2923,432:36,9151    114740:2924,355:35,9502    114743:2924,388:24,9149    114748:2924,441:22,1272    114755:2924,477:24,0608    114786:2925,309:28,603    114795:2925,314:35,6759    114799:2925,346:22,1002    114823:2926,3:22,2183    114825:2926,305:29,2159    114833:2926,435:21,4394    114861:2927,308:29,3978    114862:2927,348:21,5838    114905:2928,353:35,9616    114906:2928,325:29,5613    114912:2928,451:20,6162    115050:2932,321:34,1472    115087:2933,364:27,6714    115196:2936,2:21,6853    115221:2936,536:20,0972    115248:2937,391:23,9648    115312:2939,149:33,7671    115322:2939,263:35,9096    115357:2939,375:20,4041    115410:2940,319:35,5015    115413:2940,341:29,1733    115452:2941,334:28,9956    115460:2941,341:35,5035    115491:2942,299:22,2328    115495:2942,34:29,5139    115520:2943,342:29,7717    115575:2945,302:35,8958    115578:2945,36:29,8852    115615:2946,212:34,9793    115620:2946,357:29,8805    115801:2952,313:25,1655    115866:2955,355:29,2544    115927:2957,317:29,0008    115963:2958,275:19,483    116050:2959,262:35,1378    116061:2959,354:29,5136    116111:2960,361:29,5008    116146:2961,243:35,2415    116157:2961,339:29,032    116184:2962,276:35,5877    116221:2963,264:19,5065    116543:2973,452:24,3704    116568:2974,432:25,4371    116812:2977,179:19,5232    117009:2977,373:29,118    117018:2977,667:29,1387    117057:2979,387:29,951    117059:2979,275:22,2661    117065:2979,463:24,6954    117088:2980,437:30,3025    117113:2981,298:22,2148    117144:2982,315:22,2481    117147:2982,339:28,6873    117153:2982,477:20,4514    117200:2983,302:27,726    117201:2983,315:22,2513    117317:2987,348:38,5457    117318:2987,351:24,8647    117347:2988,444:24,6294    117371:2989,451:24,4271    117426:2991,416:20,952    117481:2993,38:29,4342    117483:2993,236:35,2523    117524:2994,375:29,6026    117539:2994,934:29,6961    117546:2995,377:29,6945    117628:2998,359:22,268    117649:2999,285:22,2453    117658:2999,447:36,0502    117690:3000,424:39,33    117693:3000,421:36,859    117751:3001,292:26,7308    117764:3001,429:38,9398    117770:3001,433:35,4032    117771:3001,446:41,0445    117773:3001,431:37,6143    117823:3002,238:23,8008    117828:3002,377:31,2922    117866:3003,381:25,0346    117893:3003,404:19,5719    117973:3005,454:24,5317    118053:3007,407:20,9513    118163:3011,387:29,7495    118190:3012,371:24,3517    118197:3012,393:22,2684    118224:3013,292:22,2946    118233:3013,328:35,8024    118307:3015,373:24,4209    118311:3015,435:36,0019    118343:3016,428:35,8762    118500:3018,535:0,01    118597:3021,351:23,4158    118598:3021,368:35,7232    118602:3021,378:24,7092    118622:3021,89:35,6491    118639:3022,38:24,5941    118641:3022,396:35,6011    118661:3022,869:24,564    118694:3023,356:24,5593    118705:3023,407:20,9496    118709:3023,422:35,0435    118788:3025,403:29,8591    118824:3026,399:29,9621    118849:3026,498:20,5615    118899:3027,436:29,7847    118945:3029,334:22,4181    118982:3030,205:0,01    119026:3030,392:21,6805    119050:3031,106:35,9359    119068:3031,427:36,0361    119092:3032,394:29,602    119142:3033,375:24,9259    119199:3034,213:42,1474    119217:3034,272:0,01    119268:3034,712:42,0967    119292:3035,191:42,0209    119346:3036,324:22,287    119385:3037,409:36,0076    119393:3037,577:24,2808    119416:3038,38:22,3176    119456:3039,389:35,2175    119464:3039,391:24,6149    119538:3041,375:29,9831    119570:3042,387:30,9071    119576:3042,437:34,115    119651:3044,379:24,8256    119660:3044,423:34,2873    119704:3045,412:34,3057    119734:3046,199:32,1453    119738:3046,316:20,6847    119788:3047,342:26,7247    119795:3047,392:35,7446    119798:3047,436:29,3674    119844:3048,394:29,6457    119849:3048,416:20,6891    119850:3048,432:35,9278    119882:3049,379:24,9815    119974:3053,386:24,4278    119976:3053,388:35,9735    120050:3055,359:35,113    120103:3056,373:29,7291    120157:3057,395:29,9641    120158:3057,412:24,8132    120192:3058,378:24,8236    120199:3058,456:30,5827    120254:3060,344:35,4454    120256:3060,369:24,5217    120315:3062,416:36,0451    120354:3063,345:26,7518    120357:3063,42:28,8191    120359:3063,37:35,4132    120367:3063,444:30,0982    120423:3064,322:20,5742    120571:3065,384:25,2777    120601:3066,456:24,976    120635:3067,436:24,9587    120693:3069,376:36,0044    120724:3070,363:22,267    120751:3071,413:21,9499    120769:3072,283:22,2926    120773:3072,372:29,6892    121070:3076,233:19,5773    121215:3076,341:24,4306    121241:3076,463:31,2403    121337:3079,413:30,0703    121346:3079,523:37,4296    121362:3079,938:30,0986    121408:3080,333:20,5759    121413:3080,405:29,9804    121444:3081,416:29,8306    121463:3082,155:38,3182    121497:3083,438:24,8488    121520:3084,412:30,0498    121659:3089,422:21,7927    121702:3090,985:28,3832    121716:3091,436:28,3964    121722:3091,449:36,261    121766:3092,417:23,06    121772:3092,439:36,2957    121775:3092,464:31,2493    121915:3097,451:29,6677    121940:3098,436:30,0554    121969:3099,427:30,0862    121989:3100,42:29,9643    122024:3101,395:29,7734    122028:3101,437:24,9024    122051:3102,406:24,8613    122140:3105,247:19,3818    122216:3106,192:19,5811    122392:3108,324:22,26    122393:3108,379:36,0571    122400:3108,454:31,284    122433:3109,368:36,073    122470:3110,429:29,9766    122520:3112,365:22,6262    122568:3113,504:30,2138    122571:3113,532:20,6562    122623:3114,426:30,2902    122645:3115,432:24,9568    122646:3115,43:30,4241    122666:3116,43:30,4233    122774:3120,435:30,1974    122786:3120,921:30,2734    122795:3121,334:24,4993    122800:3121,407:30,2402    122825:3122,363:24,6176    122827:3122,354:19,8946    122859:3123,393:35,7149    122936:3125,509:22,5306    122962:3126,479:36,3661    123033:3128,396:35,7365    123066:3129,374:35,737    123074:3129,508:20,7988    123088:3129,957:30,7846    123104:3130,393:36,2944    123106:3130,434:30,8219    123110:3130,522:22,9212    123120:3130,967:30,4275    123133:3131,424:31,2271    123160:3132,455:31,1821    123173:3132,97:31,3482    123183:3133,318:19,6239    123189:3133,467:31,2048    123258:3136,35:24,5254    123263:3136,423:24,5212    123287:3137,411:30,3462    123327:3138,466:25,1727    123364:3139,487:29,4816    123399:3140,4:19,6828    123443:3142,45:35,8369    123479:3143,461:35,8732    123480:3143,453:32,8748    123517:3144,372:24,2904    123524:3144,462:36,2199    123527:3144,481:38,8784    123565:3145,459:38,8929    123634:3148,277:24,1552    123643:3148,458:31,2665    123671:3149,46:31,2455    123694:3150,445:30,3831    123722:3151,397:24,5662    123750:3152,34:24,5511    123832:3154,267:35,68    123858:3155,304:35,7594    123902:3157,128:34,6976    123935:3158,417:19,5492    123969:3158,439:29,7137    124019:3159,419:29,9272    124031:3159,656:23,1908    124045:3160,449:29,8283    124047:3160,467:36,2358    124106:3163,293:38,1143    124127:3164,297:24,1844    124163:3165,336:23,9109    124172:3165,462:31,3206    124193:3166,271:22,0589    124230:3167,426:24,7006    124268:3168,357:24,7045    124286:3169,434:25,4316    124312:3170,431:31,2801    124361:3173,441:30,0036    124406:3174,448:29,976    124451:3176,458:22,6444    124479:3177,415:22,4607    124488:3177,419:30,2152    124493:3177,477:25,0287    124517:3178,426:30,2949    124529:3179,424:29,6668    124575:3181,476:30,9479    124590:3182,287:22,2147    124599:3182,468:30,4713    124617:3183,431:25,0283    124653:3184,372:24,8007    124688:3185,465:25,4677    124690:3185,5:30,8033    124711:3186,465:31,1402    124735:3187,357:35,6176    124758:3188,481:30,572    124784:3189,443:19,7061    124788:3189,477:30,2955    124816:3190,471:30,0321    124862:3192,495:22,6372    124872:3192,835:22,6581    124884:3193,249:33,8297    124886:3193,382:22,6436    124909:3194,423:30,3977    124913:3194,64:20,7917    124959:3196,326:35,329    125046:3200,423:35,7742    125048:3200,439:29,5171    125074:3201,449:30,4641    125081:3201,55:23,064    125103:3202,434:30,6017    125151:3204,306:19,3954    125196:3204,502:35,3424    125263:3205,273:19,6576    125285:3205,348:23,5877    125291:3205,479:30,6355    125321:3206,471:30,6519    125341:3207,39:24,706    125402:3209,407:22,675    125529:3215,396:19,9945    125553:3216,446:22,2252    125577:3217,48:30,305    125579:3217,558:36,1799    125599:3218,5:30,549    125612:3218,936:35,0083    125628:3219,525:30,6207    125635:3219,926:35,0343    125651:3220,525:30,7164    125677:3221,527:30,8654    125679:3221,655:20,9071    125716:3222,61:20,9487    125749:3223,314:21,6127    125797:3223,389:24,7641    125799:3223,421:39,1264    125811:3223,481:30,3003    125849:3224,292:21,5315    125868:3224,646:25,4114    125889:3225,425:22,7467    126055:3232,427:22,5299    126060:3232,514:36,1146    126061:3232,514:23,7455    126087:3233,467:22,3334    126089:3233,476:36,1192    126127:3234,309:19,4511    126144:3234,454:30,0127    126198:3237,27:21,1559    126200:3237,293:41,0952    126248:3238,498:30,7246    126253:3238,587:22,6248    126273:3239,308:21,7178    126283:3239,453:25,0085    126284:3239,489:30,4324    126310:3240,462:36,1159    126318:3240,651:25,4477    126342:3241,471:22,9065    126364:3242,463:22,9068    126371:3242,725:22,2376    126401:3243,443:21,7782    126512:3245,38:20,4607    126572:3246,376:20,4883    126629:3247,544:31,3377    126646:3247,548:25,7017    126663:3248,032:30,6997    126678:3248,392:22,6312    126695:3248,531:21,9512    126699:3248,529:30,6604    126703:3248,556:25,7275    126739:3249,433:22,7173    126742:3249,546:20,9031    126812:3251,483:26,3349    126833:3252,284:28,2346    126844:3252,483:29,6498    126860:3253,277:21,1438    126891:3254,503:30,7787    126913:3255,407:20,4303    126949:3255,493:30,7847    126954:3255,521:35,9594    126982:3256,527:33,0342    126985:3256,531:36,4185    126998:3256,871:35,0921    127031:3258,463:22,9148    127071:3259,57:22,3924    127102:3260,393:41,4811    127106:3260,485:41,6175    127113:3260,55:22,1482    127126:3261,093:22,1783    127167:3261,426:19,4273    127237:3261,498:22,1948    127310:3263,581:25,5623    127345:3264,448:36,0502    127351:3264,556:25,7517    127354:3264,528:30,6582    127372:3264,951:36,082    127401:3265,46:22,8783    127402:3265,431:36,0873    127432:3266,417:22,7481    127443:3266,484:30,0713    127478:3268,365:22,5464    127516:3269,573:25,7698    127557:3271,022:30,7538    127575:3271,49:30,7045    127603:3272,533:36,6066    127635:3273,494:22,8671    127638:3273,683:22,3113    127710:3275,572:22,4249    127731:3276,24:33,377    127785:3278,407:24,8795    127823:3279,586:25,8323    127848:3280,455:22,7334    127852:3280,556:25,8155    127899:3281,434:36,0914    127900:3281,436:22,79    127938:3282,498:30,09    127964:3283,485:30,1544    128066:3286,406:20,415    128076:3286,509:34,6668    128081:3286,528:25,2627    128084:3286,552:29,2934    128086:3286,555:30,9207    128114:3287,034:30,8507    128126:3287,413:22,6736    128138:3287,492:34,3457    128140:3287,479:30,9706    128145:3287,506:36,4383    128190:3288,524:36,6134    128214:3289,57:24,1428    128224:3289,551:25,2776    128228:3289,69:22,4135    128243:3290,156:24,1288    128246:3290,517:25,4664    128249:3290,503:24,1434    128329:3292,541:39,421    128330:3292,541:42,424    128399:3294,431:24,9573    128435:3295,533:25,4528    128525:3298,455:36,0541    128640:3302,526:30,9081    128650:3302,59:23,2932    128672:3303,033:30,8856    128687:3303,432:22,7563    128689:3303,412:36,0889    128691:3303,501:30,8865    128727:3304,448:36,4135    128764:3305,458:36,3856    128811:3307,503:26,0293    128876:3309,471:30,7947    128904:3310,426:25,0219    128908:3310,493:36,5716    128936:3311,477:24,331    128965:3312,56:25,684    128991:3313,548:25,694    129019:3314,431:20,1405    129029:3314,521:39,5021    129034:3314,583:36,6021    129123:3318,39:36,0547    129131:3318,546:30,992    129150:3319,382:36,0819    129151:3319,385:22,7517    129182:3320,508:24,2533    129258:3322,655:19,853    129274:3323,493:25,79    129277:3323,553:30,6561    129302:3324,462:39,4544    129375:3325,466:30,8082    129390:3325,682:20,9101    129436:3326,261:0,01    129488:3326,435:25,1723    129501:3326,512:19,4792    129579:3327,592:31,8261    129617:3329,432:30,4076    129654:3330,495:38,9086    129657:3330,566:36,5554    129685:3331,587:36,3568    129719:3332,641:19,299    129821:3333,358:19,4181    129887:3333,342:23,8378    129932:3333,537:30,9592    129940:3333,719:23,8321    129985:3334,54:31,0159    130044:3336,505:39,3801    130056:3336,53:30,2204    130077:3337,452:22,8134    130078:3337,56:23,669    130108:3338,463:23,5884    130117:3338,574:30,5208    130148:3339,556:30,6582    130201:3341,686:21,061    130217:3342,574:31,8223    130226:3342,836:31,8507    130231:3343,094:31,867    130243:3343,569:31,8533    130265:3344,496:21,0616    130341:3347,475:30,7887    130394:3348,426:35,9183    130399:3348,495:30,6948    130432:3349,42:35,8938    130439:3349,552:30,9671    130482:3350,549:31,0174    130504:3351,545:36,3853    130528:3352,527:26,7558    130530:3352,544:30,1665    130562:3353,742:25,7573    130564:3353,779:23,5998    130623:3355,551:25,5779    130624:3355,567:30,8162    130661:3356,518:22,0303    130662:3356,518:25,571    130715:3358,417:22,7938    130747:3359,578:31,8979    130777:3360,573:24,11    130803:3361,556:24,2435    130821:3362,461:20,9202    130855:3363,543:30,2189    130901:3364,523:30,8997    130930:3365,548:30,991    130945:3366,452:25,3642    130947:3366,563:30,9961    130977:3367,562:30,983    131002:3368,326:20,9282    131006:3368,488:36,422    131015:3368,682:21,2363    131102:3371,636:22,9815    131178:3374,488:19,4562    131206:3374,472:22,7922    131294:3375,574:31,9169    131324:3377,387:38,5895    131348:3377,629:31,5738    131364:3378,358:38,9559    131365:3378,347:43,3286    131371:3378,366:41,3087    131382:3378,659:31,4366    131398:3379,338:40,7657    131520:3383,58:30,9098    131522:3383,636:21,031    131542:3384,518:36,6686    131548:3384,575:30,8333    131556:3384,637:25,4026    131589:3385,547:25,4887    131590:3385,552:30,6353    131635:3386,569:26,0506    131646:3386,711:22,5602    131736:3390,598:25,7337    131753:3391,583:31,9625    131879:3397,56:31,8477    131905:3398,571:31,9057    131932:3399,346:42,1045    131957:3399,594:31,8014    131973:3399,851:42,109    131984:3400,112:31,8295    131990:3400,302:42,074    132013:3400,58:36,9043    132014:3400,581:31,185    132050:3401,565:30,7418    132053:3401,596:25,4711    132057:3401,66:23,4928    132122:3402,621:20,4908    132321:3403,602:25,8477    132360:3404,619:25,9403    132367:3404,943:25,937    132383:3405,478:25,9681    132411:3406,568:31,2438    132470:3408,586:31,2181    132504:3409,617:31,9303    132505:3409,644:33,1745    132531:3410,616:31,7852    132557:3411,594:31,273    132629:3414,57:21,5724    132631:3414,577:31,7416    132648:3415,601:31,9865    132686:3416,096:32,0169    132720:3416,586:32,0106    132725:3416,602:36,849    132834:3421,555:25,9941    132860:3422,549:25,7971    132888:3423,56:33,3797    132891:3423,58:25,6174    132906:3424,55:25,6408    132927:3424,97:25,6418    132930:3425,185:31,2348    132945:3425,525:25,6641    132950:3425,605:31,2703    132980:3426,31:27,6993    132984:3426,62:19,4197    133004:3426,6:32,5466    133069:3427,574:22,3334    133168:3432,593:32,0468    133190:3433,601:36,7151    133238:3435,753:19,9445    133239:3435,772:22,7383    133298:3438,516:39,9266    133340:3439,575:32,0591    133345:3439,595:39,225    133376:3440,617:39,6819    133426:3441,607:33,0924    133430:3441,609:31,385    133442:3441,613:37,2179    133444:3441,612:35,0386    133479:3442,589:32,6768    133508:3443,62:22,6928    133617:3448,589:32,1111    133665:3450,604:29,8447    133680:3451,527:36,7466    133681:3451,564:23,8649    133728:3454,519:36,921    133730:3454,59:32,02    133760:3455,549:32,1469    133762:3455,556:36,6153    133774:3455,645:21,1471    133793:3456,589:36,5723    133797:3456,611:32,9244    133847:3457,6:38,4988    133849:3457,612:31,4939    133854:3457,604:33,1449    133855:3457,603:35,8753    133864:3457,615:43,7523    133905:3458,579:32,6537    133960:3460,602:30,8374    134053:3462,35:19,3741    134204:3465,629:27,0683    134217:3466,474:39,2757    134231:3467,468:39,1083    134304:3471,507:36,1527    134305:3471,558:32,1147    134330:3472,596:32,4953    134346:3472,739:21,0575    134393:3473,572:19,511    134448:3473,582:36,0717    134470:3473,596:31,4764    134488:3473,603:33,0091    134538:3473,688:23,9645    134561:3474,646:23,994    134612:3477,438:41,7844    134635:3478,434:41,7414    134674:3479,575:31,9562    134713:3480,582:32,5699    134728:3481,403:21,0421    134749:3482,604:22,5675    134755:3482,631:21,5087    134842:3485,861:22,6815    134903:3488,726:21,1494    134919:3489,592:31,5266    134941:3490,577:23,08    134977:3492,631:21,3175    135041:3495,498:21,9762    135047:3495,56:31,9667    135051:3495,57:38,9048    135166:3501,601:31,9315    135209:3502,756:19,3221    135272:3504,632:21,2544    135412:3510,6:40,2441    135483:3513,705:25,178    135523:3515,648:23,4369    135527:3515,723:20,6453    135545:3515,803:26,1812    135559:3516,379:41,477    135593:3517,589:32,0439    135620:3518,552:31,3535    135653:3519,582:30,9859    135676:3520,612:30,7976    135687:3521,107:30,7028    135705:3521,587:30,6779    135759:3523,749:32,2935    135817:3524,75:32,3721    135842:3525,678:19,4534    135968:3530,2:26,1893    135979:3530,427:22,324    135983:3530,624:32,5229    135984:3530,645:26,129    136015:3531,647:29,8896    136037:3532,615:31,8506    136062:3533,624:32,0033    136066:3533,679:28,7656    136129:3536,456:20,2362    136244:3540,583:38,8287    136249:3540,679:26,4836    136311:3543,615:30,0872    136346:3544,658:23,2433    136400:3546,644:32,495    136402:3546,671:28,2991    136403:3546,672:26,2234    136432:3547,638:29,8824    136451:3548,629:31,9951    136470:3549,635:32,0141    136531:3551,644:31,6274    136534:3551,668:26,2271    136542:3551,983:35,4463    136551:3552,63:26,1627    136554:3552,653:31,5175    136584:3553,636:39,0586    136593:3553,64:31,1931    136624:3554,582:31,4067    136691:3556,286:23,9386    136697:3556,588:23,9547    136698:3556,603:22,636    136739:3557,774:21,8252    136771:3559,27:24,9101    136789:3559,711:26,5191    136790:3559,709:24,9213    136867:3563,605:31,0264    136896:3564,698:23,4299    136899:3564,758:26,235    136953:3567,662:39,404    136954:3567,669:26,122    137011:3570,615:31,3487    137030:3571,615:30,9647    137053:3572,6:30,6681    137122:3575,584:21,2895    137132:3575,753:32,3571    137202:3579,603:39,2155    137240:3580,576:39,2488    137256:3580,747:23,4953    137471:3582,625:40,984    137489:3582,701:19,465    137501:3582,651:26,2783    137920:3583,632:26,3039    137922:3583,637:41,4711    137970:3585,79:21,0717    137988:3586,651:31,7893    138021:3588,941:35,4745    138036:3589,683:25,0338    138067:3590,703:29,0044    138090:3591,587:23,0488    138143:3593,47:20,1962    138218:3595,752:21,6064    138279:3596,698:21,4925    138423:3598,682:28,5362    138441:3599,663:31,2297    138488:3601,722:26,945    138508:3602,688:32,2543    138619:3603,514:20,446    138704:3603,717:19,3782    138709:3603,678:32,4085    138813:3605,571:21,1852    138853:3608,441:28,8419    138875:3609,474:20,2003    138944:3612,446:22,9996    138972:3613,666:30,1352    139023:3615,673:31,3333    139063:3616,713:37,6804    139064:3616,724:33,188    139111:3617,702:33,2162    139113:3617,741:27,0135    139142:3618,67:31,8601    139173:3619,512:20,4944    139240:3619,658:31,8087    139319:3622,703:31,2685    139347:3624,656:41,2896    139363:3625,617:41,3691    139445:3629,955:23,1783    139453:3630,439:23,2031    139455:3630,443:21,7771    139468:3630,692:24,4812    139531:3632,544:20,3021    139533:3632,588:21,3654    139540:3632,623:31,0413    139554:3632,736:33,2295    139557:3632,789:26,9961    139586:3633,686:33,2738    139589:3633,743:27,0567    139630:3634,699:32,2229    139646:3635,387:20,2126    139649:3635,661:31,7933    139666:3636,644:37,3278    139795:3642,594:19,8389    139810:3643,629:25,62    139871:3646,432:21,8773    139884:3646,821:32,6051    139950:3650,466:20,0311    139960:3650,689:32,2441    139975:3651,658:31,8744    140039:3654,676:33,1624    140059:3655,705:27,3745    140112:3657,665:40,7109    140128:3657,727:23,2113    140181:3659,72:33,0681    140200:3660,722:33,0754    140215:3661,731:27,7025    140306:3665,661:28,7141    140308:3665,711:31,6952    140401:3669,666:24,1684    140446:3671,707:22,4227    140474:3672,732:32,5155    140494:3673,699:32,247    140550:3676,877:24,4405    140564:3677,364:24,4674    140570:3677,766:24,4986    140572:3677,844:26,6076    140649:3680,741:26,8849    140665:3681,518:23,5444    140672:3681,716:32,0178    140700:3682,704:27,512    140702:3682,719:32,1322    140717:3683,725:19,6053    140777:3685,738:32,4954    140780:3685,833:22,1964    140789:3686,257:22,3009    140803:3686,728:32,5079    140805:3686,773:22,4005    140823:3687,708:22,4944    140834:3688,678:30,4178    140857:3689,731:20,762    140974:3695,623:40,4349    141007:3696,761:26,9428    141019:3697,563:23,7039    141026:3697,743:32,083    141046:3698,737:32,1155    141050:3698,788:30,7333    141109:3701,744:32,4441    141129:3702,709:32,4894    141168:3703,717:22,5153    141195:3704,687:31,3876    141225:3705,9:22,0957    141235:3706,324:22,0577    141243:3706,721:22,0247    141355:3710,765:19,5749    141547:3711,616:37,0449    141552:3711,708:27,1216    141569:3712,697:27,0925    141580:3713,563:23,7428    141638:3717,695:31,6631    141672:3718,721:32,4816    141707:3719,734:22,4987    141731:3720,717:22,5193    141753:3721,625:19,7063    141787:3722,047:22,0503    141804:3722,724:22,0386    141850:3724,751:21,623    141901:3726,317:23,6622    141905:3726,743:23,6429    142057:3733,862:20,836    142080:3734,721:32,4972    142094:3735,217:32,4474    142105:3735,714:27,1721    142123:3736,706:37,2612    142135:3737,255:37,199    142137:3737,771:24,7748    142141:3737,662:37,205    142155:3738,219:24,7487    142171:3738,721:24,7648    142173:3738,754:22,0534    142212:3740,603:20,5486    142219:3740,745:33,2704    142259:3742,764:23,6953    142288:3743,818:24,7204    142304:3744,709:26,6811    142321:3745,661:26,6882    142374:3749,735:37,5233    142401:3750,72:32,5093    142431:3752,597:40,4944    142457:3754,686:37,1329    142481:3755,725:35,5724    142514:3756,52:20,4124    142580:3756,681:32,4761    142583:3756,715:23,3568    142625:3758,661:37,1491    142830:3759,851:19,4114    142994:3762,7:19,5675    143075:3764,49:42,669    143106:3765,45:42,5666    143120:3765,603:20,1729    143128:3765,808:37,7475    143178:3767,785:27,3043    143246:3771,723:32,4371    143277:3772,699:32,5339    143299:3773,757:32,8271    143333:3774,719:22,9371    143341:3774,787:33,0984    143344:3774,812:28,2277    143372:3775,616:37,2581    143376:3775,722:31,3634    143379:3775,748:25,5851    143411:3776,718:31,3391    143481:3780,606:19,706    143540:3783,775:31,7962    143553:3784,729:31,7669    143571:3785,697:37,8814    143608:3786,727:32,4078    143629:3787,757:32,469    143635:3787,856:25,1751    143652:3788,818:25,1861    143669:3789,832:27,5291    143688:3790,762:32,9705    143708:3791,776:19,5641    143762:3793,759:32,7622    143863:3798,564:20,1929    143893:3799,701:26,2868    143898:3799,766:31,84    143914:3800,73:31,9025    143926:3801,375:33,6113    143945:3801,727:37,6853    143947:3801,774:33,4628    143948:3801,76:39,9152    143989:3802,714:32,4399    143990:3802,716:37,7565    144108:3805,86:27,6628    144123:3806,688:37,8745    144125:3806,766:33,0037    144302:3815,822:21,9396    144307:3816,277:21,9617    144314:3816,753:21,9633    144344:3817,793:33,5359    144349:3818,254:33,4618    144364:3818,726:32,5992    144453:3822,097:24,7703    144466:3822,712:37,7648    144501:3824,698:32,4583    144568:3828,607:33,7438    144620:3831,395:28,4851    144630:3831,707:22,6659    144635:3831,81:28,4845    144657:3832,683:21,6654    144711:3834,744:39,3626    144821:3839,845:23,626    144822:3839,764:33,3795    144826:3839,813:19,703    144864:3840,562:22,2291    144871:3840,689:32,4461    144917:3844,606:33,9881    144977:3847,772:22,6951    144979:3847,822:27,4146    145055:3851,793:24,957    145115:3854,815:33,2609    145156:3855,772:20,2785    145202:3857,806:32,761    145236:3858,818:32,8    145238:3858,843:25,8539    145323:3862,798:25,1616    145343:3863,772:22,7288    145367:3864,861:33,6468    145456:3870,814:33,4912    145458:3870,829:27,5043    145466:3871,358:27,5076    145479:3871,792:27,5695    145497:3872,573:20,3938    145538:3873,763:24,1913    145542:3873,824:31,3873    145680:3880,944:21,0602    145701:3881,872:24,6972    145718:3882,59:39,2958    145728:3882,813:24,6793    145768:3885,854:33,5979    145793:3886,83:33,5376    145811:3887,811:27,5648    145865:3890,783:24,3856    145867:3890,793:31,5743    145881:3891,37:24,489    145889:3891,752:24,5286    145921:3893,721:19,7183    145985:3898,845:24,6989    146035:3901,755:25,261    146056:3902,689:19,9081    146070:3902,983:25,601    146089:3903,801:36,382    146090:3903,788:23,4803    146129:3905,818:24,2757    146134:3905,845:27,791    146141:3906,286:24,2507    146151:3906,764:24,2594    146209:3908,017:22,7676    146241:3909,794:33,6547    146266:3910,782:33,8609    146312:3912,746:30,8298    146339:3913,687:30,8288    146347:3913,853:27,4182    146430:3918,645:23,9366    146510:3921,803:23,1831    146596:3926,822:33,6168    146614:3927,688:19,7491    146624:3927,821:33,5971    146687:3930,792:21,9732    146717:3932,864:25,9339    146726:3932,837:32,6911    146752:3933,859:32,6792    146780:3934,892:34,1156    146794:3935,401:34,1829    146811:3935,884:34,2353    146936:3943,83:33,6284    146964:3944,712:24,5544    146974:3944,929:22,0574    146988:3945,495:22,0164    146996:3945,847:26,0298    147000:3945,911:22,0304    147004:3946,343:22,0171    147018:3946,778:22,0155    147110:3948,922:27,5289    147152:3950,847:33,0512    147231:3953,725:19,6953    147296:3955,866:25,0518    147299:3956,344:25,0679    147314:3956,807:25,1046    147345:3957,912:26,0787    147376:3959,685:19,9025    147489:3965,796:33,574    147520:3967,845:33,1222    147521:3967,873:21,9015    147541:3968,597:21,0938    147546:3968,689:21,8529    147555:3968,608:20,5432    147578:3968,816:24,9824    147690:3974,711:34,0908    147703:3975,697:19,9258    147779:3979,992:21,1644    147861:3984,647:21,2579    147885:3985,652:21,1226    148020:3986,641:22,7832    148086:3986,65:20,6016    148208:3987,802:33,1016    148226:3988,82:33,0303    148252:3989,898:27,6892    148320:3992,773:19,7886    148384:3995,904:19,4802    148443:3996,658:20,9209    148446:3996,689:22,0164    148501:3999,86:32,5678    148557:4002,618:20,6566    148640:4005,81:33,0592    148645:4005,92:22,2329    148664:4006,828:33,1435    148678:4007,868:33,306    148717:4008,81:23,4219    148719:4008,84:35,5244    148728:4008,874:33,2695    148771:4009,829:25,2607    148813:4011,687:20,3083    148838:4012,241:20,9903    148842:4012,639:21,0054    148890:4015,004:28,1338    148907:4015,903:22,0014    148910:4015,997:28,0742    148930:4016,698:19,7966    149030:4021,813:33,0108    149061:4022,822:33,066    149094:4023,853:33,2547    149125:4024,865:33,2617    149134:4025,361:33,2525    149142:4025,603:20,784    149153:4025,839:33,218    149280:4031,83:22,494    149323:4032,716:22,4848    149329:4032,761:19,7465    149451:4039,826:19,7833    149476:4040,763:19,7754    149497:4041,611:20,8252    149500:4041,868:33,1364    149541:4042,839:33,1503    149624:4043,639:20,3849    149717:4043,806:33,122    149752:4044,489:26,6098    149760:4044,915:26,3671    149761:4044,913:27,5349    149791:4045,575:20,6178    149813:4045,89:27,9613    149843:4046,838:39,522    149872:4047,915:25,4544    149969:4052,828:19,7698    150010:4055,064:22,9626    150031:4055,911:24,1788    150139:4059,646:20,4488    150297:4059,956:25,063    150325:4060,435:24,9625    150328:4060,627:20,2333    150374:4060,889:25,0028    150391:4061,821:33,1864    150441:4062,799:33,1373    150524:4066,504:21,0644    150536:4066,846:31,2118    150538:4066,929:21,0618    150562:4067,801:31,2256    150593:4068,938:25,3396    150600:4069,388:25,2815    150618:4069,854:25,3058    150651:4071,051:23,0523    150710:4074,739:35,1225    150781:4078,809:33,1371    150810:4079,796:33,1797    150839:4080,891:24,5853    150861:4081,849:24,575    150905:4082,894:31,2514    150909:4082,94:21,0917    150926:4083,799:31,2557    151128:4092,838:33,2811    151152:4094,067:21,199    151208:4096,87:25,5192    151214:4096,972:22,1432    151244:4097,87:24,6106    151296:4098,966:21,097    151317:4099,815:31,3299    151353:4100,96:28,7803    151387:4101,896:28,1781    151476:4104,784:31,2487    151487:4104,986:28,6623    151498:4105,467:28,6927    151697:4112,938:22,1968    151714:4113,831:24,6415    151755:4114,968:21,1197    151776:4115,968:28,7654    151801:4116,92:28,7332    151918:4121,881:23,5568    151919:4121,848:20,0067    151925:4121,923:25,6142    151943:4122,771:20,0225    151977:4124,181:21,8776    152015:4127,076:21,3496    152057:4128,948:22,2092    152108:4131,931:25,9054    152138:4133,895:28,6688    152267:4139,866:19,8543    152341:4143,978:26,7499    152445:4148,93:28,723    152460:4149,397:28,7422    152466:4149,839:28,7041    152468:4149,86:33,2137    152490:4150,962:26,1957    152546:4152,922:27,7749    152552:4152,97:33,5184    152555:4153,47:33,5313    152570:4153,915:33,548    152599:4155,021:30,353    152630:4156,875:25,002    152657:4157,871:25,1584    152705:4160,064:25,7555    152733:4160,497:25,7911    152744:4160,921:25,8191    152852:4165,452:28,8006    152866:4165,87:28,8189    152967:4169,926:33,5832    152996:4170,875:22,0794    152999:4171,021:30,3624    153014:4171,857:22,0961    153026:4172,711:21,0127    153109:4176,882:19,8193    153216:4182,947:25,5168    153267:4184,929:33,48    153288:4185,91:33,5804    153295:4186,441:33,6    153302:4186,92:33,5187    153507:4190,718:20,5276    153662:4190,91:33,5792    153717:4191,898:28,669    153795:4195,124:21,4024    153832:4196,749:20,8379    153852:4197,77:35,4611    153901:4199,786:29,6312    153950:4202,117:23,2032    154078:4207,923:33,7094    154137:4210,874:19,8841    154178:4212,756:20,9086    154227:4214,732:20,5706    154237:4215,027:27,0055    154255:4215,776:30,0938    154305:4217,322:26,0327    154322:4217,615:26,0497    154329:4217,975:26,053    154364:4218,959:28,5394    154542:4227,03:21,2578    154563:4227,964:34,0251    154586:4228,998:29,1685    154657:4231,9:32,9598    154662:4232,007:25,7485    154728:4235,002:28,6757    154745:4235,514:28,7136    154757:4235,959:28,7203    154805:4236,928:24,5256    154973:4245,018:29,2212    155019:4247:23,354    155078:4249,85:22,3311    155084:4250,002:28,1826    155111:4251,073:28,5908    155132:4251,984:28,7652    155160:4252,938:24,5356    155212:4253,732:20,596    155217:4253,918:20,616    155250:4254,718:20,5831    155416:4261,047:24,7115    155460:4263,009:23,4848    155499:4265,058:25,7208    155518:4265,795:22,3267    155521:4265,996:25,7665    155675:4272,988:28,6319    155716:4274,961:24,97    155730:4275,938:24,9383    155767:4276,978:24,7675    155794:4278,049:23,3456    155821:4278,972:23,339    155822:4278,98:26,1118    156022:4288,905:19,8556    156031:4289,038:26,0444    156061:4289,477:28,7774    156081:4289,926:28,7838    156088:4289,994:25,0738    156152:4292,25:34,9299    156175:4292,969:26,2476    156206:4294,148:21,5041    156309:4299,068:33,1049    156420:4305,105:29,5095    156445:4305,937:28,8296    156450:4305,974:25,1522    156460:4306,059:32,3039    156493:4307,089:32,5345    156549:4309,029:21,393    156583:4309,959:26,2612    156875:4321,975:26,9958    156878:4321,941:25,1991    156883:4321,935:40,05    156929:4322,968:25,6347    156964:4323,976:25,6584    156977:4324,541:21,3873    156996:4325,046:21,4037    157038:4326,072:34,8441    157333:4334,802:20,3985    157483:4337,97:40,2618    157484:4337,993:25,1844    157510:4338,995:25,6966    157533:4339,95:25,7064    157564:4341,148:21,4592    157621:4342,974:28,7642    157624:4343,057:25,0476    157676:4345,89:33,5873    157704:4346,935:23,032    157750:4348,908:19,837    157761:4349,119:23,3773    157766:4349,582:23,4483    157784:4349,979:23,4575    157882:4352,86:20,1681    158155:4362,945:23,0562    158205:4364,862:34,9172    158209:4364,931:28,7593    158241:4366,015:26,2882    158280:4367,209:20,6792    158341:4368,903:20,2129    158395:4370,979:25,1738    158542:4377,89:19,9641    158560:4378,255:26,0696    158572:4378,859:23,0629    158575:4379,032:26,0959    158625:4380,156:34,1781    158654:4381,001:28,5837    158661:4381,104:34,1488    158824:4386,847:21,1435    158852:4387,961:19,9374    158951:4392,904:21,6458    158997:4394,913:23,0307    159024:4396,001:25,8122    159055:4396,971:25,7707    159063:4397,107:34,1218    159132:4399,834:40,7698    159259:4404,842:20,6659    159396:4409,888:20,0009    159490:4413,095:29,0806    159492:4413,575:29,1211    159511:4414,024:29,1349    159576:4416,103:22,6009    159625:4418,015:25,8185    159651:4418,992:25,7448    159693:4420,878:20,7329    159694:4420,977:33,4984    159802:4424,999:22,883    159827:4425,918:20,0449    159851:4426,9:20,0379    159954:4431,138:22,4291    160048:4435,125:26,1284    160067:4435,535:26,263    160089:4436,083:26,3177    160132:4437,105:21,535    160163:4438,021:32,776    160189:4438,969:32,7575    160240:4440,983:22,9969    160252:4441,232:21,6407    160404:4448,962:19,9979    160503:4452,846:21,5532    160509:4452,95:24,8172    160514:4453,022:25,9051    160533:4453,411:24,7713    160546:4453,866:24,8149    160550:4453,987:25,9658    160628:4457,007:22,961    160635:4457,062:26,156    160654:4457,966:23,1168    160657:4458,016:38,6478    160831:4465:20,0129    160850:4465,418:20,0072    160912:4467,534:29,0597    160919:4467,96:29,12    160962:4469,125:21,561    161113:4476,045:25,9267    161140:4477,111:26,0363    161230:4480,997:27,175    161279:4483,075:25,422    161451:4491,133:29,7496    161453:4491,037:33,2657    161464:4491,194:26,2947    161490:4492,082:26,3303    161612:4497,008:27,194    161613:4497,026:25,7609    161631:4497,988:25,7494    161676:4500,001:25,3823    161833:4507,078:26,2453    161858:4508,179:29,7583    161880:4509,156:29,7379    161906:4509,979:19,5108    162165:4518,873:23,3391    162203:4520,048:28,562    162208:4520,051:19,9587    162256:4522,107:26,2653    162282:4523,046:26,3204    162546:4534,042:23,3648    162564:4534,954:23,3383    162590:4536,039:20,0027    162644:4538,089:26,2754    162665:4539,029:26,252    162901:4548,338:26,4949    162922:4549,146:26,5508    162953:4550,529:23,3621    162964:4550,955:23,3658    163105:4556,917:20,0876    163226:4562,044:26,287    163248:4563,019:33,7452    163252:4563,064:26,2852    163274:4563,973:33,7231    163358:4567,025:23,4199    163497:4572,947:20,1409    163565:4576,099:29,3544    163632:4579,066:25,9171    163702:4581,892:26,7306    163737:4583,05:35,8553    163775:4583,926:40,9468    163785:4584,012:35,8433    163820:4585,104:23,6259    163969:4592,023:23,3161    164002:4593,115:23,2561    164060:4596,052:26,4296    164412:4609,944:20,5057    164539:4613,045:23,1172    164585:4614,945:20,8609    164675:4618,924:22,0321    164688:4619,32:25,1116    164893:4629,122:29,3106    164904:4629,549:29,3353    164911:4629,998:29,3764    165053:4637,249:25,8039    165081:4638,098:25,7822    165390:4653,558:25,8058    165400:4654,08:25,8339    165433:4655,205:29,8889    165737:4670,149:25,8582    165781:4671,824:23,2778    165791:4672,285:23,2254    165869:4676:20,6614    165986:4682,034:28,8433    166038:4684,942:41,3694    166278:4696,105:32,8985    166555:4709,961:31,2631    166557:4710,036:25,5747    166715:4718,044:23,5327    166720:4718,165:27,6353    166962:4730,049:35,9504    167194:4743,13:29,9441    167366:4750,161:24,3496    167420:4753,015:20,48    167511:4755,954:41,6186    167562:4758,188:29,8329    167576:4759,125:29,9485    167746:4769,094:23,845    167786:4771,071:20,1987    167905:4777:20,8099    168032:4785,111:23,8544    168079:4787,061:22,4525    168081:4787,11:20,2706    168087:4787,511:22,4387    168139:4790,176:26,6811    168314:4799,959:23,8078    168321:4800,107:29,9613    168359:4801,041:23,9639    168416:4804,21:26,3948    168445:4805,33:26,538    168459:4806,134:26,5902    168591:4814,288:26,7167    168629:4816,142:30,0133    168652:4817,155:23,9031    168863:4830,272:26,6862    168864:4830,69:26,709    168879:4831,133:26,6942    168919:4833,145:23,9243    169025:4840,298:36,0107    169094:4844,261:29,9222    169130:4845,435:25,4771    169150:4846,287:26,7127    169164:4847,123:26,7363    169193:4848,622:23,8568    169199:4849,077:23,9123    169370:4861,152:20,6127    169419:4862,658:26,718    169424:4863,156:26,739    169469:4865,111:23,8626    169679:4882,325:43,1543    169695:4883,167:43,1063    169780:4889,14:20,945    169797:4890,104:20,898    169803:4890,222:26,5729    169815:4890,59:26,5353    169826:4891,113:26,5785    170022:4904,332:30,087    170081:4907,207:26,5574    170145:4911,201:20,1767    170370:4928,198:30,3186    170442:4933,296:20,5994    170482:4934,098:22,8101    170584:4942,532:25,6299    170607:4944,218:30,299    170661:4948,173:24,1129    170858:4960,418:20,6112    170978:4962,583:22,8705    170989:4963,209:22,8388    171039:4967,307:21,2603    171166:4976,403:20,6957    171296:4986,294:35,9115    171346:4991,373:30,4589    171416:4999,998:26,1555    171417:4999,99:24,3392    171640:5026,569:26,5321    171644:5027,077:26,5658    171695:5028,21:20,5    171842:5038,843:25,6362    171854:5039,444:25,8535    171891:5042,422:20,1675    171894:5042,538:24,2624    171897:5042,549:26,5383    171905:5043,131:26,601    172044:5059,183:24,3979    172170:5075,074:24,3135    172286:5090,297:20,0181    172348:5101,345:24,9312    172389:5106,365:20,0444    172593:5143,193:20,3129    172668:5156,088:22,3472    172681:5157,764:25,1009    172691:5158,382:25,1823    172706:5159,746:21,7998    172707:5160,195:21,7489    172806:5171,865:24,9515    172810:5172,345:25,0842    172839:5176,174:21,8059    173002:5204,441:24,0033    173015:5205,05:24,0745    173018:5205,301:20,2157    173054:5211,473:27,1194    173061:5212,189:26,9432    173077:5213,091:22,4341    173138:5221,391:20,2508    173171:5227,459:27,3814    173179:5228,26:26,9981    173210:5229,527:25,201    173286:5243,291:27,6841    173377:5256,339:20,3784    173409:5258,495:22,2483    173518:5276,408:20,0408    173601:5290,452:25,3642    173612:5292,395:20,0584    174139:5382,184:19,4925    174279:5394,342:20,0488    174347:5412,43:19,9188    174387:5427,174:22,9349    174600:5486,216:24,1857    174712:5495,29:19,511    174880:5498,367:20,1562    174950:5508,485:25,4203    174972:5510,356:27,0784    174987:5511,283:22,4639    175006:5514,401:20,1807    175036:5520,719:22,0464    175053:5522,708:23,5405    175073:5526,404:27,2974    175081:5527,355:27,462    175094:5528,348:28,0044    175185:5544,366:28,1133    175343:5574,253:23,2009    175375:5579,367:25,6655    175592:5627,367:20,2656    175625:5638,396:20,111    175662:5643,443:20,2757    175780:5675,307:23,2385    175921:5688,407:20,4815    176035:5724,438:28,1015    176125:5757,73:23,8577    176184:5774,45:23,8754    176215:5789,773:23,8405    176283:5800,463:19,5972    176376:5814,79:23,9128    176420:5830,985:23,8955    176469:5846,759:23,8693    176471:5847,28:23,884    176742:5895,961:30,5238    176795:5910,404:20,6944    176869:5921,667:20,4728    177202:5998,573:20,2295    177259:6019,564:20,2432    177286:6032,374:24,1317    177329:6055,575:21,0495    177384:6074,543:22,9434    177488:6115,027:20,3885    177534:6120,724:20,25    177560:6129,359:32,0187    177601:6150,524:30,15    177664:6169,572:24,7746    177734:6185,419:25,2322    177773:6186,123:24,8315    177848:6211,741:20,2851    177970:6236,71:31,2222    177971:6236,907:21,066    177976:6237,142:31,3938    177981:6237,662:31,6019    178064:6267,76:20,376    178303:6384,393:31,5243    178400:6440,904:20,6747    178431:6454,817:26,1516    178608:6490,941:19,4401    178721:6507,15:19,2642    178819:6541,758:20,6784    178979:6622,527:34,005    179035:6650,641:25,5371    179138:6688,901:20,8174    179326:6782,845:26,577    179447:6820,077:21,0335    179692:6930,93:19,7108    179936:7100,326:35,6365    180390:7511,308:28,3972    180516:7614,135:30,1024    180624:7672,878:29,299    180644:7682,767:21,0221    180741:7768,06:30,3882    180760:7785,337:36,4735    180795:7816,921:29,4808    180845:7845,226:34,2379    181018:7906,948:19,5282    181234:7956,235:30,6763    181250:7958,468:34,3896    181292:7974,619:34,6034    181428:8020,015:19,5402    181591:8110,826:19,8197    181603:8114,594:30,9969    181861:8176,072:19,4658    181950:8176,01:20,1735    182747:8289,341:19,4786    183203:8403,298:19,4569    183336:8445,174:19,4763    183466:8499,041:20,1077    183500:8515,173:20,1397    183636:8559,369:19,5059    184058:8837,408:21,0634    184063:8838,197:21,0789    184093:8852,915:21,0965    184099:8853,766:21,097    184206:8917,251:22,5451    184236:8932,808:22,584    184240:8933,669:22,5762    184363:9054,602:20,7492    184726:9476,556:22,7453    184886:9625,366:20,6866    184997:9704,36:20,7964    185215:9865,702:20,8601    185221:9866,536:20,8686    185222:9867,439:20,8916    185250:9882,799:20,8377    185385:9972,418:19,6506    185576:10199,7:21,1148    185598:10216,1:21,052    185729:10330,04:21,2926    185753:10341,97:22,9824    185776:10359,2:22,9277    185986:10527,17:21,2908    186035:10559,35:21,263    186095:10640,09:19,6779    186237:10753,32:19,6522    186523:10946,01:20,8101    186609:10999,91:21,3719    186673:11016,07:21,3646    186731:11041,59:22,0723    186754:11057,71:22,0658    187114:11358,8:19,4765    187313:11403,36:21,1977    187383:11474,38:21,5873    187425:11490,64:21,5477    187731:11721,44:19,5762    187793:11722,27:19,5825    188063:11738,22:19,6054    188226:11759,29:19,5828    188544:11874,32:20,6742    188590:11883,82:19,5874    188895:11967,55:20,4687    189658:12716,71:27,0566    189663:12716,79:25,8983    189885:13007,57:28,8712    189991:13169,53:29,1499    190085:13308,89:19,7213    190102:13325,09:19,7124    190156:13372,8:29,2508    190373:13727,4:19,7146    190524:14109,54:21,9308    190530:14110,92:21,959    190536:14112,4:22,0221    191081:15815,39:19,4288    191177:15817,05:19,417    191705:16914,7:19,7715    191755:16931,97:19,8971 
<P_ID><i>12409<\P_ID> <A_ID><i>46468<\A_ID> <ML><s>40<\ML> <CLM_ID><i>20081024<\CLM_ID> <QC-Standard><i>4<\QC-Standard> <Quelle><s>ExportTool_Aging<\Quelle> <Studie><s>Epogh<\Studie> <OrigBez><s>2229<\OrigBez> <QC><i>1<\QC> <Info><s>ProbenDatum:13.09.2005_ProbenID:12409-Heart_Failure-Urin-30963<\Info>|    0    0    116,346    0    0    48,7453    0    0    0    0    0    0    0    0    0    0    0    0    0    0    0    0    0    0    0    0    0    0    0    0    0    0    0    0    0    0    0    0    0    0    0    0    0    0    0    0    0    0    0    0    0    0    0    0    0    0    0    0    0    0    0    271,768    0    0    97,3688    0    0    0    0    0    0    0    0    0    0    117,022    200,271    0    0    0    0    0    0    0    0    201,846    0    0    0    0    0    0    0    0    0    0    0    0    0    284,7    0    0    0    0    0    0    0    0    0    0    108,602    0    133,165    0    0    0    0    0    0    124,494    0    116,9    0    0    0    0    0    0    0    0    0    355,741    0    0    0    0    0    0    593,566    0    0    0    0    0    0    0    0    0    0    0    0    0    0    0    0    206,179    0    0    0    0    0    0    0    0    0    0    0    0    0    0    53,2829    0    0    0    0    0    0    0    0    1184,67    0    0    94,182    0    0    0    0    0    0    0    239,219    0    0    0    0    0    0    0    0    0    0    0    0    0    0    0    0    123,602    0    0    0    0    0    0    0    0    0    441,346    0    0    0    0    726,439    0    0    0    0    0    0    0    0    0    0    0    0    0    0    0    0    0    0    0    0    92,8377    0    0    0    0    0    168,839    0    0    0    0    306,696    0    0    0    0    0    93,1836    0    0    0    0    0    0    0    0    0    0    0    0    0    0    0    0    0    0    0    0    53,1915    0    0    0    0    0    0    0    0    56,7916    0    2852,08    0    0    0    0    725,197    1308,03    128,044    0    0    1422,01    0    0    0    0    0    0    0    0    0    0    117,784    0    869,419    0    0    0    0    0    0    0    0    0    195,684    0    0    527,06    0    0    0    203,04    0    0    0    255,69    0    0    0    0    0    0    0    0    0    0    0    0    57,3832    0    0    0    463,76    0    561,072    0    0    0    0    0    0    0    0    0    0    0    0    0    0    0    0    0    0    0    0    0    0    0    0    0    0    0    0    0    0    0    0    0    0    0    241,338    0    0    0    3941,98    0    0    0    1050,26    0    0    0    0    0    0    0    0    0    0    0    0    3784,978    0    0    0    0    0    0    0    0    0    0    0    0    0    0    0    0    382,662    0    305,397    0    0    0    0    0    177,562    0    3031,2    242,993    0    73,3931    0    0    0    0    2419,53    0    0    0    0    0    0    0    85,6702    0    0    0    0    0    0    0    0    0    0    0    0    0    0    0    0    0    0    0    19136,3    0    0    0    0    0    351,476    1070,98    1095,99    0    0    0    0    0    0    304,416    0    0    201,176    0    0    0    597,136    0    0    0    0    0    0    0    0    0    0    0    0    0    245,045    0    0    0    0    0    0    387,38    0    0    869,558    0    527,027    9560,04    0    0    0    0    0    0    0    0    0    0    0    0    0    0    0    0    0    0    0    0    0    0    0    151,108    0    0    155,805    0    0    1975,24    198,594    202,403    0    0    0    0    0    0    0    662,461    0    0    0    0    0    0    0    0    0    0    0    0    0    0    0    0    260,702    0    737,322    0    0    0    0    0    0    0    0    0    0    0    0    866,746    0    0    1942,1    0    0    0    0    0    0    0    0    0    0    0    0    0    0    918,73    0    0    0    0    0    0    0    0    0    0    0    0    0    0    397,058    0    0    0    0    0    0    0    0    281,406    0    0    0    0    106,168    0    0    0    0    0    0    0    0    0    208,805    0    0    475,778    3715,96    0    0    0    0    0    0    0    0    0    0    0    0    0    0    0    0    0    0    92,8877    0    0    0    0    0    0    0    0    0    156,053    0    0    0    111,802    0    0    0    0    0    0    0    0    0    0    0    0    0    0    0    0    0    0    0    0    0    0    0    0    0    0    115,441    3141,23    0    0    0    0    48,1036    0    0    0    0    0    0    0    0    0    0    0    0    0    0    0    0    0    817,981    0    0    0    0    0    0    0    0    0    0    0    0    0    0    0    0    0    0    0    0    488,369    0    0    0    0    0    27969,6    0    0    1209,12    0    0    0    0    1193,69    0    0    911,843    4518,94    0    0    0    0    0    0    0    0    0    0    0    0    0    0    0    0    0    0    0    0    0    56,0215    0    0    0    0    0    0    0    0    0    0    0    0    0    0    0    0    0    0    0    1011,42    0    0    0    0    1291,16    0    0    0    0    0    0    70,5892    0    0    168,471    0    0    0    0    0    0    0    0    0    361,599    0    730,348    0    0    0    0    0    0    0    0    0    0    0    0    0    0    0    0    0    0    0    0    0    0    0    0    937,876    0    0    0    0    0    629,527    1441,99    0    1850,95    0    0    0    245,595    0    0    0    0    0    0    0    0    0    589,535    0    0    0    0    580,225    0    0    0    0    0    0    217,251    0    0    0    0    0    0    0    0    611,066    0    0    0    4223,05    0    123,802    0    0    0    0    0    91394    0    0    0    0    0    0    0    0    0    0    0    0    0    0    0    0    0    0    0    0    93,6273    0    0    1653,48    0    0    0    0    0    0    1857,43    0    0    0    0    0    396,055    0    0    181,823    0    0    0    4193,21    0    0    0    0    266,029    0    0    0    0    0    0    0    0    0    2538,27    9438,43    0    0    0    0    0    0    0    0    0    0    1722,309    0    943,286    0    0    0    0    0    0    0    1384,628    0    0    0    0    0    0    0    0    0    0    0    215,827    0    0    0    0    0    0    235,969    0    0    0    0    178,641    161,795    0    0    0    0    0    0    0    0    2361,69    0    0    0    0    0    0    0    0    0    80,5562    0    0    0    0    0    0    0    0    6242,29    0    0    0    0    0    0    0    0    0    0    0    415,774    0    0    101,31    0    0    0    0    0    0    0    0    0    155,761    0    0    0    0    0    0    0    0    0    0    0    0    0    0    0    0    0    0    0    0    0    0    0    0    0    0    1309,13    0    0    628,66    0    0    2043,35    0    216,283    0    0    0    0    0    630,909    0    0    0    0    0    926,687    30337    0    0    0    0    0    0    0    0    0    0    0    0    169,744    0    0    0    0    0    0    0    0    0    0    0    0    0    0    0    0    0    324,661    0    0    0    0    0    0    0    0    0    0    0    0    0    0    0    0    1236,74    0    0    0    515,364    0    0    0    0    0    0    0    0    0    0    0    0    0    0    0    0    0    0    0    0    65,684    0    123,668    0    0    0    0    1231,06    0    0    402,537    0    0    0    0    0    0    0    0    0    0    0    0    0    0    0    0    0    0    0    0    0    1750,09    0    0    0    0    0    0    0    325,984    0    0    759,984    0    0    0    0    2032,17    0    0    1361,45    0    0    0    0    0    0    0    0    0    0    0    0    0    0    0    0    0    0    0    0    0    0    1816,66    0    0    722,617    0    0    0    739,567    0    0    0    0    0    0    0    0    0    0    0    0    1231,59    0    0    0    0    0    0    0    10382,7    6610,51    0    0    0    0    0    0    0    68,6663    0    3554,49    0    0    0    0    0    0    0    0    0    0    772,155    0    0    0    0    0    0    0    0    0    0    0    351,173    683,015    0    0    102,596    0    0    2491    0    0    0    0    0    0    31892,4    0    0    0    0    0    0    0    0    0    0    0    0    77,3303    0    0    0    0    0    471,156    225,639    0    869,023    0    0    0    0    0    0    0    0    0    0    0    12229,6    0    0    2607,72    0    0    0    0    0    0    0    0    0    0    7449,7    0    0    0    0    0    0    0    0    0    0    0    0    0    480,527    25306,8    0    0    6109,29    0    0    0    0    0    0    0    0    0    0    1949,193    0    0    0    0    0    0    0    0    0    3550,99    0    799,828    1368,98    17121,2    0    1103,47    0    0    0    0    0    0    0    0    0    0    0    0    0    0    111,536    0    0    665,571    1018,5    0    26932,9    0    0    0    226,348    0    65,4708    26795,3    0    214,228    0    0    0    404,356    0    0    0    0    286,111    0    0    0    0    0    0    224,334    0    0    0    0    0    0    3071,11    0    0    0    0    0    0    0    0    0    0    0    0    289,6    0    0    0    0    5707,81    97,5885    0    0    0    0    2302    0    0    7075,54    0    0    0    0    0    0    436,33    0    0    0    0    0    0    0    7488,43    0    0    0    0    0    0    0    0    0    0    252,482    381,912    0    0    0    0    698,411    0    0    2139,47    0    0    0    0    0    0    238,462    0    0    0    0    0    0    0    0    0    0    0    0    0    0    802,256    912,874    0    0    0    0    0    206,471    297,325    0    0    0    0    0    0    0    0    0    193,467    0    774,678    0    0    0    0    0    0    0    0    0    669,363    0    0    3861,23    0    0    0    0    0    438,288    0    0    862,558    0    358,547    0    0    0    0    0    0    0    0    82,5118    0    0    0    0    0    0    0    0    0    0    0    1314,67    512,995    16436    0    4863,32    0    0    0    0    2835,016    1402,49    78,6768    0    274,363    0    0    0    0    0    0    101,587    2334,78    0    0    0    0    0    0    0    91,2802    0    0    0    0    0    0    806,885    0    1057,81    0    0    0    0    0    0    0    120,661    0    0    0    774,915    0    0    0    0    0    480,633    1423,65    0    0    0    0    0    0    2032,93    872,284    0    0    0    0    0    0    0    0    0    0    0    150,721    0    0    0    0    0    0    17442,3    0    0    922,619    1847,69    78,9922    0    0    0    0    526,642    0    0    0    0    0    400,367    0    1366,23    0    0    0    0    322,388    0    0    150,347    0    0    0    0    0    9515,49    167,51    1543,611    1510,75    4024,41    0    0    0    10788    204,148    9154,56    0    0    2316,13    1393,28    0    0    365,993    0    0    0    0    0    0    2221,29    0    0    0    0    0    0    0    0    293,838    846,574    0    381,34    2950,57    0    0    0    0    0    1007,35    0    0    591,445    0    0    0    0    0    355,339    0    501,655    1362,68    0    0    0    0    0    229,228    1486,77    0    0    0    0    0    0    112,839    0    0    0    0    0    0    0    0    417,444    0    0    0    1176,41    0    0    0    0    0    0    0    0    1252,78    0    0    0    0    0    0    0    0    0    0    0    0    0    0    0    0    0    0    0    0    369,913    0    0    0    0    524,987    0    0    0    0    0    25244    0    3551,46    0    0    0    0    811,283    0    0    1077,33    0    0    0    0    0    0    0    0    0    0    0    0    0    393,778    0    0    1113,77    0    0    0    0    0    0    0    0    0    0    0    189,502    135,645    0    0    0    0    9947,14    0    3743,82    0    0    0    0    0    0    2821,15    0    9794,47    168,465    0    104,836    0    0    0    0    0    0    0    0    145,709    176,237    0    237,277    0    0    202,916    1539,28    0    232,069    0    0    0    0    0    0    2217,4    0    0    0    0    0    3491,15    0    0    0    0    0    0    0    0    0    471,515    0    0    0    0    0    0    495,188    0    0    0    0    740,65    0    0    0    0    0    0    1504,61    0    0    0    0    0    151,561    0    0    454,685    0    0    0    0    0    0    737,681    0    4250,85    0    0    0    0    0    0    0    0    0    0    158,404    0    1410,69    0    536,346    0    8308,24    0    0    0    0    258,124    157,375    8402,08    0    0    0    0    0    0    0    1390,86    0    0    0    0    0    0    0    3460,57    0    0    0    0    0    0    0    0    0    0    0    225,617    0    0    0    399,485    123,202    0    0    0    0    0    0    0    0    0    0    0    0    0    0    2030,08    0    1214,47    0    0    0    200,728    0    0    96,031    0    0    0    1166,74    0    0    0    0    0    0    0    0    0    0    0    0    0    0    0    0    0    0    0    1856,44    0    0    0    0    0    0    0    0    0    0    0    0    861,494    0    0    976,435    0    0    0    0    0    0    0    0    0    0    0    0    0    0    0    0    7292,21    0    0    0    319,323    0    0    0    0    0    0    0    0    0    0    0    340,68    0    12544,2    0    0    784,377    0    0    353,257    0    0    0    0    0    0    0    0    0    483,011    0    248,253    0    0    0    0    0    0    0    0    0    0    417,444    0    0    0    454,137    0    0    0    0    0    0    0    0    0    0    0    6419,28    0    109,881    0    0    0    0    0    0    0    0    0    0    0    0    0    0    231,021    0    0    0    0    304,288    0    0    0    0    0    0    0    433,702    13472,2    364,233    0    1794,23    1562,55    297,185    0    0    0    0    0    0    0    0    92,2286    0    0    0    1021,58    0    0    0    0    0    0    0    0    0    0    3130,86    0    0    0    0    0    0    0    0    0    0    0    0    0    0    0    0    0    117,697    0    0    0    1428,24    0    0    6875,64    482,474    0    0    0    213,036    0    0    0    0    0    0    0    0    0    0    0    0    0    0    0    0    0    0    0    0    0    0    0    0    0    0    0    0    1643,72    0    0    0    83,4232    0    0    0    0    0    0    0    0    0    0    0    824,611    0    0    0    0    0    0    0    0    0    0    782,189    0    0    0    0    0    9554,04    0    0    0    0    0    248,184    499,045    657,245    0    691,831    0    0    0    0    0    0    0    0    558,618    0    0    0    0    0    294,144    0    0    0    0    0    1145,12    600,048    0    0    366,23    309,713    0    0    0    0    0    0    0    0    0    0    498,631    0    0    0    0    0    0    0    0    0    0    0    0    498,329    81,4372    0    0    0    0    0    27191,9    0    0    0    0    0    0    0    0    0    232,006    0    0    958,983    0    0    0    0    0    0    0    0    0    0    0    0    0    0    0    0    0    0    0    0    0    0    0    0    0    0    0    0    0    0    0    0    5777,1    0    0    0    0    0    0    0    0    0    0    0    0    0    55,5364    0    0    0    33985,3    0    0    0    0    520,939    0    0    0    694,17    73,0994    0    0    0    0    0    0    0    0    0    940,761    0    0    0    0    0    0    0    0    0    0    0    0    0    0    0    0    0    0    0    3111,829    0    0    0    0    0    0    0    0    0    0    0    0    0    0    0    55372,4    0    0    0    0    0    0    0    0    0    0    0    0    0    336,388    0    0    0    0    0    0    0    0    0    0    0    0    0    0    0    0    0    0    0    0    0    0    0    0    0    0    0    0    0    0    301,608    0    315,388    0    0    0    0    0    0    0    0    0    275,026    0    0    0    0    0    0    0    0    0    0    0    0    0    0    0    0    220,858    0    0    0    0    0    0    0    0    0    0    0    0    0    0    0    0    0    0    0    0    0    0    0    1911,14    0    0    0    0    0    0    0    0    0    0    0    0    0    0    0    0    0    803,121    0    0    0    1090,2    0    0    0    0    0    0    0    0    0    0    0    0    0    0    0    0    0    396,251    0    0    213,967    0    0    2608,92    0    0    0    0    0    529,69    0    0    0    0    0    0    0    0    0    0    0    0    0    4982,46    0    0    0    0    0    230,599    0    0    0    0    0    0    2215,11    6644,56    94,2081    0    0    0    0    0    0    0    0    153,029    0    0    0    0    0    0    0    525,326    0    0    85,444    0    0    0    0    0    824,765    0    0    0    0    0    0    0    0    0    0    0    1163,26    0    0    0    581,272    0    0    0    0    0    0    0    3465,56    0    9936,78    0    8431,85    0    0    3784,23    0    0    0    486,674    0    0    0    0    846,672    247,407    0    0    0    0    0    0    0    0    0    0    0    0    0    0    10564,8    723,348    0    0    0    506,908    0    0    0    0    0    0    0    0    0    0    0    0    0    0    0    0    0    0    0    171,469    0    4846,514    0    0    0    0    0    0    0    34291,9    0    0    0    0    0    0    0    0    0    0    0    0    0    0    0    0    420,888    0    0    0    0    0    0    0    0    0    0    0    0    0    0    0    0    0    0    0    0    0    0    0    0    0    0    0    0    0    0    0    0    0    0    0    724,817    0    2054,01    0    75,7968    0    0    0    146,105    0    0    0    0    0    0    0    0    588,998    0    0    0    15640,1    0    0    0    0    1618,88    0    0    0    3090,9    0    0    0    0    0    0    0    0    0    0    0    0    0    6449,14    0    0    0    0    0    0    0    7563,33    0    0    511,113    0    0    0    0    0    0    0    0    0    0    0    0    0    2850,2    0    0    0    0    0    80106,9    0    0    0    0    0    3113,41    0    0    0    0    0    0    0    4831,32    0    0    0    0    0    0    0    0    0    7699,46    0    0    101,911    4110,809    0    131,407    0    0    0    0    0    203,8    0    0    0    0    0    0    0    0    0    0    0    0    0    0    0    0    0    0    0    0    5024,29    0    0    0    0    0    0    0    0    0    0    0    0    0    0    5833,45    0    0    159,681    0    0    0    0    60,6396    0    0    344,828    0    0    366,95    0    0    0    0    0    0    4864,03    0    0    276,223    0    0    0    0    0    0    41119,1    0    0    0    0    0    0    0    0    0    0    0    0    0    83,5972    0    0    0    0    0    0    0    0    0    0    0    0    0    0    0    0    0    1716,85    0    0    90471,5    0    0    0    141,263    0    0    231,621    0    0    0    0    0    0    0    0    0    0    0    0    0    0    0    0    0    0    0    0    0    0    0    0    0    0    0    5213,36    0    0    0    0    0    108,706    0    0    0    0    210,958    0    22189,4    0    0    0    0    0    0    0    0    0    0    0    0    0    0    0    0    0    0    0    1748    0    0    1787,3    0    0    0    0    0    0    0    128,251    1087,1    0    0    827,982    0    0    10077,85    0    1192,41    0    0    0    0    0    0    0    0    0    0    0    16214,4    0    0    0    0    0    0    0    0    0    1088,04    0    0    0    0    0    0    0    0    0    0    0    0    0    0    0    0    340,965    0    368,538    0    0    0    0    0    0    0    0    0    0    0    0    0    0    0    0    0    11216,4    0    0    0    0    0    0    0    0    0    0    0    0    0    0    0    0    0    0    0    0    0    0    0    0    0    0    0    0    0    0    0    0    0    0    0    0    0    0    0    0    0    0    0    0    0    584,424    118,275    0    187,496    0    0    0    0    0    0    0    0    242,439    0    0    0    0    0    0    0    0    0    0    0    0    0    0    0    0    349,224    0    0    0    0    0    0    0    1172,41    0    0    0    0    0    0    0    614,99    0    0    0    0    0    0    0    0    0    0    0    201,429    287,625    0    0    0    0    0    0    0    0    0    0    174,871    0    0    1680,85    0    0    0    0    0    0    0    0    0    0    0    0    0    0    933,071    0    0    0    0    0    0    0    0    742,454    711,095    0    0    0    0    0    0    0    0    0    1006,42    0    0    0    0    0    0    0    0    0    130,363    0    0    0    0    0    0    0    0    0    0    0    0    0    0    0    0    0    0    0    0    0    0    0    0    0    0    0    0    0    0    0    0    0    0    0    0    0    415,885    0    0    0    0    0    0    0    0    0    0    0    0    0    0    0    0    0    0    0    0    0    0    0    893,984    0    77,4739    0    0    0    0    2856,33    0    0    0    0    0    0    0    0    0    0    0    0    0    0    0    0    0    0    0    0    0    0    0    0    0    0    0    0    0    0    0    0    0    0    0    0    0    0    0    0    0    0    0    0    0    4251,45    0    0    0    0    0    0    0    0    0    0    0    0    0    0    0    822,94    0    0    0    0    0    0    0    0    0    130,265    0    1140,39    0    0    0    0    0    0    0    0    0    0    0    939,78    0    0    0    0    0    225,178    0    0    2708,86    0    0    0    0    0    0    0    0    0    0    0    0    14521,06    0    0    0    0    0    0    0    0    273,036    0    0    0    1310,25    0    346,842    0    0    0    0    0    2005,97    0    0    266,649    0    0    0    0    0    0    0    0    0    0    333,438    0    0    0    1035,485    0    0    0    0    0    0    0    0    271,707    0    0    0    0    0    0    0    0    0    0    0    0    13819,2    0    0    0    0    0    0    57,5855    0    0    0    0    0    0    0    0    0    0    0    0    0    0    0    0    0    0    0    0    0    0    0    164,773    0    0    0    0    252,806    0    0    0    0    234,529    817,424    0    0    0    0    0    0    1191,35    0    0    0    0    0    0    0    0    219,061    0    154,658    324,054    0    0    0    0    0    0    0    0    0    0    154,917    0    0    65,051    611,057    0    86,8558    106,429    0    0    0    0    0    0    0    0    0    3864,8    376,532    0    0    0    0    0    0    0    0    0    0    0    7253,77    0    0    0    0    0    0    0    415,719    0    0    0    0    374,546    0    0    0    0    0    0    0    0    0    0    0    0    0    1077,69    0    0    0    0    991,14    0    0    0    0    0    0    700,025    0    0    0    0    444,167    0    0    0    128,766    0    0    0    0    0    0    620,787    0    0    0    0    0    0    0    0    0    374,988    57,8705    0    0    0    0    0    0    0    0    0    0    0    4513,784    0    0    0    0    0    0    0    0    0    0    0    0    0    0    0    0    0    0    0    0    0    0    0    127,122    0    0    0    0    0    0    0    0    0    0    0    0    0    0    0    0    0    0    0    0    6187,36    0    0    0    0    0    0    0    961,946    0    0    0    0    0    0    0    0    0    0    0    112,748    0    0    0    11971,98    0    0    0    0    0    0    0    0    0    327,73    0    0    0    0    0    8867,67    0    0    0    0    136,819    0    0    530,353    0    0    0    0    0    0    0    363,359    0    0    0    0    0    0    0    0    2075,3    0    0    0    0    0    0    0    0    0    0    0    0    0    0    404,573    0    0    0    0    0    0    0    0    0    0    245,388    0    0    0    0    0    0    0    0    0    94,2081    0    0    0    0    756,81    0    0    0    751,231    0    0    2194,24    0    0    0    0    0    0    0    0    0    0    0    0    0    1223,84    0    0    0    0    0    0    0    162,666    102,957    0    0    0    0    0    0    0    0    0    0    12439,5    0    0    195,146    0    0    0    0    0    0    0    0    0    0    0    0    0    0    0    0    2003,53    0    0    0    0    0    130,054    0    0    0    0    0    0    0    0    0    0    0    0    0    0    0    0    0    5947,55    0    0    148,731    0    0    18480,7    0    1047,16    0    0    0    0    0    0    3231,4    0    0    9894,55    228,776    0    0    0    0    0    0    0    0    0    0    0    0    0    0    119,134    0    0    0    0    0    0    0    0    0    0    462,957    0    0    0    2785,86    0    0    0    5812,58    0    6893,28    0    0    0    0    0    0    0    0    0    0    0    0    0    0    0    0    0    277,536    121,303    0    239,426    0    0    0    0    0    0    0    0    0    0    0    0    0    0    0    0    0    2557,81    0    0    0    0    0    0    0    0    0    0    0    0    0    1345,4    0    0    0    0    0    211,752    0    0    0    0    0    0    869,913    0    0    0    0    0    0    0    0    0    0    0    0    0    0    0    2035,9    0    0    0    0    0    0    0    0    0    150,871    0    0    0    0    0    0    0    0    0    0    614,438    0    980,983    0    0    0    0    0    0    0    1454,8    179,165    0    0    201,861    0    0    0    0    0    0    3560,32    0    0    0    0    0    0    0    0    262,851    0    0    0    0    0    0    0    0    761,615    0    0    307,176    0    0    0    0    0    0    0    0    188,647    0    0    0    0    0    0    0    0    0    0    0    0    0    0    0    0    0    0    5263,5    0    0    0    0    4211,9    0    0    0    0    0    0    0    146,493    0    0    0    0    0    0    65,1706    0    0    0    0    0    0    0    0    0    0    0    0    0    0    0    0    0    0    0    0    0    0    0    0    0    0    900,595    0    0    0    0    0    352,659    0    0    0    0    0    0    0    0    0    0    0    0    428,617    409,15    0    0    1188,07    0    0    0    0    0    114,647    745,688    88,0826    0    0    0    0    0    448,538    0    0    0    0    0    0    0    0    0    0    0    328,853    406,714    0    0    0    0    0    0    0    1282,67    0    0    0    0    0    0    409,407    130,117    0    0    0    0    17057,27    0    0    0    0    0    0    0    0    1341,19    0    0    0    0    0    0    0    0    0    0    0    0    0    0    0    1059,48    0    0    0    0    0    0    333,238    0    0    0    0    0    0    0    0    0    0    0    0    0    0    0    0    0    0    0    2180,34    0    0    0    0    0    0    0    0    0    0    0    0    0    0    0    0    0    0    0    0    0    0    0    0    474,186    419,852    0    0    672,576    0    0    0    0    0    0    0    0    0    0    0    199,767    0    0    0    0    0    0    0    0    0    0    99,4831    0    1901,86    0    0    0    0    0    0    0    80,6715    0    0    0    0    0    0    0    0    0    0    0    2751,67    0    460,456    0    0    0    188,155    0    0    0    0    0    0    0    0    1257,5    0    0    0    0    0    0    0    1039,07    679,001    0    0    0    0    0    0    0    0    0    0    0    271,944    3586,66    0    88,4633    0    0    0    0    0    0    0    0    363,935    0    0    0    0    0    14022,5    0    896,945    0    0    0    0    0    0    0    0    0    0    0    0    0    2640,53    0    0    0    494,825    0    430,557    0    0    0    0    0    0    0    0    0    0    37870,1    36,6008    0    0    0    0    0    0    0    0    0    0    0    0    0    0    0    0    290,346    0    0    0    0    6108,93    0    0    254,259    0    0    0    0    0    0    0    0    0    0    0    0    0    0    0    0    0    0    0    213,327    0    640,462    0    0    790,531    1140,14    0    0    0    0    0    225,265    0    0    0    0    0    0    0    0    0    2342,06    0    150,428    0    0    0    0    0    0    0    0    0    0    0    0    0    0    0    0    0    0    0    0    0    0    0    0    0    0    0    0    0    0    0    0    0    0    0    0    0    0    0    0    0    0    0    0    0    0    0    0    0    0    0    0    0    0    0    0    0    794,873    0    0    0    0    162,002    0    269,462    0    0    0    244,483    0    0    0    0    0    0    0    0    0    0    2784,31    0    0    0    0    0    0    0    0    0    0    0    0    0    0    262,862    0    0    0    0    0    0    0    0    0    0    0    0    0    0    414,417    0    0    0    0    0    0    0    0    0    0    0    0    0    591,208    0    0    0    0    0    0    0    0    0    0    0    0    0    0    0    0    0    0    0    0    0    0    0    0    0    0    0    0    0    0    0    2185,73    0    0    0    0    0    0    0    0    0    0    0    0    0    0    0    0    0    0    0    0    0    0    0    0    0    0    0    0    0    0    0    0    0    0    0    0    0    0    0    0    0    0    0    3067,45    0    0    0    0    0    178,995    0    0    0    0    3017,11    0    0    0    0    0    0    0    0    0    0    0    0    0    0    0    0    0    0    0    0    696,791    0    0    0    0    0    0    0    0    0    0    0    0    0    0    0    0    0    0    0    0    0    0    0    1760,18    0    0    0    0    0    0    0    0    0    0    490,052    0    0    0    0    0    0    0    0    0    0    0    0    0    0    0    0    0    0    0    0    0    0    0    2096,81    0    0    0    0    0    306,574    0    0    145,392    0    0    0    0    0    0    0    0    0    0    0    0    0    0    0    0    0    0    0    0    141,979    0    0    0    0    0    0    0    0    0    170,294    0    0    22748,2    0    0    0    0    0    0    0    0    0    0    0    0    0    0    0    0    0    0    0    0    0    0    0    0    0    0    0    0    0    0    0    0    0    0    0    0    0    0    0    0    0    0    0    0    0    0    0    0    0    0    0    0    0    0    0    0    0    0    0    0    0    0    0    0    0    0    0    0    0    0    0    0    0    5109,11    0    0    696,947    0    0    0    0    0    0    0    0    0    0    0    0    0    0    81,7483    0    0    0    0    0    0    0    0    0    0    18626,3    0    0    0    0    0    0    0    0    0    0    0    0    0    0    0    0    0    0    0    0    0    0    0    0    0    0    0    0    0    0    0    158,235    0    0    0    4276,59    0    0    0    0    0    0    0    1607,85    0    0    0    0    0    0    0    0    0    0    0    0    0    0    0    0    0    0    0    0    0    0    0    0    238,517    0    0    861,286    0    0    0    0    0    0    0    0    1242,02    0    0    0    0    135,286    0    0    0    0    0    0    0    0    0    0    0    0    0    0    0    0    0    0    0    0    0    0    0    13360,9    0    0    0    0    0    0    0    0    0    0    0    0    0    0    592,396    0    0    0    0    0    0    0    0    0    0    0    0    0    0    0    0    0    0    0    0    0    0    0    0    0    0    155,544    0    0    0    0    648,337    0    335,361    0    0    0    0    0    0    0    0    0    0    0    0    0    0    0    0    0    0    0    0    0    0    0    0    0    0    0    0    0    0    1615,86    0    0    0    389,103    0    0    0    0    0    0    0    0    0    0    0    0    0    0    0    0    0    0    0    0    0    0    0    0    6124,87    0    0    0    0    0    0    0    0    0    0    0    0    0    0    0    0    0    0    0    0    0    0    0    0    0    0    0    0    0    0    0    0    0    0    0    0    0    0    0    854,323    0    0    0    0    0    0    72,312    6787,39    0    0    0    386,073    0    0    0    0    0    0    0    0    0    0    0    0    0    0    0    0    0    0    0    0    0    0    0    0    433,774    0    0    0    0    0    0    0    0    0    0    0    0    0    0    0    95,9026    0    0    694,752    0    0    0    0    0    1015,19    0    0    0    0    0    0    0    0    0    1145,65    0    0    0    494,801    0    0    0    0    0    0    0    0    0    0    327,224    0    0    0    0    0    1208,84    0    1185,1    0    0    0    0    0    0    0    0    0    0    0    0    0    0    0    1465,93    0    0    0    0    0    0    0    0    0    0    0    0    0    0    0    0    0    0    0    5036,93    0    0    0    0    0    0    2906,93    0    0    760,108    0    0    0    0    0    0    0    0    466,592    0    0    0    0    0    0    0    0    0    0    0    0    0    16170,6    3428,53    2574,12    1509,79    0    0    0    0    0    0    0    0    0    0    1058,74    0    0    0    0    0    0    0    0    2377,26    0    0    0    0    0    0 
<P_ID><i>12406<\P_ID> <A_ID><i>46469<\A_ID> <ML><s>40<\ML> <CLM_ID><i>20081024<\CLM_ID> <QC-Standard><i>4<\QC-Standard> <Quelle><s>ExportTool_Aging<\Quelle> <Studie><s>Epogh<\Studie> <OrigBez><s>1819<\OrigBez> <QC><i>1<\QC> <Info><s>ProbenDatum:17.06.2005_ProbenID:12406-Heart_Failure-Urin-30960<\Info>|    0    0    0    0    0    0    0    0    0    0    0    0    0    127,348    0    0    0    0    0    0    0    0    0    0    0    0    7,3215    0    0    87,9277    0    0    0    0    0    0    0    0    0    0    0    0    0    0    0    0    0    0    0    0    0    0    0    0    31,9909    0    0    0    0    0    0    82,7623    0    0    84,3244    284,432    0    0    0    0    0    0    48,2655    0    0    82,3838    204,667    0    127,837    0    0    47,6473    0    0    0    108,582    0    0    0    0    0    0    0    0    63,6703    0    0    49,2405    0    0    0    0    42,4557    0    0    0    817,841    34,0872    0    0    266,555    0    278,246    0    0    0    0    0    0    202,918    0    51,0254    37,5323    0    0    0    0    0    0    0    100,156    150    0    0    0    0    0    0    218,11    0    202,705    51,9669    0    52,3958    0    36,0565    0    0    0    0    32,3838    0    0    0    0    484,317    0    0    0    0    0    0    119,387    0    0    0    0    0    0    0    0    0    0    0    0    0    0    0    0    779,983    0    0    73,9123    0    0    0    0    94,8706    0    0    0    0    0    0    0    0    0    0    0    0    0    0    0    0    0    250,982    0    674,226    0    0    0    0    0    0    0    0    0    166,713    0    0    0    32,5946    515,954    0    0    0    0    203,531    0    0    542,432    0    0    0    0    0    0    0    0    0    271,941    370,501    0    262,815    0    0    0    0    0    101,301    0    0    0    104,233    240,146    961,284    0    125,997    0    242,096    0    0    0    0    0    0    0    0    0    0    0    0    0    0    0    0    0    0    81,7585    0    0    0    0    0    0    0    0    0    0    0    0    0    2136,55    0    0    0    0    111,167    2085,07    0    0    0    579,83    0    43,7374    0    0    0    0    0    0    0    0    0    260,434    206,279    0    0    100,824    67,1538    0    0    0    0    0    118,213    0    0    0    0    0    0    124,099    0    0    0    372,88    0    0    55,5223    0    0    0    831,943    0    0    0    0    0    0    0    0    0    129,629    0    0    0    137,923    0    0    0    0    0    0    0    0    0    0    0    0    0    0    0    0    0    119,964    0    0    0    0    0    140,105    0    0    0    0    0    0    0    0    0    0    0    0    0    3542,79    0    0    0    1143,9    0    0    87,8941    0    0    0    0    0    0    0    0    0    1775,679    0    0    0    0    0    0    38,3589    1030,74    0    0    0    0    0    200,846    0    0    344,717    0    627,341    0    0    296,519    0    0    0    0    3110,51    0    0    0    0    0    0    0    744,032    0    0    0    0    0    256,672    0    0    0    0    0    0    0    0    0    0    275,407    0    0    0    0    0    174,528    0    0    0    0    5088,74    0    0    0    0    0    0    995,065    541,378    0    0    386,579    0    0    0    0    0    0    0    27,7935    0    0    103,809    330,738    0    0    311,653    0    64,9066    201,102    0    123,74    0    0    667,942    967,75    0    445,309    0    0    0    0    0    367,566    0    0    0    0    0    4933,54    0    0    0    0    0    0    0    0    0    0    55,6349    0    0    0    222,185    0    0    0    0    0    0    0    0    0    0    0    0    0    0    736,311    175,414    0    0    0    0    0    0    0    640,549    0    0    0    467,712    0    0    0    86,3991    0    0    0    0    245,383    0    0    0    67,8941    0    0    424,947    0    0    0    0    0    0    0    0    0    0    57,6402    0    0    2520,21    0    0    0    0    171,799    0    0    0    0    79,0992    0    0    0    0    0    70,2947    283,277    0    0    0    190,204    0    198,984    0    0    0    0    872,892    0    0    0    157,211    0    651,567    0    0    0    0    0    0    0    0    0    0    168,963    0    0    0    0    0    0    0    0    0    0    0    0    0    564,298    889,19    941,423    0    0    0    0    0    0    0    0    0    172,851    0    0    0    81,2554    0    0    0    0    105,556    0    0    0    0    0    0    0    0    283,845    0    0    0    0    0    0    0    0    0    288,649    0    0    0    0    0    0    0    0    0    0    0    0    0    0    0    0    0    505,187    0    0    704,552    1196,03    117,171    0    0    0    288,891    0    0    0    0    0    0    63,517    0    0    0    0    0    77,2712    0    0    0    0    726,33    0    0    0    706,042    0    0    0    0    0    0    0    0    0    0    0    0    0    0    0    33,9315    1188,15    0    852,803    0    0    0    13428,3    454,708    0    1039,44    0    0    0    0    659,396    0    0    0    471,531    2668,48    0    0    0    0    65,9799    126,469    0    0    0    0    0    0    0    0    0    0    0    0    0    628,184    1431,41    0    0    263,3515    0    157,216    0    0    0    0    0    0    0    0    0    859,176    0    0    0    441,459    0    0    0    0    0    475,436    0    0    0    0    1024,03    55,6972    0    0    0    0    0    0    206,792    0    0    0    0    0    284,195    0    461,653    474,935    118,766    0    0    0    0    0    0    0    0    0    0    0    32,1203    0    0    0    0    0    0    0    68,6296    0    0    0    0    0    0    0    0    0    0    2435,98    0    0    0    0    0    1353,64    0    0    0    0    0    0    793,462    0    0    205,055    0    0    0    0    0    0    0    0    0    0    0    0    0    0    32,3862    215,992    0    0    0    0    0    0    84,897    0    1379,97    0    0    0    0    0    0    0    49034,6    0    1544,51    0    0    1341,68    123,4    0    0    549,516    0    0    0    0    235,134    0    0    156,979    0    0    0    0    0    0    3885,93    0    305,872    0    0    0    0    399,473    0    0    0    0    0    0    0    0    960,577    0    0    0    1455,71    0    0    0    0    0    0    0    0    0    0    0    0    0    0    0    4921,01    0    0    39,3172    169,102    0    0    0    0    0    0    0    103,455    0    0    0    354,372    0    0    0    0    2281,742    0    0    0    0    0    0    0    0    0    0    0    80,1054    0    0    0    0    0    0    599,871    185,005    0    0    0    0    0    0    0    0    0    0    113,939    0    0    298,634    134,4178    0    0    0    0    0    0    0    215,527    280,817    0    0    171,097    0    0    0    0    0    0    0    0    0    0    1302,9    0    0    0    0    0    0    660,87    0    0    0    222,683    0    0    0    0    0    0    0    0    0    0    0    0    0    0    0    0    0    0    0    0    0    0    0    0    0    0    0    0    0    0    0    0    0    0    0    1934,97    0    371,6    3753,13    0    0    0    0    0    0    0    0    0    0    0    0    0    0    0    0    72,3263    7742,48    0    189,161    0    94,7796    0    0    218,932    0    446,931    0    0    0    125,522    0    0    0    0    0    0    0    0    0    0    36,9574    0    0    0    0    0    0    155,12    0    115,012    0    444,092    0    0    0    0    0    0    0    0    0    0    0    130,192    340,8652    0    409,075    0    0    0    0    0    0    0    0    0    0    0    0    0    0    0    0    290,973    0    88,8261    61,9286    333,697    0    194,727    394,849    681,754    0    0    0    0    70,817    0    0    206,8179    0    329,852    0    0    0    71,0589    0    413,162    0    0    0    0    0    0    0    0    134,708    0    600,664    0    0    550,748    0    0    0    0    0    0    0    2065,67    0    0    0    374,619    0    0    0    893,795    0    105,206    0    0    136,955    0    202,767    0    45,7619    0    0    0    0    0    0    0    0    57,3694    196,061    0    0    0    0    0    78,0451    3076,41    0    0    366,751    0    0    0    0    0    512,477    0    0    0    0    0    0    0    0    0    0    155,098    0    0    0    0    0    387,379    0    29371,25    8788,88    49,6862    0    0    0    0    0    0    0    0    1120,77    152,942    0    0    0    0    0    0    0    238,975    0    0    0    0    160,891    0    0    0    0    0    0    0    0    575,767    461,234    0    267,535    0    0    0    2301,87    0    370,098    0    0    0    101,541    11121,3    0    0    0    56,5645    0    0    0    0    0    0    0    0    464,674    0    0    0    0    0    0    0    0    1552,55    0    0    0    0    0    0    0    0    41,0374    0    729,069    3599,6    0    0    0    2756,93    0    2003,01    0    473,84    0    0    0    538,529    0    5092,42    0    60,3857    0    0    0    0    0    408,658    0    0    0    0    0    0    0    0    0    0    234,209    515,589    0    0    0    0    112,635    0    929,521    0    8201,44    0    0    0    0    0    0    0    0    0    2171,54    0    57,9085    0    11363,2    233,86    325,97    0    0    76,6483    0    0    0    0    0    0    109,617    0    0    0    79,068    171,823    0    0    1323,38    415,724    2289,57    5229,24    0    0    0    370,613    0    0    25902,1    146,723    1876,112    0    0    112,295    685,74    0    0    0    0    250,484    0    0    0    0    0    0    0    0    0    0    0    0    0    0    0    185,64    209,2    0    0    123,196    1552,7    0    113,805    0    0    121,921    0    0    102,748    57,5875    0    3205,9    0    336,323    690,637    747,183    15309,91    0    60,1438    0    3024,36    0    0    0    0    0    0    0    0    0    346,454    2892,16    0    0    64,3843    2311,48    0    0    43,4667    0    314,037    0    111,38    0    0    0    0    390,022    0    0    36,138    0    1345,29    0    0    3647,47    0    0    0    160,757    0    0    666,409    0    0    0    0    662,312    0    0    127,856    0    99,5927    0    184,82    1625,92    0    0    153,16    0    80,5223    70,7547    0    43,3254    526,445    329,895    0    0    0    0    0    68,9746    0    0    0    0    108,215    0    0    0    177,281    0    0    0    0    0    0    2804,71    0    0    2145,45    0    52,1394    0    10001    0    0    0    0    0    0    1083,54    0    98,7686    0    0    0    0    0    0    0    710,757    0    99,5999    0    0    0    0    50,5534    0    0    319,018    273,565    0    5500,97    0    7739,05    1694,34    0    278,876    926,289    3209,47    0    0    0    0    0    238,936    0    0    0    0    426,323    633,579    0    0    0    0    0    0    0    0    0    0    0    0    0    0    0    0    1011,31    0    974,943    0    0    0    0    0    0    0    0    0    0    0    0    0    73,0403    0    706,775    207,952    0    0    0    0    0    0    0    0    0    0    0    0    0    0    0    103,69    0    0    0    0    1311,86    0    0    0    0    0    9247,98    0    0    6179,72    0    101,969    0    0    0    0    66,8328    278,759    0    0    0    0    137,06    0    2592,49    0    0    0    231,782    485,865    0    0    96,265    0    0    96,5477    0    0    2983,7    0    0    295,855    1507,25    0    0    209,368    17437,7    858,874    4149,96    0    0    0    15285,9    0    0    0    0    0    849,83    1000,232    0    0    403,297    0    0    0    0    0    0    788,728    0    281,536    1000,96    0    0    1233,09    0    38,1409    0    0    0    275,489    0    0    0    0    0    0    32,9061    0    339,233    0    1368,78    1082,971    604,957    318,9433    216,011    0    0    123,558    785,503    0    778,486    0    477,089    0    0    0    0    0    0    0    0    0    0    614,612    407,808    0    638,428    0    2991,71    197,413    0    1129,26    0    223,867    0    227,667    0    486,406    0    0    0    0    0    0    0    0    794,636    0    0    0    0    0    0    0    0    1653,14    280,716    224,308    0    0    98,1361    0    0    252,396    5950,57    0    0    0    0    0    0    2305,99    0    0    161,013    263,79    1553,57    0    0    0    0    1028,86    0    0    0    0    0    0    0    0    0    0    500,692    643,244    39,1591    0    0    45,1557    0    0    0    0    0    0    0    1804,49    0    373,316    2747,24    1378,58    616,037    77,6018    3937,48    0    33536,9    0    0    0    0    0    0    0    0    3283,2    0    2027,18    412,913    0    144,487    399,08    0    0    867,638    0    0    0    0    82,3024    0    92,7743    0    0    0    0    0    0    3620,38    0    0    337,228    78,977    0    0    3969,22    85,0024    0    0    0    0    9782,73    0    66,7992    0    0    0    0    0    0    0    0    0    0    0    411,291    0    0    1692,78    0    0    0    0    181,433    0    0    0    0    0    0    1881,12    0    0    242,334    0    370,347    0    0    0    649,008    0    31,5093    0    0    0    0    0    0    0    0    659,183    0    427,868    499,645    0    0    0    0    0    392,341    85,4911    69339    0    159,451    0    6668    0    0    0    0    0    0    4530,19    0    0    0    0    0    0    0    233,165    0    0    0    0    0    0    0    2619,09    145,659    0    0    0    0    108,457    0    215,0048    0    0    0    0    59,092    0    78,1193    262,425    0    138,397    0    1172,41    0    0    1533,15    0    0    0    0    0    0    0    0    2364,67    0    0    0    167,782    365,673    377,346    445,812    0    2798,32    0    0    283,644    708,5    154,535    0    236,862    0    0    0    0    0    0    0    41,713    0    0    74,5784    0    0    0    0    0    396,358    0    0    0    0    0    0    0    0    66,5405    0    0    0    0    0    0    2571,64    0    0    57,1682    0    38,5146    0    248,802    0    0    0    711,938    0    0    0    11680,9    0    1197,32    0    0    0    73,5649    0    0    0    96,4423    0    0    0    0    0    0    0    3886,39    0    14621,6    0    0    1346,16    0    0    162,513    258,598    0    0    0    0    0    0    0    0    697,7    0    0    0    0    0    0    143,002    0    0    431,119    0    0    737,726    89,6382    0    0    111,37    0    0    0    0    0    0    0    0    0    3734,19    204,657    0    0    0    0    0    0    0    0    0    0    135,731    0    0    0    0    0    40,3498    0    0    0    446,622    0    3413,46    195,467    0    2197,66    0    0    0    0    386,093    63990,6    0    74,2669    1851,17    667,31    0    0    65,678    67,1993    0    0    0    0    0    271,133    0    0    0    0    0    0    0    0    0    0    0    0    0    0    1387,88    235,484    0    0    0    0    0    429,88    0    0    0    0    0    0    0    0    0    0    104,756    0    0    748,539    0    0    162,432    6998,95    0    0    0    0    0    209,643    121,759    0    0    0    0    4855,19    0    0    838,821    0    0    0    138,742    0    0    0    0    0    76,9023    0    190,783    0    0    458,009    0    0    0    8888,19    1343,44    519,892    0    87,7671    0    139,075    0    0    0    0    0    287,798    36,5381    0    3749,18    0    90,6085    0    0    0    76,8352    0    0    0    83,9363    0    687,568    0    0    0    247,746    0    10495,8    0    0    0    754,147    0    146,148    0    1578,35    0    2864,98    0    0    295,966    0    0    0    150,201    0    77,0772    0    0    0    0    0    43,0618    0    1898,87    851,768    0    0    146,176    0    840,012    0    0    124,746    0    0    0    868,888    0    304,8304    30,4025    0    67,8606    34,1471    0    0    72,3215    545,014    0    319,185    0    0    0    0    0    0    226,1501    54,1208    0    51,4207    0    0    0    0    12355,9    0    0    0    0    0    0    389,653    330,546    0    0    1447,58    0    1354,36    0    0    0    0    0    0    40,8625    0    0    0    528,112    110,724    0    0    414,224    94,08    0    5515,43    0    0    0    24,5568    0    0    0    0    324,636    36,7417    259,521    0    0    0    823,601    739,293    0    0    0    431,502    0    248,388    2692,7    0    6471,74    126,203    0    0    0    0    0    0    56552,8    0    96,7394    0    0    138,685    114,861    370,491    710,704    164,691    0    0    0    0    0    144,787    0    0    80,7619    0    171,598    943,081    413,172    0    0    0    2084,24    0    0    0    26,3297    0    302,06    301,672    0    0    0    0    134,545    0    0    0    0    43,2918    0    0    0    0    0    0    0    0    0    0    0    488,68    122511    0    0    0    0    0    0    0    0    239,36    0    27,8654    0    0    540,321    0    507,784    0    0    0    0    0    0    0    0    0    0    0    403,79    30,7547    120,45    0    0    0    96,7825    0    0    0    0    218,251    0    33,3948    0    0    0    0    0    1487,74    0    0    959,571    0    0    0    58,5194    82,4509    347,853    423,189    94,7532    0    929,595    0    0    120,91    0    0    0    323,064    332,034    0    0    0    0    0    336,641    0    0    0    1260,69    0    0    0    0    780,518    0    1633,64    0    0    0    0    0    0    0    0    214,495    0    221,279    1995,37    0    0    0    0    0    0    0    0    101,718    0    0    0    664,348    0    0    0    100,671    0    0    597,295    0    0    891,811    0    297,671    0    0    0    542,921    0    543,129    0    0    0    0    0    0    48,5146    0    0    0    0    87,4054    281,133    0    0    527,511    3816,39    0    163,972    227,149    220,716    0    0    0    549,643    0    0    0    91,1596    0    0    0    190,997    1097,43    0    1381,44    0    0    0    0    0    625,922    0    0    0    0    121,196    249,135    4098,81    1896,96    0    376,464    0    0    0    0    0    0    0    889,205    0    1399,36    0    178,117    0    286,279    0    932,36    0    0    4965,44    67,6809    0    0    0    0    1783,11    0    0    0    0    0    666,049    73,4835    0    154,765    0    0    3759,55    0    0    0    0    1060,53    0    85,8745    419,744    0    0    91,828    2022,62    0    0    0    13100,8    0    0    723,342    0    0    0    615,335    0    0    0    0    962,767    0    0    189,415    0    54,6454    141,351    0    0    0    0    508,982    0    0    0    176,878    4131,45    190,724    0    0    0    1453,52    0    0    0    0    301,234    854,72    0    0    107,741    0    0    0    0    0    0    0    0    195,403    0    878,536    0    10490,6    0    0    304,655    0    0    0    0    0    0    0    0    0    0    0    0    933,004    0    0    115,625    0    0    455,321    1770,9    0    165,319    0    267,437    0    0    0    0    147,104    0    0    0    0    0    0    0    0    4676,7    0    0    0    0    0    0    110,474    0    90,0288    0    0    0    0    0    478,96    0    0    0    268,258    433,651    149,046    1659,73    0    0    0    0    0    43,6703    0    0    0    71,4566    0    0    0    0    1058,69    0    0    0    6310,53    0    0    0    0    600,297    0    948,946    0    74,8802    0    0    0    0    0    0    0    0    0    238,591    111,761    74,6598    0    3400,92    4218,24    0    0    0    0    0    82,7647    4830,1    0    0    593,301    0    0    92,9516    1207,14    296,917    0    0    0    0    0    44,5017    0    0    953,304    0    0    868,443    0    0    20029,7    0    60,9008    0    0    0    0    0    0    0    0    0    0    60,7427    7693,39    0    0    0    0    0    0    0    1195,84    148,162    2212,87    0    312,36    47,2712    2930,98    0    347,36    0    43,2104    0    0    0    115,153    0    0    284,614    0    0    0    3740,37    0    0    599,722    0    0    0    0    0    0    0    336,998    0    0    7562,19    0    49,1471    0    0    0    0    0    147,782    0    0    341,399    0    0    298,565    6357,62    76,0422    0    0    0    0    0    0    0    0    0    0    0    0    1055,03    0    0    0    0    0    0    4381,26    0    0    0    0    0    0    0    42,2616    0    5581,37    0    0    0    0    0    0    0    1108,11    597,401    1645,52    0    0    963,048    265,752    0    0    0    0    0    0    0    0    175,92    0    0    0    0    0    0    0    0    0    753,081    0    24537,5    100,642    0    0    0    1008,77    178,213    0    0    0    0    183,232    0    0    0    73,7111    0    0    0    0    69,873    0    0    0    0    0    0    0    0    0    0    0    0    1517,71    0    0    0    0    2062,13    0    0    0    0    6884,31    0    0    605,053    0    8052,72    0    0    127,69    0    0    0    0    0    0    0    0    660,915    0    0    0    0    0    0    0    0    0    53,1912    1439,92    0    73,9698    71,8232    0    122,499    0    0    118,862    483,021    0    0    0    0    0    24135,5    0    1135,57    0    0    0    0    70,1462    43,5961    73,8572    0    0    0    0    2459,88    0    0    0    0    1082,97    0    0    0    0    738,776    0    0    0    0    849,006    0    0    0    0    0    39,8443    0    0    0    0    1082,73    0    86,5117    68,3349    0    0    0    432,046    0    0    0    131,358    2647,85    0    0    0    0    0    0    0    0    0    0    0    0    0    61,047    0    485,46    0    0    0    0    0    0    0    0    0    333,618    0    0    0    0    0    0    169,792    0    36,6579    0    0    0    288,203    0    1548,18    0    0    0    0    355,149    1009,05    0    0    0    0    474,396    0    0    117,12    0    0    0    0    0    0    0    0    66,0446    0    0    1717,83    0    1510,56    1397,99    887,463    102,35    188,747    36,5884    518,436    0    0    0    0    0    91,6675    153,97    0    0    0    0    157,853    0    0    1238,62    0    2219,39    0    0    0    347,441    249,066    0    0    1894,19    0    0    0    0    0    0    981,382    112,702    0    0    0    293,991    0    0    134,868    0    0    0    0    1161,12    0    0    0    1601,22    35,7523    164,286    1469,38    0    0    0    0    0    0    0    0    305,839    0    0    0    0    0    1193,11    0    377,523    0    0    159,557    0    514,425    0    0    665,278    0    0    0    0    0    0    0    0    0    222,345    1701,88    0    0    0    77,9324    0    585,805    34,1902    0    3311,72    0    0    0    0    0    0    0    0    0    130,213    0    0    0    0    0    0    0    0    0    0    0    0    436,909    0    0    0    0    636,766    0    0    0    0    0    0    0    0    0    0    1261,44    0    0    0    0    0    1187,7    0    0    0    0    177,053    0    569,389    0    0    0    0    0    0    0    0    266,37    0    602,846    0    269,998    0    0    0    152,674    0    88,6224    303,793    0    48,2894    0    60,6037    0    0    303,1718    0    0    0    0    0    0    64,5903    0    417,166    0    0    0    0    0    0    52,1059    0    0    80,3426    0    0    0    0    0    0    0    621,157    0    0    0    59,8107    0    0    0    0    0    158,896    0    0    81,2698    0    0    0    0    0    0    179,372    0    753,505    0    0    0    163,194    317,046    0    0    0    0    0    194,899    0    0    0    132,549    0    1153,64    0    0    0    175,288    0    0    0    2498,95    0    117,595    0    329,938    0    480,726    0    3242,74    0    0    5698,52    0    0    0    0    120,352    0    0    0    0    690,776    362,317    0    13130,9    0    0    0    257,741    519,717    0    399,164    0    745,958    107,906    44,9952    0    1880,31    0    0    0    229,497    0    0    0    818,232    0    0    1715,2    0    69,3915    0    0    0    0    0    39,6119    0    0    0    0    0    0    0    0    0    0    0    0    361,334    111,979    55,9919    191,768    125,383    0    0    0    0    0    0    34,9449    0    0    0    0    0    0    0    0    0    0    0    4311,9    0    25,5271    0    0    0    0    0    0    0    39,2909    0    424,624    0    0    0    0    0    0    115,894    0    0    0    0    3361,6    0    0    0    79,5568    1230,29    0    0    0    0    250,309    186,267    0    0    855,247    0    0    0    1307,83    0    163,309    0    262,92    0    0    0    0    0    0    948,433    185,697    0    0    0    0    0    0    2704,72    0    0    0    1999,86    168,876    0    0    0    0    1697,13    0    0    30,5247    110,2611    0    0    0    0    0    0    8158,59    3183,46    0    0    148,929    0    639,523    143,86    0    0    0    0    0    9989,33    0    41,3345    0    0    0    0    0    645,743    0    0    0    0    87,3982    115,963    999,037    0    0    0    0    0    0    0    118,97    0    0    262,803    9039,21    0    0    0    3242,17    108,081    74,4106    0    0    0    0    0    95,5558    0    0    90,0383    772,456    3173,13    0    0    0    420,046    0    0    0    52,7983    0    0    0    0    0    331,485    0    0    384,837    0    0    72,3623    1103,83    324,871    0    0    0    0    0    0    0    0    0    0    56,8687    11286,7    0    0    0    851,6    0    0    0    0    30,1629    0    0    0    0    0    0    0    415,594    0    0    0    0    0    31,344    0    0    241,464    0    0    0    0    0    429,459    0    0    0    721,239    0    67,5683    0    0    0    0    0    0    7087,24    0    1688,9    0    29,2262    0    0    0    0    983,297    0    44,8898    0    0    0    0    54,2453    1338,14    0    0    39,6886    78,1433    0    0    20597,2    0    0    0    0    0    0    0    0    0    564,94    0    0    0    0    0    0    0    2061,37    0    0    0    0    0    1307,07    0    0    0    0    0    0    180,683    513,301    0    0    0    0    0    1246,7    0    0    26359,1    0    2702,6    0    0    0    0    0    0    151,006    0    0    0    0    0    0    0    0    28,0235    0    0    560,781    0    0    0    0    737,202    0    0    0    656,061    0    0    0    0    145,311    363,67    0    0    0    0    959,456    0    83,5913    0    121,215    0    0    563,898    0    59,2956    0    0    0    80,9919    0    0    0    5347,07    0    0    0    155,882    0    0    0    0    0    0    574,281    1530,55    710,319    0    0    0    936,085    0    0    0    0    0    0    4685,69    0    0    0    0    315,347    22,4389    274,952    0    0    0    0    0    0    0    0    0    0    966,421    0    585,697    0    466,905    72,6713    0    134,14    259,911    0    67,2089    0    4201,46    0    0    565,312    0    0    0    770,894    330,659    0    71,7106    0    95,472    0    1218,83    0    0    282,523    0    0    8931,33    0    0    33,1049    0    0    0    0    1978,65    2298,45    0    0    2108,76    0    0    0    0    0    2801,97    0    931,411    0    0    0    0    0    1349,14    0    0    0    0    0    0    0    0    0    418,697    83,4236    0    949,885    0    0    0    0    43,3709    7747,75    0    0    0    5934,59    0    0    0    0    0    0    0    0    0    0    861,938    0    0    0    0    0    0    119,207    0    0    879,636    45,7547    0    294,277    0    0    0    0    0    618,069    0    0    0    0    0    0    0    0    745,115    0    0    0    0    0    0    0    0    0    0    38,1624    0    0    0    200,381    0    0    215,673    0    443,438    0    1045,02    0    0    0    0    0    0    0    0    0    0    308,678    0    17344    122,755    0    0    0    0    0    0    1485,05    0    0    0    0    0    0    0    2983,54    365,997    235,18    0    0    0    0    0    0    0    0    0    168,493    629,535    0    4047,6    0    0    0    9072,14    0    35,3737    34,4753    3756,98    0    0    0    247,765    0    790,621    0    0    711,505    0    3454,31    0    0    0    26,3656    0    0    0    401,866    98,4667    0    666,117    0    91,2746    0    0    0    0    487,441    0    0    393,251    31,1452    0    0    0    0    0    0    0    499,595    38,1241    0    0    0    0    0    0    4940,07    0    8828,52    0    0    0    0    0    216,021    0    0    1594,29    73,6057    0    0    0    17138,2    0    0    0    0    70,2683    628,649    0    0    0    0    0    0    0    0    2438,936    0    0    0    0    0    0    54,6862    0    0    0    0    0    201,941    0    0    0    0    0    0    0    0    0    0    0    0    0    0    0    1234,49    2619,8    0    0    134,329    0    0    0    28,4907    0    0    0    0    191,356    0    0    0    0    813,888    0    1640,12    0    0    0    0    0    0    0    682,916    344,626    0    0    715,266    9120,13    328,409    0    0    0    0    0    0    2801,54    0    0    0    0    749,116    380,285    3750,73    0    0    0    0    0    341,909    0    3496,07    0    0    0    0    0    0    0    0    0    0    0    1473,78    3891,253    0    0    335,223    0    0    27,4557    645,137    0    0    0    0    0    0    0    73,9051    68,6105    0    0    166,454    1453,58    0    0    0    0    0    0    37,0939    0    0    0    0    0    35939,2    0    0    0    0    0    0    0    0    0    0    0    289,087    489,887    0    0    0    0    0    2839,14    0    0    8313,61    0    0    0    555,604    0    0    105,165    0    132,216    53,989    0    0    0    0    0    62,8007    0    0    0    138,301    0    2346,05    0    0    0    0    0    159,926    0    106,658    0    0    0    0    0    0    0    1266,03    0    0    0    0    0    0    0    0    0    0    157,887    0    8150,83    0    0    1045,34    0    0    0    0    44,0561    0    0    0    450,0431    0    183,848    0    3244,1    1806,71    0    0    0    0    2915,13    0    363,874    0    426,622    0    0    0    0    1451,84    0    0    0    2788,87    0    0    0    0    0    0    0    2624,49    854,868    0    0    0    2942,33    0    0    1082,7    0    0    354,157    0    259,54    8148,37    0    84,6885    0    0    0    0    0    0    0    2020,97    0    79,4801    0    0    34,7844    0    45441    284,14    21,1452    0    0    0    142,183    0    0    0    0    0    0    0    0    0    8066,33    0    0    0    0    0    409,279    0    0    0    0    0    0    40,896    0    0    0    0    0    0    0    0    650,388    0    0    0    0    0    0    0    0    433,855    0    0    0    0    0    0    0    0    3651,19    495,585    0    0    95,3522    0    0    99,1854    0    0    0    252,183    0    0    0    0    0    0    0    0    0    0    0    583,656    0    0    914,804    0    0    239,147    2279,022    0    0    0    0    0    0    363,668    0    0    60,2372    0    0    0    0    1489,4    0    350,817    343,797    0    50,3139    192,216    2061,09    0    0    0    0    585,364    0    0    0    0    0    0    147,901    498,742    0    0    0    0    0    0    0    0    0    0    0    523,603    0    0    0    0    0    0    0    0    0    0    0    0    0    0    0    0    586,624    0    0    0    0    0    0    0    119,6    305,846    0    553,119    0    0    0    870,515    143,654    0    260,23    0    0    0    0    0    1008,75    0    0    0    0    83,8956    0    0    0    1506,98    0    0    0    0    0    0    0    0    717,662    0    182,918    52,8414    0    166,258    1856,31    0    0    0    375,151    0    0    0    0    78,5817    0    871,205    1739,64    0    0    0    1607,38    0    0    0    0    149,351    0    0    0    0    0    0    0    2332,33    0    0    0    0    0    0    186,229    0    0    0    0    0    0    0    0    0    170,934    0    0    237,0249    111,981    0    0    141,874    0    0    1484,02    25,8194    1917,35    158,884    0    8325,43    0    0    0    0    0    0    0    0    0    0    0    0    0    0    0    0    0    0    0    720,084    0    0    0    0    0    0    0    0    66,84    44,6742    0    0    71,3848    0    0    0    0    0    0    0    0    0    0    6974,77    0    0    0    0    0    0    0    0    0    0    2472,64    0    70,5702    0    0    0    439,48    0    0    0    41,3752    136,229    0    0    0    0    303,608    0    0    0    0    275,189    0    0    0    0    0    0    0    0    0    0    0    0    0    0    0    0    0    0    0    0    0    0    0    0    0    0    0    0    0    642,671    115,163    0    0    0    0    673,165    0    0    0    0    0    0    0    0    0    0    0    0    2531,6    0    0    0    0    0    0    0    0    0    3315,42    0    0    0    0    0    259,947    0    0    0    371,116    0    0    49,9114    320,45    26,6938    0    0    0    0    0    0    0    546,066    0    112,242    0    0    293,064    0    0    0    0    0    0    0    0    0    0    0    321,687    453,479    0    11039,1    0    0    0    0    3620,94    0    0    0    0    0    0    0    0    0    669,581    0    0    0    2058,58    0    0    0    0    0    0    249,358    0    25,5031    0    0    3526,65    0    0    0    0    2189,51    0    428,476    0    0    0    0    0    0    468,874    0    0    0    0    0    0    0    0    0    0    0    0    0    0    0    0    0    0    0    0    0    0    360,707    0    0    0    0    6948,4    0    0    0    3394,44    0    0    0    0    0    0    0    0    0    0    99,2573    0    0    473,263    238,443    0    0    0    0    0    0    0    0    0    0    0    3185,99    0    0    0    0    0    97,8079    0    289,408    0    0    0    0    0    0    0    574,547    0    0    0    0    0    0    0    0    323,618    0    80,0863    0    0    0    91,7825    0    0    0    3544,68    0    0    21,5285    0    0    0    0    3449,81    0    0    517,496    0    0    0    0    0    0    0    0    0    0    0    0    0    57,8869    0    0    0    0    0    0    0    239,605    0    0    2150,35    0    0    0    0    0    0    269,478    0    0    0    1502,75    0    0    501,821    0    0    0    0    0    0    0    0    658,989    227,127    113,033    0    0    0    0    0    0    0    0    0    0    0    0    0    1303,27    0    0    430,98    0    0    0    0    0    0    223,69    0    0    0    0    0    0    0    0    0    268,407    0    0    0    0    0    0    0    0    151,26    0    0    61,0829    0    0    0    0    0    0    0    0    0    0    0    0    0    291,653    0    0    0    0    0    0    0    0    0    0    0    0    0    0    0    445,688    0    0    0    0    0    0    116,598    0    0    0    0    0    634,049    0    240,637    0    0    6254,83    0    705,714    285,309    0    0    0    0    0    484,145    0    0    0    73,3421    0    0    0    0    0    0    0    137,722    0    0    0    0    0    0    5072    0    0    0    0    0    0    45,7499    0    77,9828    0    0    0    0    0    3201,25    628,378    0    0    0    0    0    587,815    0    0    0    0    0    0    0    0    0    0    0    0    0    0    0    0    0    2070,18    311,433    0    0    0    0    0    0    2935,54    0    0    0    1475,87    0    0    0    315,51    0    0    0    0    0    0    0    200,333    0    0    0    0    0    0    0    71,7609    0    0    184,784    0    401,301    0    0    300,182    0    0    0    0    0    0    0    0    0    0    0    60,3594    0    0    0    921,234    188,438    0    0    0    0    0    251,196    0    1919,23    0    0    0    0    294,341    0    149,138    0    0    0    0    0    0    0    0    0    0    0    0    0    0    0    0    0    0    0    0    2900,97    2088,66    0    132,178    0    2425,19    0    0    0    0    0    0    0    0    0    0    889,83    0    1022,4    0    0    0    0    0    0    0    0    0    0    234,588    423,151    0    1120,92    0    0    0    0    11718,8    0    1019,87    0    0    0    0    0    0    0    0    1403,6    299,178    0    0    0    0    0    0    16292,4    0    0    0    0    0    0    0    0    0    0    0    0    0    0    0    1737,66    0    458,203    0    0    0    0    0    0    0    0    0    0    0    0    0    0    0    0    0    0    0    946,804    0    0    0    0    0    0 
<P_ID><i>12407<\P_ID> <A_ID><i>46470<\A_ID> <ML><s>40<\ML> <CLM_ID><i>20081024<\CLM_ID> <QC-Standard><i>4<\QC-Standard> <Quelle><s>ExportTool_Aging<\Quelle> <Studie><s>Epogh<\Studie> <OrigBez><s>22966<\OrigBez> <QC><i>1<\QC> <Info><s>ProbenDatum:26.05.2008_ProbenID:12407-Heart_Failure-Urin-30961<\Info>|    0    0    0    0    0    0    0    0    0    0    0    0    0    0    0    0    0    0    0    0    0    0    0    0    0    0    0    0    0    0    0    0    0    0    0    0    0    0    0    0    0    0    0    0    0    0    0    0    0    0    0    0    0    0    0    0    0    0    0    0    0    203,572    0    0    60,9436    0    0    0    0    0    0    0    0    0    0    0    118,216    0    0    0    0    0    0    0    0    1147,79    0    0    0    0    0    0    0    0    0    0    0    0    0    146,127    0    0    30,1281    0    0    0    304,311    128,66    0    61,5748    75,144    0    179,934    0    0    0    0    0    0    32,7913    0    0    0    0    0    0    0    0    0    0    0    57,0568    0    0    0    0    0    0    0    0    0    0    0    0    45,6363    0    0    167,612    0    0    0    0    0    0    0    566,478    0    0    0    0    0    0    0    0    0    0    0    0    0    0    51,5227    133,2383    0    0    0    0    0    0    0    1991,2    0    0    0    0    0    0    0    0    0    0    341,897    0    0    0    0    0    0    0    0    0    91,8952    0    0    0    0    0    0    1457,48    0    0    0    0    0    0    0    0    0    186,328    0    0    0    0    0    0    0    0    0    0    0    58,0793    699,1729    0    0    206,945    0    0    0    0    99,939    0    0    74,2187    88,5683    258,625    0    0    0    0    0    46,6459    0    0    0    0    321,322    412,417    0    280,746    0    98,1578    66,0755    0    0    0    0    0    0    0    0    0    0    0    0    0    0    0    0    0    0    0    0    0    0    0    0    0    0    0    0    0    352,3841    32,4454    2706,86    0    0    0    0    0    2535,42    0    0    0    916,479    123,437    0    0    0    0    0    0    0    0    0    0    0    148,187    0    0    0    105,077    0    0    0    0    0    0    0    0    507,426    0    0    0    0    0    0    0    79,422    0    0    0    0    0    0    0    0    0    0    0    0    0    0    0    0    436,205    0    0    0    0    0    0    0    0    0    0    0    0    0    0    0    0    0    0    0    0    0    131,835    0    0    0    0    0    355,008    0    0    0    0    0    0    0    0    0    0    0    0    0    1957,04    0    224,907    0    961,292    0    0    184,346    1107,19    0    0    0    0    0    63,5268    0    0    545,016    0    0    0    0    0    0    0    715,551    0    0    0    0    0    0    0    0    197,072    0    950,494    0    0    0    0    0    240,406    0    1607,28    0    0    0    0    97,3493    0    0    503,089    0    0    0    32,6249    0    0    0    96,3895    0    0    0    0    0    0    0    0    0    0    0    0    441,447    0    0    0    0    0    0    7449,68    0    0    0    0    0    0    632,473    279,445    229,403    0    0    0    0    0    0    0    0    0    0    0    0    135,353    0    0    0    0    0    133,924    0    0    296,419    0    0    0    266,189    80,2197    0    1515,655    40,9562    0    0    0    395,805    0    0    0    0    577,438    5894,44    0    0    0    0    0    0    0    0    63,0102    0    0    0    0    0    0    0    0    0    0    0    0    0    0    0    0    0    233,995    0    0    733,199    0    77,9953    0    0    0    0    0    0    1367,74    0    100,449    0    63,3733    0    0    0    0    0    0    0    0    0    0    0    0    143,883    0    0    167,3609    0    0    212,174    0    0    366,297    0    0    0    0    122,92    0    0    0    0    2182,3    0    0    0    0    124,743    0    0    0    0    0    0    0    0    0    165,71    0    0    0    0    0    0    0    0    0    0    312,124    0    0    0    51,2871    0    468,328    0    0    0    216,286    0    0    0    0    0    0    0    0    0    0    0    0    0    0    0    0    0    0    0    0    544,346    45,712    326,378    0    0    0    0    0    0    0    0    0    0    0    109,794    0    0    0    0    0    0    0    0    0    0    0    0    0    0    0    0    0    0    0    0    0    0    0    0    0    0    0    0    0    0    0    0    0    0    0    0    0    0    0    0    0    0    0    0    0    0    0    0    0    0    0    0    0    0    0    0    0    0    0    0    0    0    0    0    0    0    0    0    0    0    0    0    0    0    0    0    0    0    0    0    0    0    0    0    0    0    0    0    0    0    0    0    0    0    0    0    0    9833,02    0    0    1051,47    0    0    0    0    377,758    0    0    111,273    6237,82    0    0    182,738    0    0    0    380,878    0    0    0    0    0    0    0    0    0    0    0    0    0    126,208    1344,74    0    0    180,662    0    0    0    0    0    0    0    0    0    0    0    0    0    0    0    0    0    0    0    0    0    0    348,35    0    0    0    0    0    103,463    0    0    0    0    0    0    0    98,2053    0    0    0    227,083    0    544,246    901,388    0    0    0    0    0    0    0    0    0    0    0    0    0    0    0    128,796    0    0    0    134,797    183,546    0    0    0    958,752    0    0    0    0    10848,7    375,666    777,16    0    1829,64    0    0    0    0    0    0    0    0    0    0    186,968    341,746    0    0    0    0    0    0    167,737    0    0    0    0    0    0    0    0    0    0    378,714    0    0    0    0    166,698    0    0    0    1048,45    0    0    0    0    0    0    0    30196    0    112,423    0    0    296,676    0    0    0    0    0    0    0    0    0    0    0    0    0    0    0    0    0    0    0    0    0    0    0    0    0    887,739    0    0    0    0    0    0    0    0    93,3825    0    0    0    2398,54    0    0    0    0    93,4452    0    0    0    0    0    0    0    722,926    0    338,423    5404,7    0    0    0    0    0    0    0    0    0    0    49,4626    0    82,6084    0    0    0    0    0    0    0    3016,85    0    0    0    0    0    0    0    0    0    0    0    287,534    0    0    0    0    0    0    0    0    0    0    0    0    0    0    0    0    0    0    0    0    0    866,576    0    0    0    0    0    0    0    358,145    0    0    0    0    0    0    0    0    0    0    0    0    0    127,694    0    1540,09    0    0    0    0    0    0    113,389    0    0    124,814    412,238    0    0    0    0    0    0    0    0    0    0    0    0    134,94    0    0    0    0    0    0    0    0    134,19    0    0    0    0    0    0    81,7654    0    0    0    0    79,876    0    385,465    0    87,9566    1837,81    0    0    0    0    0    0    0    0    0    0    0    144,825    0    0    0    0    0    10037    0    245,947    0    0    0    0    0    0    0    251,245    0    0    0    0    0    199,48    0    0    0    0    0    0    0    0    0    0    0    0    0    140,02    0    0    0    0    0    0    0    0    0    0    0    0    0    0    0    0    0    630,631    0    203,605    0    0    0    0    0    0    0    0    0    0    0    0    0    0    0    0    0    0    67,2666    0    318,224    0    0    151,553    655,604    0    0    0    0    212,064    0    0    0    0    0    0    0    0    0    0    1163,17    0    0    0    0    0    0    0    394,763    0    0    0    0    0    419,153    0    0    0    0    0    158,749    0    2140,02    0    0    0    0    268,347    0    0    103,134    0    147,657    159,629    0    84,8761    0    0    0    0    0    0    0    0    0    0    0    0    0    0    0    0    0    0    0    0    1172,93    0    0    444,162    0    0    0    0    306,56    0    0    0    0    0    0    0    0    0    0    0    0    0    0    0    0    0    0    0    35607,8    11933    0    0    0    0    0    0    0    0    0    0    360,465    0    0    0    0    0    0    0    51,1314    0    0    0    0    532,359    0    0    0    0    0    0    0    0    492,216    0    0    277,458    0    0    0    2929,7    0    0    0    0    0    0    16141,6    0    0    0    0    0    0    0    0    0    0    0    0    0    0    0    0    0    0    0    0    0    2474,13    0    0    0    0    0    0    0    0    0    0    0    7368,29    0    0    537,545    0    0    0    0    504,148    0    0    0    364,308    0    3312,5    0    0    0    0    0    0    0    0    0    0    0    0    246,584    0    30616    0    0    0    0    0    0    0    0    0    0    0    0    0    2986,2    169,212    0    0    0    0    0    0    0    0    15731,5    247,082    0    454,939    8431,04    0    509,092    0    0    0    0    0    0    0    0    0    0    0    0    0    0    0    222,429    0    977,911    185,096    0    12782,2    0    0    0    0    0    129,215    24011,7    211,925    410,859    0    0    55,1588    502,968    0    0    0    0    74,7181    0    0    0    0    0    0    0    0    0    0    0    0    0    0    0    0    0    0    0    0    1278,8    0    0    0    0    0    0    0    0    0    0    2636,48    0    0    0    0    0    7836,27    0    0    4783,57    0    0    90,8014    0    0    0    0    0    0    0    1727,47    0    0    0    0    0    0    0    0    0    0    0    0    0    0    0    191,272    0    0    0    0    1118,66    0    0    1084,22    0    0    0    0    0    0    0    0    0    0    0    294,432    0    0    0    0    0    0    0    0    0    0    0    0    0    0    0    0    0    0    0    0    0    0    0    0    0    0    0    0    0    0    0    0    0    0    0    0    0    0    0    1564,87    0    0    0    0    0    0    1043,68    0    0    0    0    901,803    0    1347,95    898,712    0    0    0    443,069    0    0    0    0    0    0    62,3487    81,8021    0    0    0    0    0    0    0    0    0    0    0    3160,14    0    0    0    815,001    1361,22    0    0    0    0    114,827    329,331    0    0    0    0    0    824,744    0    0    0    0    0    0    0    0    0    338,294    0    0    0    330,935    0    0    232,107    0    0    0    0    0    0    0    261,993    0    0    0    0    0    0    133,089    0    0    0    0    0    572,593    0    0    0    0    629,991    778,304    0    0    0    0    0    0    0    141,652    0    0    0    640,804    0    201,489    0    0    217,312    0    11142,8    0    0    0    2131,4    0    0    117,579    0    0    0    685,23    0    0    0    0    612,058    0    4089,68    0    0    0    0    0    0    775,31    0    0    0    0    0    0    4995,87    0    6131,54    308,512    1834,71    0    0    0    23215,8    338,164    699,413    0    0    9651,05    0    0    0    0    0    0    694,539    0    281,756    149,27    0    0    0    0    0    0    0    0    0    730,512    137,75    0    0    1940,65    0    0    0    0    0    0    0    75,3601    0    197,105    0    0    0    0    744,479    0    226,967    0    0    228,177    0    0    0    297,828    1811,67    0    0    0    0    0    0    0    0    0    0    0    68,0773    0    0    0    0    0    0    0    982,522    0    0    0    0    0    0    0    0    616,29    0    0    0    0    0    0    0    0    437,705    0    0    0    0    0    0    0    0    0    0    0    881,762    0    0    0    0    0    0    0    0    0    0    19366,5    0    1058,29    0    0    0    0    165,208    1030,35    0    0    0    0    0    0    0    0    0    0    0    0    0    0    125,288    0    0    0    549,434    0    0    0    0    0    0    0    0    141,375    0    0    462,044    1196,37    0    0    0    0    23535,4    1749,91    0    0    0    0    0    0    0    6060,85    0    11541,3    0    0    0    0    34,7909    0    0    0    0    0    0    304,891    0    0    257,534    0    0    2154,52    0    0    0    0    0    0    0    0    0    1830,44    186,988    0    0    0    0    3920,47    0    0    0    0    0    0    0    0    0    0    0    0    0    0    0    0    0    0    0    0    0    0    0    0    0    0    0    0    0    0    0    0    0    0    1001,19    0    0    163,836    0    0    0    0    0    0    0    0    3547,05    0    346,007    0    239,211    0    0    0    0    237,602    0    714,407    0    3417,68    0    1477,98    0    922,487    0    0    0    0    38,1005    0    1246,9    0    0    0    0    0    0    0    0    0    0    0    0    0    0    0    3294,39    0    67,0396    0    0    0    0    0    0    0    0    0    506,928    0    0    0    603,6637    0    0    0    0    0    0    0    0    0    0    0    0    0    0    0    0    0    79,0978    0    0    0    260,525    0    0    1616,4    0    0    0    0    0    0    381,541    0    0    0    0    0    0    0    0    0    0    0    0    0    0    0    0    0    0    108,705    0    0    0    0    0    0    0    0    0    0    268,191    0    0    7318,67    0    0    0    0    0    0    0    0    0    0    446,266    0    0    0    0    0    1197,91    0    0    0    0    0    0    0    108,277    0    0    0    0    0    0    0    250,335    0    14755    0    0    0    0    0    0    0    0    0    0    0    0    0    0    0    0    0    0    0    0    0    0    0    0    0    0    0    0    375,917    0    0    0    234,036    0    0    98,1059    0    0    0    0    0    0    0    0    14586,1    0    0    0    0    0    0    0    0    0    0    0    0    0    0    0    0    0    0    0    0    0    2619,6    0    0    0    0    0    0    0    1167,663    14525,8    0    0    0    268,833    0    0    0    0    0    0    0    0    0    0    0    0    0    0    0    0    0    0    0    0    0    0    0    0    1450,65    141,425    0    0    0    0    1413,88    0    0    0    0    0    0    0    0    0    0    35,9345    0    0    0    174,525    0    0    0    4665,72    0    0    0    0    0    0    0    0    0    0    0    0    0    0    0    0    0    0    0    0    0    0    0    0    0    0    0    0    0    586,164    0    0    0    8566,25    0    886,877    0    0    0    0    0    0    0    0    0    0    0    0    1499,07    324,3741    107,239    0    0    0    0    0    0    0    0    0    3106,11    0    0    0    0    0    5507,81    0    0    0    0    0    1804,75    0    13587,4    0    4378,33    0    0    0    0    0    0    0    0    0    0    0    0    0    0    779,266    0    182,243    0    0    0    329,262    581,737    218,415    0    0    677,093    0    0    0    0    0    0    0    0    0    0    887,51    0    0    0    0    0    0    0    0    0    0    0    0    981,208    0    0    0    0    0    0    10154,2    0    0    0    0    0    0    0    0    0    1061,64    0    0    1731,67    0    0    0    0    0    0    0    0    0    0    425,578    122,776    0    0    0    0    293,73    0    0    0    0    0    0    0    0    0    0    0    0    0    0    0    1322,66    401,944    0    0    0    0    0    398,963    923,916    0    0    0    0    0    0    0    0    0    96485,7    0    0    0    0    0    0    0    0    0    0    0    0    0    0    0    0    8502,51    0    1081,9    0    0    0    0    0    0    122,702    0    0    0    0    0    0    0    0    0    0    0    0    0    602,114    0    0    0    0    0    0    0    0    0    0    0    0    0    0    0    148324    0    0    0    0    0    0    1113,72    0    534,849    0    0    0    0    0    0    148,589    0    0    0    0    298,181    0    0    0    0    0    0    0    0    0    0    0    282,363    0    0    0    0    0    0    0    0    0    0    0    2038,9    0    2285,39    0    0    408,864    0    65,1243    0    101,461    112,367    0    155,307    0    0    0    0    0    0    0    0    0    0    0    0    0    0    0    0    119,096    0    0    0    0    0    0    0    0    476,826    0    143,664    0    0    0    0    0    0    0    0    0    0    0    0    0    0    0    0    0    0    0    0    94,2472    0    0    0    0    0    0    0    0    0    0    0    380,074    0    3493,5    0    0    0    0    0    0    0    133,694    0    0    0    0    0    0    0    0    0    0    0    0    0    0    0    1714,03    0    0    354,788    0    0    716,446    0    0    0    0    0    0    0    0    0    0    107,682    0    0    1799,23    0    0    0    0    0    92,8767    0    0    0    0    0    0    171,3865    4429,91    0    0    0    0    0    0    0    0    0    975,317    0    0    0    59,6508    0    747,06    0    128,145    0    0    0    0    315,546    0    0    0    418,295    0    0    0    0    0    0    303,036    0    0    0    0    6741,94    0    0    0    194,519    0    0    0    0    0    0    0    2662,41    0    0    0    16671,3    364,5247    0    5674,73    0    0    0    128,446    0    0    0    0    1601,51    692,682    0    0    0    0    0    0    0    0    0    1192,78    0    0    0    0    7073,04    333,808    0    0    0    1177,41    0    172,865    0    0    0    202,323    0    0    0    0    0    0    0    0    0    0    0    0    0    889,773    0    19941,3    0    0    0    96,1906    0    147,011    0    4297,8    0    0    0    0    0    0    0    642,772    0    0    0    65,6151    0    0    0    0    0    0    83,1316    0    0    0    0    0    0    0    0    0    0    61,2894    0    0    1315,82    0    0    0    0    0    0    0    0    0    0    0    0    0    248,798    0    0    0    0    0    717,898    0    1907,46    0    0    0    0    0    83,1575    0    657,292    0    257,657    0    0    1112,14    0    228,363    0    0    0    10010,2    0    0    0    0    867,023    0    1362,79    0    2067,06    0    95,996    0    0    0    0    0    0    0    209,472    0    0    0    1819,8    0    0    0    0    0    0    0    7404,79    0    0    0    0    0    0    891,589    0    0    0    0    0    0    0    0    0    64,7741    0    0    567,595    0    0    55579,6    0    0    0    0    0    2440,73    0    0    0    0    0    0    0    3223,5    0    0    0    0    0    0    0    0    66,1187    1021,62    0    0    0    1747,24    0    4403,74    0    0    0    0    45,4245    0    0    0    0    0    0    0    0    147,644    0    0    0    0    0    0    0    0    0    0    0    0    56754,9    0    0    0    0    0    0    0    0    0    0    90,5333    0    0    0    5508,764    0    0    0    0    0    0    0    0    0    0    0    0    0    175,07    0    0    0    0    0    0    13945,9    0    0    0    0    0    0    0    0    0    0    0    0    0    0    0    0    0    0    930,081    536,968    0    0    0    394,726    0    0    0    0    0    0    0    0    144,756    0    0    0    0    0    0    0    0    0    103,074    0    65917,8    0    0    0    0    0    0    243,314    0    0    0    0    0    0    0    0    0    0    478,218    0    0    0    0    0    0    0    0    0    0    0    0    0    0    0    0    12715    0    0    50,7272    0    0    0    0    0    0    0    67,258    0    4068,38    0    0    0    0    0    0    0    0    588,475    0    0    303,52    0    0    0    0    0    0    0    407,288    0    0    4754,64    0    0    0    0    0    0    0    0    0    0    0    0    0    0    3989,627    0    0    0    0    0    0    0    0    0    0    0    0    0    5871,53    0    0    0    0    0    0    0    0    0    58,544    0    0    0    0    0    0    0    0    0    0    59,0607    0    0    0    0    0    0    0    0    0    0    0    530,275    0    0    0    0    77,8461    0    0    0    0    0    0    0    0    9417,78    97,5374    0    0    0    0    0    495,387    0    43,306    0    0    0    0    0    0    0    0    0    0    0    0    0    0    88,7586    0    300,593    0    0    0    0    0    0    0    0    0    0    0    0    0    0    0    0    0    0    0    662,536    0    0    0    0    0    0    0    0    2752,32    0    0    1800,49    0    0    0    0    0    0    0    65,641    0    0    0    0    0    0    0    0    0    0    0    0    0    0    0    0    1249,63    0    0    0    0    0    0    0    43,7924    0    0    0    0    0    73,6589    0    0    0    0    0    290,262    353,761    0    0    0    0    0    0    70,0661    0    0    69,0933    1267,37    0    147,138    580,693    0    0    0    0    363,2297    0    0    0    0    0    0    0    0    0    723,463    0    0    0    0    0    0    0    0    183,924    0    0    0    0    0    0    82,228    0    0    0    294,283    422,569    0    0    0    0    86,4196    0    0    0    0    0    0    0    0    0    0    48,9092    0    0    0    0    0    0    0    0    0    0    0    0    0    0    0    0    0    0    0    0    0    0    0    0    0    0    0    0    0    0    0    0    0    0    0    0    0    50,4224    0    84,1649    0    0    0    0    0    0    0    0    125,489    0    0    0    0    0    0    0    0    0    0    0    0    584,887    0    0    0    0    0    0    0    0    0    0    0    0    0    0    0    0    0    0    0    0    0    0    0    0    0    502,83    0    0    0    0    0    0    0    0    0    0    137,207    0    0    0    0    0    0    0    0    1687,13    0    0    0    0    0    222,444    0    0    0    0    0    0    0    0    0    313,836    0    0    0    0    0    0    0    0    0    155,874    0    1202,41    0    0    0    0    0    0    0    0    0    0    0    96,3549    0    0    0    0    0    2617,32    0    0    13681,5    0    0    0    0    89,2125    0    0    0    0    0    222,73    0    8868,56    0    0    0    0    0    0    0    0    1216,09    0    0    0    2278,46    0    0    0    127,771    0    0    0    536,211    0    0    0    0    0    0    0    0    0    0    0    0    0    0    0    0    0    58,3797    0    0    0    0    0    0    0    0    41,1659    0    0    0    0    0    0    0    0    0    0    0    0    10739,9    0    0    0    0    0    72,2148    0    0    0    0    0    0    0    0    0    317,729    0    0    0    0    0    0    0    0    0    0    0    0    0    0    0    0    0    0    0    85,3711    0    0    0    0    612,27    0    279,925    0    563,583    0    0    0    357,045    0    0    0    0    0    0    0    0    0    0    1400,19    0    0    0    0    2290,401    0    0    0    0    0    0    92,4962    0    0    0    209,87    0    0    0    0    0    0    0    0    0    0    0    0    1753,33    792,718    0    0    0    0    0    0    0    0    0    0    0    4158,34    0    0    0    0    0    0    0    0    0    0    0    0    489,686    0    0    0    0    0    0    0    0    0    72,2321    0    0    0    5398,96    0    0    0    0    0    0    415,007    0    0    0    0    66,0712    0    0    0    619,535    623,757    0    0    0    0    0    0    0    0    0    138,457    0    0    0    0    0    0    81,5297    0    0    0    99,6407    0    0    0    0    0    0    0    0    0    1381,91    0    0    5845,01    0    0    0    341,549    0    0    0    0    0    0    0    0    0    0    390,394    0    0    0    0    0    0    0    0    0    0    0    0    0    0    0    0    0    0    0    0    0    0    0    0    0    0    0    0    0    5467,82    0    0    0    0    0    0    0    0    2761,02    0    0    0    0    0    0    0    0    0    0    251,563    53,9741    0    0    61942,2    0    3053,19    0    0    0    0    0    0    0    0    0    0    0    0    0    0    0    0    1201,5    0    0    0    0    4444,7    0    0    0    0    0    0    0    936,977    0    0    0    0    0    0    0    0    4904,927    0    0    0    0    0    0    0    0    0    0    0    0    0    0    0    0    0    0    0    0    0    0    0    0    0    185,193    0    0    0    0    0    0    0    0    0    0    0    0    0    0    853,571    0    0    0    837,965    0    0    0    0    0    0    0    0    0    0    0    0    0    0    146,436    0    271,555    0    0    0    0    0    0    0    0    0    0    0    0    0    0    0    0    0    0    0    1073,74    0    0    66,2744    0    0    0    0    0    0    0    358,837    0    0    0    0    0    0    807,295    0    338,521    0    0    0    0    0    0    0    0    0    0    0    0    0    0    458,021    0    0    0    0    0    0    0    0    683,365    0    0    0    0    0    16650,3    0    3267,2    0    0    0    0    0    0    271,228    0    0    0    0    0    0    0    0    8567,5    0    1999,22    0    0    0    0    124,795    0    0    0    0    0    0    0    0    0    0    0    0    0    0    0    0    1349,8    0    0    0    0    6105,03    0    0    0    0    83,7304    0    0    0    0    0    0    0    0    0    0    0    0    0    0    0    0    0    128,489    0    0    1282,6    0    0    0    0    277,428    0    0    0    0    0    0    0    0    0    1132,36    0    0    0    0    0    0    0    0    0    0    0    0    0    840,226    0    127,045    0    0    0    0    125,121    0    0    0    0    0    0    0    0    0    0    0    0    0    0    0    0    0    0    0    0    0    388,396    0    0    0    0    0    0    0    0    0    271,594    0    0    0    0    216,158    0    0    0    923,699    0    0    0    145,846    0    0    0    775,433    0    0    0    1946,793    186,925    0    331,915    0    0    1785,53    0    0    0    0    0    0    0    0    0    0    0    0    0    859,559    0    769,028    0    0    0    0    0    0    0    0    0    0    0    0    0    0    94,6341    0    0    0    0    0    0    0    0    0    0    0    2652,79    0    0    0    75,2931    0    0    0    0    0    0    2400,17    0    0    0    124,304    7419,72    0    0    0    0    0    0    0    0    0    0    0    0    178,531    0    441,9142    0    0    0    0    0    0    0    0    0    0    0    0    0    0    0    0    0    0    0    0    56,2375    120,266    0    0    0    0    0    0    0    0    0    501,833    277,802    0    0    0    0    0    0    0    0    0    0    1282,95    0    0    4793,36    0    0    1288,08    0    0    0    0    0    0    1591,85    0    0    0    0    688,337    0    740,906    0    0    0    0    0    0    0    0    0    0    0    414,648    148,559    0    0    0    0    0    0    0    1103,32    0    0    0    0    0    0    0    0    0    0    0    2306,26    18771    606,967    0    144,616    0    0    631,368    0    0    610,588    0    0    0    0    0    0    0    208,666    0    216,993    0    0    0    0    0    815,347    0    59,5925    0    0    0    0    0    0    0    0    0    0    0    55,7619    0    0    0    0    0    0    66,7824    0    4790,833    0    0    0    889,877    0    0    0    0    0    0    153,189    0    0    0    0    0    0    0    0    0    0    0    0    0    0    0    0    0    679,454    233,32    0    0    368,761    0    0    0    0    0    0    0    0    0    0    0    241,465    0    0    0    0    0    0    0    0    0    0    0    0    4239,84    0    0    0    0    0    634,516    0    0    0    0    0    284,129    0    0    0    1055,2    309,095    0    2414,87    0    0    114,503    0    0    188,935    0    0    0    0    439,45    0    0    245,186    0    178,5482    1652,61    125,806    0    0    0    0    0    751,734    328,767    0    0    0    158,448    0    0    0    0    0    0    0    1671,26    4165,39    0    0    0    0    0    0    0    0    0    0    0    0    0    0    0    0    12204,5    1467,2    0    0    0    0    0    0    0    0    0    0    0    0    0    0    1289,49    0    0    0    497,365    0    0    0    0    0    0    0    0    0    0    0    0    22199,7    0    0    0    0    27,1708    0    0    0    0    0    0    0    0    0    0    151,205    0    973,685    0    0    0    0    1187,84    0    0    0    0    0    0    0    0    0    0    0    0    0    0    0    0    0    0    0    0    0    0    0    0    0    0    0    0    404,38    4785,27    0    0    0    0    0    0    0    0    0    0    0    0    0    0    350,077    0    423,788    0    0    0    0    1060,37    0    0    0    0    322,639    0    0    0    0    0    0    0    335,183    0    0    0    0    0    0    142,037    0    0    0    0    0    0    0    0    0    0    742,391    0    0    0    0    0    0    0    0    0    0    0    0    0    0    0    0    0    0    0    0    0    3245,06    0    0    0    0    0    0    0    0    0    0    0    808,172    0    0    0    0    0    0    0    0    0    818,817    0    0    0    0    0    0    49,0735    0    0    0    0    0    0    36,3798    0    0    221,134    0    0    0    48,9265    0    0    0    0    65,1784    132,892    0    0    0    1852,5    0    0    0    0    0    0    0    0    0    0    0    1433,15    0    0    0    0    0    0    0    0    268,824    0    0    0    0    0    0    0    0    0    0    91,9514    0    0    0    0    0    0    0    0    0    0    118,632    0    520,947    0    0    0    0    0    0    0    0    241,705    0    0    0    0    0    0    0    0    0    0    0    0    0    0    0    0    0    0    0    140,874    0    0    0    0    0    0    0    0    0    0    0    0    0    0    3766,41    0    0    0    0    0    0    0    0    0    0    3381,44    0    0    0    0    240,994    0    0    0    0    0    0    0    0    0    0    0    0    0    0    0    825,282    0    0    0    0    0    0    0    0    0    0    0    0    0    0    0    0    0    0    0    0    0    0    0    0    0    0    0    0    0    0    683,343    0    0    0    0    0    921,348    0    0    0    76,508    0    0    0    0    38,7209    0    0    2038,64    0    0    0    0    0    0    0    88,2527    0    12229    0    0    0    0    0    945,397    0    0    779,769    780,958    0    0    0    0    0    0    0    0    0    0    215,047    0    0    0    0    0    0    0    0    0    233,26    0    0    0    0    0    142,43    0    0    2359,45    0    0    11661,1    0    0    0    0    0    0    0    0    0    0    0    541,836    0    0    626,639    0    0    0    0    0    0    0    0    0    0    0    0    271,998    0    0    0    0    0    0    0    3454,54    0    0    0    0    0    0    0    0    0    0    0    0    0    0    0    0    0    0    0    0    0    0    0    0    0    0    0    0    0    0    0    0    0    0    0    0    6047,59    0    0    0    1555,33    0    0    0    0    0    0    0    0    0    0    388,591    0    0    0    287,865    0    0    0    0    0    0    0    0    0    0    13983,1    0    0    0    0    0    0    0    0    0    0    0    0    0    0    0    0    112,213    0    0    0    0    0    0    0    0    0    0    0    0    0    0    0    0    0    0    1487,28    0    0    0    0    0    0    0    1258,14    0    0    0    0    0    0    0    0    0    0    0    0    0    0    0    0    0    0    0    0    0    0    0    0    1242,61    0    0    4794,4    0    0    0    0    0    535,947    0    0    1009,99    0    0    0    0    0    0    0    0    0    0    0    0    0    1431,89    403,837    0    0    0    0    0    0    0    0    0    0    0    0    0    0    3788,07    0    0    0    0    0    0    0    0    0    0    0    0    0    0    0    0    0    0    0    0    0    0    0    0    0    0    0    0    0    0    0    0    0    0    0    0    0    0    0    0    0    0    0    0    0    0    0    126,993    0    0    0    0    0    0    0    0    0    0    0    0    0    0    0    0    0    0    0    0    212,438    0    0    0    875,502    0    0    0    0    0    0    3376,79    0    0    2323,82    0    0    0    0    0    0    0    0    0    0    0    0    0    0    0    0    0    0    0    0    0    0    0    0    12641,85    0    0    0    0    0    0    0    0    0    0    0    0    0    0    0    0    0    0    0    0    0    528,429    0    0    0    0    0    0    0    0    0    0    50,7272    0    0    0    0    0    0    755,396    68,903    0    0    0    0    0    246,9041    16839,9    0    0    0    1398,24    0    0    0    0    0    0    0    0    0    0    0    0    0    0    0    0    0    0    0    0    91,759    0    0    0    113,424    0    0    567,636    0    0    0    0    0    0    0    0    0    0    155,978    0    0    0    0    3134,16    0    0    0    0    0    1215,71    0    0    2169,45    0    0    0    0    0    0    0    0    0    0    0    0    0    0    0    0    0    0    0    0    0    0    0    0    0    0    0    1975,32    0    0    244,021    0    4802,23    0    0    0    0    0    0    0    0    644,246    0    0    242,244    0    0    0    0    0    0    0    0    0    0    0    0    377,186    0    0    0    0    0    0    11279    0    1374,89    0    0    0    0    0    0    0    0    6966,24    0    0    504,235    0    0    0    0    11647,5    0    0    0    0    0    0    0    0    0    0    0    1174,97    15833,9    0    0    0    423,347    0    0    0    0    0    0    0    0    0    0    0    0    0    0    0    0    0    0    0    0    2174,35    0    0    0    0    0    0 
<P_ID><i>12408<\P_ID> <A_ID><i>46471<\A_ID> <ML><s>40<\ML> <CLM_ID><i>20081024<\CLM_ID> <QC-Standard><i>4<\QC-Standard> <Quelle><s>ExportTool_Aging<\Quelle> <Studie><s>Epogh<\Studie> <OrigBez><s>22667<\OrigBez> <QC><i>1<\QC> <Info><s>ProbenDatum:01.05.2007_ProbenID:12408-Heart_Failure-Urin-30962<\Info>|    0    0    0    0    0    0    0    0    0    0    0    0    0    0    0    0    0    0    0    0    0    0    0    0    0    0    0    0    0    406,227    0    0    0    0    0    0    0    0    0    0    0    0    0    0    0    0    0    0    0    0    0    0    0    0    0    0    0    0    0    0    0    0    0    0    459,74    0    0    0    0    0    0    0    0    0    0    0    170,814    0    0    0    0    0    0    0    0    3041,39    0    0    0    0    0    0    0    0    0    0    0    0    0    281,382    0    0    0    0    0    0    0    0    0    0    594,343    0    0    0    0    0    0    0    0    176,768    0    634,07    0    0    0    0    0    0    0    0    0    146,929    0    0    0    0    0    0    0    0    0    0    0    0    0    55,6606    0    0    0    0    0    0    0    0    0    0    0    0    0    0    0    0    0    0    0    0    0    0    0    0    657,266    0    0    0    0    0    0    0    0    543,195    0    0    517,661    0    0    0    0    0    0    0    0    0    0    0    0    0    0    0    0    0    0    0    0    0    0    0    0    0    0    0    0    0    0    0    0    0    0    52,0545    0    0    0    0    142,253    0    0    0    0    0    0    0    480,352    0    0    0    0    0    0    0    0    0    0    0    61,8275    432,013    0    0    0    0    0    633,986    0    0    0    0    0    312,274    0    0    0    0    1370,53    0    0    0    0    0    0    0    0    0    0    0    0    0    0    0    0    0    0    0    0    0    0    0    0    0    0    0    0    0    29,8904    62,9053    18675,3    0    0    0    0    0    1976,124    0    0    0    3274,1    0    0    0    0    0    0    0    0    0    0    85,0867    454,391    157,589    0    0    0    0    0    0    0    0    0    56,1671    0    0    59,5094    0    0    0    0    0    0    0    994,343    0    0    0    0    220,796    0    0    0    0    0    0    0    0    0    0    0    0    0    0    97,9498    157,492    0    0    0    0    0    0    0    0    0    0    0    0    0    0    0    0    0    0    0    0    0    0    0    0    0    0    0    0    0    0    66,9605    0    0    0    0    0    0    8478,46    0    0    0    0    0    0    0    0    0    0    0    0    0    0    0    0    1749,14    0    0    0    0    0    0    0    0    0    0    0    0    0    0    0    0    0    0    1966,95    0    0    0    0    0    0    0    7946,8    0    0    0    0    0    0    0    738,446    0    0    0    107,891    0    266,89    0    0    0    0    0    0    0    0    0    0    0    0    0    0    0    130,196    0    0    73,5746    0    0    7889,93    0    0    0    0    0    0    0    108,321    209,623    0    0    0    0    0    0    0    0    0    0    0    0    0    0    0    0    285,001    0    0    0    0    0    0    0    0    0    0    569,498    1450,9    0    0    0    0    43,0994    0    0    0    0    904,114    6361,57    0    0    0    0    0    0    0    0    0    0    0    0    0    0    0    0    0    0    0    68,2505    0    0    0    0    0    0    0    0    0    0    0    146,14    0    0    0    0    0    0    5234,92    0    329,36    0    0    0    0    0    0    0    0    0    0    0    0    0    0    0    593,092    0    148,4716    0    0    148,256    0    0    0    0    0    0    0    265,964    0    0    0    0    1019,67    0    0    255,912    0    0    0    0    0    745,097    0    0    0    0    0    170,361    0    0    0    0    0    0    0    0    0    0    185,377    0    0    0    0    0    396,068    0    0    0    157,073    0    0    0    0    0    0    0    0    0    0    0    0    0    0    0    0    0    0    0    0    126,174    1106,66    522,137    0    0    0    0    0    0    0    0    0    0    0    0    0    0    0    78,4898    0    0    0    0    0    0    0    0    0    0    0    330,662    0    0    0    0    0    0    0    0    0    0    0    0    215,635    0    0    0    0    0    0    0    0    0    0    0    0    0    0    0    0    0    552,591    316,386    0    0    0    0    0    0    0    0    0    868,328    75,3538    0    0    0    0    0    0    0    0    176,055    0    0    240,453    0    0    0    0    0    357,072    0    0    0    0    0    0    0    0    0    0    0    0    0    0    1720,82    0    1110,47    0    0    374,976    16769,57    0    0    522,246    0    0    0    0    547,783    0    0    44,8614    28177,23    0    0    0    1916,31    0    0    0    0    0    0    0    0    0    0    0    0    0    0    0    0    98,0931    1144,73    177,259    0    0    0    0    0    0    0    0    0    0    0    0    0    0    0    0    0    0    0    0    0    0    0    4322,93    341,231    0    0    0    0    0    0    0    0    0    0    0    0    0    0    0    0    0    0    0    76,1985    210,402    0    0    0    0    0    0    0    0    0    0    0    0    230,013    0    0    0    0    0    0    0    0    0    0    0    0    0    0    60,4917    0    0    0    0    0    1196,01    0    0    0    0    0    0    0    0    0    0    0    376,78    0    1488,01    124,851    0    0    0    48,1235    0    0    0    0    0    0    0    0    0    0    0    0    0    0    0    0    0    0    0    1385,35    0    0    0    0    0    0    0    39663,5    0    0    0    0    0    0    0    0    1004,65    0    0    0    0    2018,93    0    0    0    0    67,3084    0    0    116,542    0    2035,93    0    0    0    0    0    0    145,871    0    0    588,285    0    0    0    0    0    0    0    0    112,088    3741,11    33,5997    0    0    0    0    0    0    0    0    0    0    0    0    0    0    97,0612    0    0    0    0    0    0    0    0    0    0    0    0    652,762    0    0    0    0    0    0    0    3501,21    0    0    0    0    0    0    0    0    0    0    0    0    0    0    0    0    0    0    0    0    0    0    0    0    0    0    0    0    0    0    0    0    0    567,539    0    0    0    0    0    0    0    0    0    0    0    0    0    0    0    0    0    0    0    0    0    0    0    346,982    0    0    0    0    0    0    0    0    0    0    0    0    0    0    0    0    0    0    0    60,8089    0    0    0    278,322    0    0    0    433,939    0    0    0    0    0    0    0    0    0    0    0    0    0    0    0    0    0    0    733,831    0    0    1290,93    0    0    0    0    0    0    0    0    0    0    0    0    0    0    0    0    11789,6    0    0    0    0    0    0    0    0    526,196    0    0    0    0    0    0    0    0    0    0    0    0    0    0    0    0    0    0    0    0    0    0    0    0    0    0    0    0    0    0    0    0    0    0    0    0    0    0    0    2072,93    0    60,6981    0    0    0    0    0    0    0    0    0    0    0    0    0    0    87,5194    0    0    0    0    0    0    0    0    0    260,349    0    0    123,647    0    185,727    0    0    0    0    0    0    0    0    0    0    3390,63    0    156,078    0    0    0    10062,8    0    0    0    0    0    0    0    708,522    0    0    0    0    0    0    0    1443,08    0    0    0    0    0    0    0    0    0    553,293    222,625    0    0    0    323,843    0    0    0    0    0    0    0    0    0    0    0    0    0    0    0    0    0    0    1690,47    0    0    1098,34    0    0    0    0    0    62,6703    0    0    0    0    0    0    107,268    0    0    0    0    0    0    0    0    0    0    0    64902,1    2163,82    0    0    0    0    0    0    0    0    0    0    0    0    0    0    0    0    0    0    0    0    0    0    0    0    0    0    0    0    0    0    0    0    1335,03    0    0    0    0    0    45,6602    575,51    0    0    0    0    0    0    13938    4182,03    0    0    0    0    0    0    0    9594,04    0    0    0    0    0    0    0    0    0    0    0    0    637,298    0    0    0    0    0    0    0    0    0    0    132,276    3336,16    0    0    0    0    0    0    0    0    0    0    773,502    1556,1    0    3348    0    0    0    0    0    0    0    0    0    0    0    0    0    0    0    0    0    3093,69    0    0    0    0    0    0    0    0    0    0    1504,44    0    0    0    0    0    0    0    0    0    16675,5    0    299,4911    0    5013,82    0    1203,01    0    0    0    0    0    0    0    0    0    0    0    729,489    0    0    0    0    0    2619,22    0    0    5711,77    0    0    0    0    0    0    0    0    580,462    0    0    0    1029,17    0    0    0    0    0    0    0    0    0    0    0    0    0    0    0    0    0    0    0    0    0    0    0    1103,01    0    4090,95    0    0    0    0    0    0    0    0    0    0    1723,07    0    122,864    0    0    0    4161,52    0    0    8955,84    0    0    796,423    0    0    1079,38    825,045    0    0    0    0    0    0    0    0    0    0    0    0    783,619    0    0    0    0    0    0    0    0    0    0    292,787    0    0    0    3965,85    0    0    0    0    0    0    226,027    0    0    0    0    166,877    0    0    0    0    0    0    0    0    0    0    249,707    0    0    0    0    0    274,057    0    0    0    0    0    0    0    0    165,13    0    0    0    512,46    0    0    0    0    0    0    0    0    0    4346,85    0    0    947,809    0    0    0    0    0    321,555    0    0    0    0    0    0    0    0    0    0    95,3279    0    0    0    0    0    0    0    0    0    0    0    0    0    242,307    554,344    0    11547,2    0    15655,3    0    0    0    0    2520,71    0    0    0    0    0    482,124    0    0    0    282,779    448,389    453,739    0    0    0    0    0    0    0    0    0    0    0    0    0    211,717    0    0    2696,97    0    0    0    0    0    0    0    1132,94    0    0    0    103,998    0    0    0    0    0    0    0    0    0    0    0    0    0    6147,61    818,994    0    0    0    0    0    0    0    0    0    0    0    0    0    0    0    0    585,283    0    18781,2    0    1137,44    0    0    100,662    0    0    0    0    0    0    0    0    0    0    0    0    343,84    0    0    0    38,9372    649,589    0    179,1534    0    0    0    71,1916    0    0    3166,03    0    0    0    5198,67    0    0    0    7603,56    116,913    3610,42    0    0    3789,99    864,1139    0    0    0    0    89,9254    258,719    0    0    0    0    0    0    0    0    0    0    0    0    767,809    650,377    0    0    0    0    121,469    217,332    0    0    0    0    0    0    0    0    0    0    0    155,177    0    1052,77    512,809    0    0    0    0    0    1578,46    0    0    0    0    0    0    0    0    0    0    0    0    0    0    0    0    731,1    0    457,63    160,307    0    0    0    0    0    140,757    0    0    0    1050,01    0    0    0    0    0    0    0    0    0    0    0    0    0    0    0    0    0    0    0    0    225,201    0    0    0    0    0    0    0    0    0    0    29110,9    0    1286,2    0    0    172,044    0    0    260,276    0    0    0    253,953    0    0    0    0    0    0    0    0    0    0    0    158,38    0    0    1410,56    0    0    0    0    0    0    0    0    0    0    0    2688,3    80,6836    0    0    0    0    18089,1    0    0    3762,35    0    0    0    0    0    1476,65    0    10156,5    0    0    490,6972    0    0    0    171,903    0    0    0    0    0    221,718    0    0    0    0    0    368,167    0    522,483    0    0    0    0    0    61,4702    1744,2    0    0    0    0    0    0    0    0    0    0    0    304,001    0    0    0    262,94    0    0    0    803,404    0    0    263,317    0    0    0    0    0    0    701,942    288,361    0    0    0    500,877    0    0    243,375    145,219    0    0    0    0    0    0    0    0    0    0    0    0    0    3321,24    0    0    160,307    0    0    0    0    0    0    0    441,13    0    0    0    849,29    0    2971,89    0    0    0    0    0    0    7288,98    0    0    0    0    0    0    0    607,356    0    0    0    0    0    0    0    3396,24    0    0    0    0    654,982    0    0    1494,39    0    0    0    0    0    0    0    1292,81    0    0    0    1625,78    0    0    340,866    0    270,147    0    0    0    0    0    0    0    0    723,097    0    0    0    290,226    0    0    527,641    0    0    0    1530,49    1606,24    0    0    0    0    0    0    0    0    216,898    0    0    0    0    0    71,9655    0    0    0    225,511    0    0    0    0    1329,21    0    0    0    0    0    0    0    559,035    0    0    1714,64    0    0    178,123    0    0    0    0    0    0    0    0    0    0    0    0    58,1851    3287,9    0    0    0    0    0    0    0    0    0    0    400,21    0    0    0    0    1067,19    110,003    18849,8    0    0    3618,45    0    0    0    0    0    0    0    69,5557    0    0    0    0    325,37    0    0    0    0    0    0    0    0    0    368,582    0    0    4022,82    758,476    0    0    0    188,903    0    0    0    0    0    0    0    0    0    0    4606,25    0    0    0    0    147,082    0    0    0    989,674    0    0    0    0    0    0    0    0    273,763    0    0    0    315,937    0    0    4537,28    0    0    0    0    328,84    5125,88    0    0    0    469,374    594,859    89,0234    0    101,445    0    0    0    0    0    0    0    0    0    1628,5    0    0    0    0    0    0    0    0    0    0    1171,1    0    0    0    0    0    0    708,208    0    0    0    0    0    0    0    0    0    0    0    0    0    0    815,113    0    374,394    8967,08    0    62,2537    0    0    0    0    0    0    0    0    0    0    0    0    1329,572    0    0    0    0    0    0    0    0    0    0    0    0    53,4515    0    175,148    0    0    1648,73    2763,08    0    0    0    0    0    0    0    0    0    0    0    0    0    0    8377,24    0    0    0    0    0    0    0    0    0    0    0    2305,44    0    0    45,7118    0    0    10884,6    48,4541    0    0    0    587,238    231,622    0    4589,66    0    0    672,204    0    0    0    0    0    0    0    41,284    0    143,912    0    0    0    42,4764    0    1319,9    0    0    0    0    872,683    1578,27    0    68,5371    201,128    0    0    0    0    0    0    0    0    0    0    0    0    821,391    169,103    0    156,395    0    0    0    0    0    0    177,9643    0    0    0    0    0    0    0    10743,4    0    0    0    0    0    0    0    0    870,625    2132,19    0    0    733,38    0    377,633    0    0    0    0    0    0    0    0    0    0    0    0    0    0    552,173    0    0    0    0    0    0    0    0    0    0    0    0    0    0    0    1078,12    937,163    0    0    0    405,794    0    0    0    310,882    0    0    0    0    0    0    0    0    15397,2    0    0    0    0    437,1    0    0    0    0    0    0    0    0    0    60,7229    0    0    0    0    0    232,242    0    0    0    0    0    0    0    0    0    0    0    0    0    0    0    453,741    94,4163    0    1860,537    0    0    0    0    0    0    0    0    0    0    69,0569    0    0    0    0    67960,8    0    0    0    0    0    0    467,405    0    0    103,071    0    0    0    147,554    0    0    0    0    0    0    0    0    0    0    0    0    0    0    0    0    0    0    0    0    0    0    0    0    0    0    181,89    0    0    0    113,347    0    272,048    0    0    0    0    0    0    0    242,857    0    703,477    0    0    0    0    0    0    0    0    0    0    185,635    0    0    0    0    0    0    0    0    494,014    0    0    0    0    0    0    0    570,582    0    0    0    0    0    235,429    0    0    0    0    0    0    106,771    0    0    0    0    0    0    0    0    0    0    0    395,858    0    0    0    0    85,2281    0    720,729    137,156    0    4352,88    0    0    419,427    0    0    0    0    683,841    0    0    0    0    0    0    0    55,2001    0    0    0    208,488    399,132    0    0    429,039    0    0    0    171,496    0    220,447    0    0    0    0    0    0    0    0    0    0    0    0    0    905,279    1023,69    0    0    0    0    0    0    0    0    0    0    107,629    5268,86    1440,15    0    225,66    0    0    0    0    0    0    0    763,3089    0    0    0    0    0    0    0    1831,84    0    0    0    0    0    0    0    0    2451,49    0    0    0    0    0    0    0    0    0    0    0    132,134    0    0    0    0    0    0    0    0    0    0    0    4357,08    0    0    0    5483,05    0    0    13338,6    0    0    0    1169,98    0    0    0    0    1877,9    657,142    0    0    0    119,174    0    0    0    0    0    0    0    0    0    0    2850,16    4329,9    0    0    0    260,813    0    0    0    0    0    4002,63    0    0    0    0    214,257    0    0    0    0    0    0    0    0    739,326    0    8110,52    0    0    0    0    0    0    0    15504,4    0    0    0    0    0    0    0    1810,62    0    0    220,888    0    0    327,793    0    0    0    0    0    0    0    0    0    424,527    0    0    0    0    0    0    0    0    3069,25    0    0    0    0    0    0    0    169,4855    0    0    0    0    0    441,438    125,243    0    0    0    0    0    0    49,2033    0    0    0    0    0    0    0    0    0    0    0    0    0    0    4160,02    0    0    278,153    2141,19    0    0    0    0    1121,19    0    0    0    942,036    0    983,4408    0    0    0    0    0    0    0    0    0    61,7511    0    280,029    0    0    0    0    0    0    0    2689,45    0    0    440,557    0    0    0    749,121    0    0    0    0    0    0    0    0    0    468,214    0    0    446,16    0    108,82    36635,5    0    0    1597,37    169,942    0    1216,42    0    0    0    0    0    0    37,588    3402,63    0    0    0    0    0    0    0    0    0    636,352    0    0    0    1867,74    1089,5    0    0    0    0    0    84,9242    0    0    169,497    0    0    0    0    0    1944,41    0    178,945    0    0    0    0    0    0    0    0    0    0    11244,1    0    0    0    0    0    0    0    0    0    0    0    0    0    0    232,251    0    0    678,148    0    0    0    0    0    0    0    0    0    0    0    0    70,5667    0    0    0    0    5064,71    0    0    0    0    0    292,766    0    0    183,501    14951,1    95,7387    0    0    0    0    0    0    0    0    0    873,711    0    0    45,1118    0    0    0    0    0    0    0    0    0    0    0    0    0    0    0    0    0    0    0    1051,05    54484,8    0    0    1915,97    0    0    0    0    0    0    0    0    0    0    0    0    0    0    0    0    0    0    0    0    0    0    0    0    0    0    0    0    0    0    0    1038,68    0    0    0    0    0    0    0    0    0    0    0    0    3576,57    0    0    198,864    0    0    0    0    0    154,742    0    170,02    0    0    0    0    0    0    0    0    2610,42    0    0    0    0    0    0    0    0    0    0    0    0    0    0    542,101    0    0    514,7473    0    0    0    0    0    0    0    0    0    0    0    0    0    11280,9    0    0    0    0    0    0    0    0    0    0    0    0    0    0    0    0    1506,66    0    0    0    0    0    0    0    0    0    0    0    0    0    0    0    0    0    0    0    0    0    0    0    0    0    0    0    0    0    2034,96    0    0    0    0    0    0    136,329    0    0    0    0    0    0    0    0    0    0    0    0    0    0    0    0    0    0    0    0    0    0    0    0    0    0    0    0    0    0    0    0    0    0    0    0    0    0    280,415    0    0    0    0    0    0    0    0    0    0    0    452,071    0    0    0    0    0    0    0    0    0    0    0    0    0    0    0    0    0    0    0    0    0    0    0    0    581,712    0    0    0    0    0    0    0    0    0    0    0    0    0    0    0    0    0    0    0    265,108    609,165    0    0    0    0    0    0    75,2563    0    0    0    214,622    0    0    0    0    0    0    488,396    0    0    0    0    0    0    0    0    0    0    756,433    0    0    0    0    0    0    0    0    0    0    0    0    0    0    0    0    0    0    0    0    0    0    0    0    0    0    0    0    0    0    0    0    0    0    0    0    0    0    0    0    0    0    0    0    0    0    0    0    0    0    0    0    0    0    0    0    0    0    0    0    0    0    0    0    0    0    0    0    0    0    0    0    0    0    177,494    0    0    0    0    0    0    0    0    0    0    0    0    0    0    0    0    127,861    113,188    0    0    0    0    0    0    0    0    52,4425    0    0    0    0    0    0    1172,66    0    0    0    0    0    0    0    0    0    0    0    0    0    0    0    0    0    0    0    0    0    0    0    0    0    0    0    0    0    0    0    0    0    0    0    215,95    0    0    0    0    0    63,836    0    0    0    0    0    0    0    0    0    0    0    0    0    0    0    0    0    0    0    0    0    1824,02    0    0    0    0    0    0    0    0    0    0    0    140,659    0    0    0    0    0    0    0    0    4813,96    0    0    0    0    35,0941    0    0    0    0    0    0    0    527,97    0    0    0    0    0    0    0    0    1793,72    0    0    0    671,306    0    0    0    0    0    0    644,397    549,486    0    0    363,942    0    0    0    0    50,3212    0    103,654    0    0    0    0    0    0    0    0    0    0    0    0    0    0    0    0    0    0    0    0    0    0    0    0    0    0    0    0    0    434,0191    0    0    0    0    0    131,03    319,702    0    0    0    0    0    0    0    0    0    0    0    0    0    0    0    0    0    0    0    0    514,3    0    0    0    0    0    0    0    0    0    0    0    0    796,744    305,514    0    0    0    0    0    0    120,983    0    0    0    28,0176    0    0    0    0    1296,79    0    3173,96    0    0    0    0    0    0    0    0    0    0    0    322,872    0    0    0    881,325    0    0    0    0    0    0    0    0    0    0    0    0    4276,25    514,535    0    0    0    0    212,564    0    0    0    0    0    0    12183,4    0    0    0    0    0    0    0    185,074    0    0    0    0    949,927    0    0    0    0    0    0    0    0    0    109,361    0    0    0    159,858    0    0    0    0    0    0    0    0    0    0    0    0    0    0    0    0    555,144    0    0    0    160,056    0    0    0    0    0    289,899    0    0    0    239,234    0    0    87,227    0    0    0    327,992    36,5752    0    0    0    0    0    0    0    0    0    0    0    701,56    0    0    0    0    0    0    0    0    130,588    0    0    0    0    0    0    0    0    0    0    0    0    0    0    0    0    0    0    0    0    0    0    0    0    0    0    0    0    0    0    0    0    0    0    0    14050,7    0    1617,2    0    0    0    0    0    0    3098,02    0    0    0    0    0    0    0    0    0    0    0    0    162,334    0    80826    0    166,758    0    0    0    0    0    0    0    0    0    0    0    0    0    0    0    0    305,113    0    0    0    0    8629,17    0    0    0    0    0    0    0    0    0    0    0    0    0    0    240,799    0    5842,864    86,4282    0    0    0    0    0    0    0    0    0    0    0    0    0    0    0    0    0    0    0    0    0    0    60,4401    0    272,259    0    0    0    0    0    0    0    0    0    394,851    0    0    0    0    4358,76    0    0    0    233,597    0    0    502,742    0    0    0    0    0    52,6756    0    0    0    0    0    0    0    158,785    0    0    0    0    0    0    0    0    0    0    0    0    0    0    0    0    0    0    0    2152,99    0    0    0    0    0    0    0    0    0    0    0    0    0    0    0    0    0    814,828    0    0    0    0    0    0    0    0    0    0    0    0    0    0    0    0    0    0    0    0    0    0    0    0    0    1523,93    0    0    77,7808    0    0    43575,1    0    0    334,787    0    0    0    0    0    912,608    383,645    0    8623,5    80,8767    0    0    0    0    662,56    0    1390,34    0    0    0    0    75,8449    0    0    0    0    0    0    0    0    0    0    0    0    0    472,055    0    0    0    615,607    0    0    0    0    0    1932,1    0    0    0    0    0    0    0    0    0    0    415,66    0    0    0    0    0    0    0    0    0    333,906    0    0    0    0    0    0    0    0    0    0    0    0    0    0    0    0    0    0    0    0    0    0    0    0    0    0    0    0    0    0    0    82,8603    0    0    294,78    571,879    0    222,369    0    377,168    0    0    0    0    0    0    0    1018,98    0    0    54,8351    0    0    0    0    0    0    1728,06    0    0    0    0    0    0    0    0    0    0    0    0    447,177    0    0    0    0    0    0    0    0    698,888    0    436,494    0    761,885    0    0    0    2752,84    0    0    0    4712,91    1020,93    0    1345,822    0    0    2017,45    0    0    296,181    0    0    0    0    0    0    0    0    0    609,223    210,427    0    1495,56    0    0    0    0    0    0    0    0    722,856    0    0    0    0    0    545,259    0    0    0    197,509    0    0    0    0    0    0    0    59,819    0    0    0    0    0    329,679    0    0    0    0    318,456    0    0    0    57,3232    6299,88    0    0    0    0    0    0    96,442    0    0    0    0    0    0    0    1154,34    0    0    0    0    0    0    43,2466    0    0    0    0    0    0    0    0    0    0    0    0    0    0    0    0    0    0    0    0    0    0    0    0    683,917    0    0    0    0    0    0    0    0    0    0    0    4579,24    0    0    604,124    0    1318,54    0    0    0    0    0    0    0    1398,54    0    0    0    0    296,68    0    418,422    0    0    0    0    0    0    0    603,721    0    114,826    90,2388    0    1987,4    0    0    0    0    0    0    0    1147,6    0    0    0    194,038    0    0    0    0    0    1189,06    0    0    37535,1    0    0    173,682    0    0    0    0    0    0    0    0    0    0    1460,8    0    71,8165    785,645    0    0    0    151,6459    0    1011,12    0    0    0    340,205    0    0    0    0    1973,31    0    0    0    0    0    0    0    0    0    0    0    0    0    0    0    172,906    0    0    0    2103,71    0    0    0    365,087    0    0    0    0    0    249,431    0    0    71,2718    0    0    0    0    0    0    0    0    0    0    0    1475,53    511,011    0    0    0    0    0    0    0    0    0    0    0    0    0    0    1606,74    0    0    0    0    0    0    0    0    0    0    0    0    4592,97    0    0    0    0    0    1700,61    0    0    0    0    0    0    0    0    0    1068,29    0    0    0    1761,91    0    96,721    0    0    0    620,085    283,352    0    0    2044,53    0    0    199,938    0    1577,25    0    81,5169    0    0    0    0    0    2794,1    0    0    0    0    3764,26    0    0    0    0    0    0    0    100,963    12122,5    0    475,5995    0    0    0    0    0    0    0    0    0    70,5303    0    0    0    0    46842,9    0    2865,51    0    0    0    0    0    0    0    0    0    133,415    0    0    0    7457,63    656,683    0    0    0    0    0    0    0    0    0    0    0    0    0    0    0    0    0    0    0    0    457,85    0    0    0    0    0    0    0    0    374,174    0    0    0    2231,43    0    0    0    0    512,035    0    0    0    0    0    0    0    0    0    0    0    0    0    0    0    0    0    0    0    0    0    0    0    0    2515,98    0    0    0    0    4570,96    0    0    0    0    0    0    0    413,824    0    0    0    0    0    0    0    0    0    0    0    0    0    0    0    0    0    0    0    0    0    0    0    0    0    0    0    0    0    0    0    0    0    683,239    0    0    0    0    251,029    0    0    0    0    0    322,236    0    0    0    0    0    0    0    0    0    0    519,473    0    0    0    0    0    0    0    0    0    0    6736,18    0    46,2087    0    0    0    0    1631,91    0    0    135,375    395,371    0    0    0    0    0    0    0    0    0    0    396,493    0    0    0    0    0    0    0    0    133,229    0    183,489    0    0    363,501    0    0    0    0    0    0    0    0    0    59,2935    70,9584    770,429    212,881    0    0    0    162,321    0    0    0    0    680,741    0    0    0    0    0    0    0    0    0    0    0    0    0    0    0    0    0    0    0    0    0    0    0    0    0    0    0    0    0    0    0    384,616    0    0    0    0    0    0    0    2714,72    0    0    0    0    0    0    0    0    436,787    0    40,4718    0    0    0    0    0    0    0    0    0    0    0    0    0    0    0    0    0    0    0    0    0    0    0    0    0    0    0    0    0    0    0    0    1906,88    0    0    0    0    0    0    0    0    0    0    6022,98    0    0    0    0    0    0    0    0    0    0    0    0    0    0    0    0    0    0    0    1709,05    419,303    0    0    0    0    0    0    0    0    0    0    0    0    0    0    0    0    0    0    0    0    0    0    0    1820,49    0    0    0    0    0    0    381,346    0    0    0    0    0    0    0    0    0    441,215    0    0    68,5639    0    0    0    0    2221,13    0    0    0    0    0    0    0    0    0    4816,45    0    0    0    0    0    1073,57    0    0    305,197    738,274    0    0    0    0    0    0    0    0    0    0    0    0    151,227    0    223,124    0    0    236,467    0    295,564    0    0    0    0    0    0    0    0    0    462,125    0    0    4380,9    0    0    0    0    299,651    0    0    0    0    0    0    0    0    0    567,75    0    0    0    0    0    0    0    0    0    0    171,396    0    171,975    0    0    0    0    0    0    0    2313,66    0    0    0    0    0    0    0    0    355,302    0    0    0    0    0    0    0    0    0    0    0    0    0    66,3299    0    0    0    0    0    0    0    0    0    0    0    0    9773,98    0    0    0    0    0    0    0    0    0    0    545,843    0    0    0    0    0    0    0    0    189,303    0    0    0    0    0    0    0    0    0    0    22248,4    0    0    0    0    0    0    0    0    0    0    0    0    0    0    0    0    96,9637    0    0    0    0    0    0    0    0    0    0    0    0    0    133,856    844,113    0    0    0    1154,4    0    0    0    0    0    0    0    763,091    0    0    0    0    0    0    0    0    0    0    0    0    0    0    0    0    0    0    0    0    0    0    0    0    0    0    151,761    4660,76    0    0    0    0    0    0    143,547    0    2026,33    0    0    0    0    0    0    0    0    0    0    0    0    0    689,977    407,632    0    0    0    0    0    0    0    0    0    0    0    0    0    0    6611,28    0    0    0    0    0    0    0    0    0    655,315    0    0    0    690,16    0    0    0    0    0    0    0    0    0    0    216,902    0    0    0    0    0    0    0    0    0    0    0    0    0    0    0    0    0    0    0    0    85,9294    0    0    270,766    0    0    0    0    0    0    0    0    0    0    0    0    0    0    0    0    0    0    0    0    0    0    0    639,792    0    0    0    0    0    0    3295,52    0    0    559,041    0    0    0    0    90,0764    0    0    0    0    0    0    0    0    0    0    0    0    220,728    0    0    0    0    0    0    5494,001    0    435,585    0    0    0    0    0    0    0    0    0    410,554    0    0    0    74,5282    0    0    377,784    0    0    157,643    0    0    0    0    0    0    0    0    0    0    0    0    0    0    1193,87    0    0    547,699    0    0    0    0    0    0    0    20966,5    0    0    0    3172,65    0    0    0    0    0    0    0    0    0    0    0    0    0    0    0    0    0    0    0    0    0    0    0    0    0    0    0    0    219,789    0    0    0    0    0    0    0    0    0    0    0    0    0    0    617,95    0    0    0    0    0    0    141,968    0    516,566    0    0    0    0    0    0    0    0    0    285,997    0    0    0    0    0    0    0    0    0    0    0    0    0    0    0    0    0    3182,4    1915,29    0    0    0    1696,6    0    0    0    0    0    0    0    0    0    0    1514,59    0    0    0    0    0    0    0    0    0    0    0    0    0    0    0    0    0    0    0    0    2048,59    0    201,497    0    0    0    0    0    0    0    734,775    0    0    0    0    0    0    0    0    3545,64    0    0    0    0    0    0    0    0    0    0    0    0    0    0    0    0    0    0    0    0    0    0    0    0    0    0    0    0    0    0    0    0    0    0    0    0    0    1034,31    0    0    0    0    0    0 
<P_ID><i>12410<\P_ID> <A_ID><i>46472<\A_ID> <ML><s>40<\ML> <CLM_ID><i>20081024<\CLM_ID> <QC-Standard><i>4<\QC-Standard> <Quelle><s>ExportTool_Aging<\Quelle> <Studie><s>Epogh<\Studie> <OrigBez><s>21911<\OrigBez> <QC><i>1<\QC> <Info><s>ProbenDatum:27.03.2006_ProbenID:12410-Heart_Failure-Urin-30964<\Info>|    0    0    0    0    0    0    0    0    0    0    33,4826    0    0    336,053    0    0    0    0    0    0    0    0    0    0    0    0    0    0    0    150,458    0    0    0    45,0279    0    0    0    0    0    0    0    0    0    0    0    0    0    0    0    0    0    0    0    0    0    0    0    0    47,3991    0    0    0    0    0    143,317    0    0    0    0    0    0    0    523,106    0    0    420,545    253,92    0    0    53,4977    0    0    0    0    0    2039,25    0    0    0    0    0    293,824    76,29    0    0    0    200,794    0    0    98,4795    0    0    0    0    0    0    619,863    0    0    0    334,094    0    130,387    0    0    0    27,8453    0    0    740,434    0    0    0    0    0    0    0    0    0    0    289,278    411,181    0    0    0    0    0    0    1047,3    0    0    0    0    0    0    0    0    0    0    0    0    0    0    0    0    788,039    0    0    0    0    0    0    0    0    0    0    0    0    0    0    342,767    0    0    0    0    0    0    0    0    877,799    117,652    0    0    0    0    0    0    0    0    0    1457,68    88,0014    0    0    0    0    0    0    0    0    0    0    0    0    0    0    0    790,936    0    0    0    0    0    0    0    0    0    335,401    0    0    0    0    148,53    0    0    0    0    0    0    0    1563,42    0    0    65,7596    0    0    0    0    807,178    0    125,897    0    0    0    0    0    0    0    0    0    0    0    0    0    0    2187,3    0    267,827    0    324,379    383,677    0    0    0    0    0    0    0    0    0    0    0    0    0    0    0    0    0    182,938    0    0    0    0    0    0    0    0    0    0    0    0    0    7401,58    0    0    0    0    0    3616,336    411,427    0    0    478,626    0    0    0    0    0    0    0    0    0    0    0    0    275,731    0    0    0    0    234,108    0    0    0    0    0    0    0    248,713    0    0    0    659,9    0    0    0    180,311    0    0    0    0    60,5528    0    0    0    0    0    0    0    0    0    0    0    0    0    0    0    0    0    0    0    0    0    0    0    0    0    0    0    0    0    0    0    0    0    0    0    0    0    0    0    421,093    0    0    0    473,997    0    0    0    0    0    0    0    0    0    4439,37    0    0    0    832,612    0    0    0    876,059    0    0    0    0    837,126    0    0    0    4447,2    0    0    0    0    116,554    0    0    431,091    0    0    0    154,453    201,243    0    0    0    0    0    2768,07    0    346,31    0    0    0    162,581    0    4440,14    0    0    0    0    323,453    0    0    3003,13    0    0    0    0    0    0    0    276,14    0    0    0    0    0    0    0    0    0    0    0    0    0    0    120,205    0    0    0    559,818    8995,75    0    0    0    0    0    0    164,181    207,025    524,0441    0    1760,45    0    0    0    0    0    0    0    0    0    0    0    0    0    0    0    0    0    70,9694    0    374,776    0    0    0    3216,61    0    0    0    0    0    0    0    0    0    0    0    0    1118,87    5102,75    0    0    0    0    0    0    0    0    0    0    0    0    0    0    0    0    0    0    0    100,196    0    0    0    0    0    0    247,686    0    0    641,096    2267,53    0    0    0    0    0    0    0    1858,71    106,11    0    0    0    0    0    0    0    0    0    0    0    0    0    0    91,7135    0    517,721    0    0    0    0    210,925    0    0    0    0    0    0    0    464,909    0    313,448    0    0    8156,57    0    0    0    0    0    693,109    0    0    641,711    0    0    0    0    0    877,163    0    0    0    0    0    0    0    0    0    0    1537,52    0    0    0    0    0    1076,96    0    0    0    277,038    0    0    97,5199    0    0    0    0    0    0    0    0    0    0    0    0    0    0    0    0    0    244,786    7330,43    1053,61    0    0    0    0    0    0    0    0    0    0    0    413,666    0    0    0    0    0    0    0    0    0    495,258    0    0    0    0    0    203,977    0    0    0    0    0    0    0    0    0    162,052    0    0    0    0    0    0    0    0    0    0    0    0    0    0    0    0    0    339,98    0    0    883,477    322,306    0    0    0    0    208,941    0    0    0    0    423,615    0    0    0    0    0    0    0    0    0    117,895    0    0    1579,78    0    0    0    0    0    104,332    0    0    0    0    0    0    0    0    0    0    0    0    0    0    417,116    0    0    0    0    0    36752,49    0    0    4031,16    0    0    0    0    2631,09    0    0    0    24382,6    0    95,0042    0    290,69    0    0    0    0    0    0    0    0    0    0    0    0    230,168    0    0    0    0    916,649    0    0    0    0    0    0    0    260,972    0    0    0    0    0    0    0    0    0    0    0    0    0    0    0    0    2904,87    367,263    0    0    0    0    0    0    0    0    0    0    0    0    0    303,936    0    0    0    67,1436    727,56    137,046    1365,68    0    0    0    0    0    0    0    0    0    0    0    0    381,25    0    0    287,042    0    0    0    1874,1    0    0    0    0    144,562    0    0    0    0    0    0    178,429    0    1204,38    0    0    0    0    0    0    0    0    0    0    1141,01    797,136    0    1704,26    0    0    0    0    0    0    0    0    487,649    0    0    0    0    0    0    350,692    0    0    0    0    101,567    0    0    0    5863,48    0    0    0    0    0    0    163,206    44592    0    0    0    0    344,12    0    0    0    764,908    0    0    0    0    4003,76    0    0    0    0    0    0    0    622,185    0    5273,44    0    0    0    0    0    0    1529,25    0    0    0    0    0    0    0    0    3837,19    0    62,229    0    3270,37    0    0    0    0    778,148    0    0    0    0    0    0    0    1014,81    0    453,142    2206,5    0    0    0    0    0    0    0    0    0    0    0    0    0    0    0    0    0    0    0    0    5771,812    0    213,809    0    0    0    0    0    0    0    0    0    0    0    0    0    0    0    0    0    0    0    0    0    0    0    0    0    0    0    0    0    0    0    1902,49    0    0    0    0    0    0    0    0    458,063    110,12    0    0    0    0    0    0    0    0    0    0    0    0    0    978,512    0    0    0    0    0    0    1454,14    0    0    0    564,422    0    0    0    0    0    0    0    0    0    0    0    52,6981    914,099    0    0    0    0    0    0    0    0    0    0    0    0    0    0    0    0    0    0    0    0    515,866    0    3573,18    0    307,018    8805,09    0    0    0    0    615,376    0    0    0    0    0    0    0    0    0    0    0    0    20955    0    0    0    0    0    0    0    0    0    179,257    0    0    0    0    0    0    135,631    0    0    0    0    0    0    0    0    0    0    0    0    388,293    0    0    0    0    0    0    0    0    0    0    389,136    0    0    0    0    0    486,419    2513,83    0    137,781    0    0    0    0    0    0    0    0    0    0    0    0    0    0    167,693    0    0    0    275,285    0    0    0    0    0    497,623    0    0    2026,54    0    374,235    0    0    0    0    0    0    0    0    0    0    2783,7    0    0    0    0    0    0    0    574,467    0    0    404,129    0    0    3847,25    0    0    0    0    0    302,219    0    4977,49    0    0    0    314,774    0    0    0    0    0    0    778,499    0    0    0    0    0    0    0    0    0    0    0    0    0    0    0    0    0    0    0    0    0    0    3058,973    0    0    1836,48    0    0    0    0    1140,29    111,35    0    0    0    54,159    0    0    0    0    0    0    0    0    0    0    0    0    206,665    0    67833,4    6676,24    0    0    0    0    0    0    0    0    324,289    0    78,9964    0    0    0    0    0    0    0    761,381    0    0    0    0    0    0    0    0    0    0    0    0    0    1458,398    0    195,089    940,228    0    67,4573    0    2587,43    0    0    0    0    0    0    52822,2    0    0    0    0    0    0    0    0    0    0    0    0    0    0    0    0    0    163,535    0    0    0    3418,14    0    0    0    0    0    0    0    0    0    0    215,624    8017,31    0    0    1276,95    0    0    0    0    818,022    0    0    0    734,32    0    25822    0    0    0    0    0    0    0    0    0    0    0    0    0    0    0    0    0    8833,68    0    85,0274    0    0    0    0    0    0    1484,8    0    3868,98    0    0    0    0    0    0    0    0    0    24835,4    0    731,97    0    8155,2    0    2922,769    0    0    0    0    0    0    0    0    0    0    0    0    0    0    0    261,255    0    2517,93    1374,28    0    11827,8    0    0    0    0    0    4000,43    40136    0    3918,92    0    0    0    2472,262    0    0    0    0    0    0    0    0    0    0    0    1241,87    0    0    0    0    0    230,143    0    0    0    0    0    1528,88    0    0    220,419    0    0    0    0    502,048    0    0    0    0    12838    248,47    2128,55    0    549,927    661,705    3632,07    769,884    0    10882,6    133,365    0    0    509,903    0    0    7411,45    0    0    195,713    0    0    0    0    0    0    0    0    0    0    0    0    0    0    0    300,258    2548,345    0    0    57,1883    0    319,498    0    0    3174,39    0    0    0    1277,73    0    0    249,248    0    0    0    0    0    0    0    0    0    0    0    0    1115,16    0    864,646    0    0    100,78    0    0    0    570,373    0    1581,95    0    0    0    0    0    0    0    0    0    0    2033,34    0    0    108,263    0    0    0    0    0    0    8809,26    0    0    4180,24    0    0    0    0    0    0    0    0    1940,22    0    1892,96    0    0    0    0    0    0    0    0    0    0    0    0    0    0    0    0    0    0    0    0    1486,02    6839,11    28689    0    28992,7    0    0    0    1241,77    10613    2133,23    0    0    0    0    591,643    0    0    0    85,9131    405,602    667,007    134,303    0    0    0    0    0    0    0    0    0    0    0    0    1672,57    338,59    107,752    3919,59    0    0    0    0    0    0    0    0    0    0    0    0    0    0    155,413    0    0    0    0    0    311,037    1145,45    0    0    0    9862,5    347,112    0    0    0    0    0    0    0    123,139    0    0    0    1580,72    0    0    0    0    790,158    14890,6    33654,5    0    0    0    0    293,138    80,977    0    0    0    0    0    0    0    0    0    0    0    5026,59    0    0    0    0    1585,54    0    0    0    0    0    0    0    0    4228,61    0    0    1606,57    5830,37    0    0    0    32512,7    2022,53    1871,51    0    0    5041,33    655,76    0    0    0    0    0    2236,19    171,528    0    0    0    0    0    0    0    0    0    0    0    1157,87    0    562,097    0    0    0    0    0    0    0    3009,24    0    0    655,591    0    0    0    0    0    7586,69    0    1885,07    97,2216    0    0    0    0    0    2215,55    0    0    197,789    0    193,441    0    0    0    0    0    0    0    0    0    0    1379,86    0    0    0    0    0    0    0    0    0    0    0    0    0    1013,89    573,458    0    0    0    0    0    0    0    2172,6    0    0    0    0    0    0    0    0    0    0    351,264    2163,69    0    0    0    0    0    0    0    0    0    0    42092,9    0    4215,77    0    0    0    0    1070,82    652,131    0    0    0    550,736    0    0    0    0    0    0    0    0    0    126,239    0    0    0    66,8268    2977,01    0    0    0    0    0    0    0    0    0    0    0    245,192    428,652    0    0    0    0    64881,8    5515,12    0    0    0    0    0    162,781    0    9379,76    0    38560,2    0    116,053    0    0    0    0    252,733    0    0    0    0    0    0    0    0    0    0    0    0    0    5650,53    0    0    0    0    0    0    4260,57    220,043    0    0    0    0    1554,13    0    0    0    0    0    0    623,575    344,068    0    1296,48    0    0    0    0    0    0    561,691    0    0    611,11    0    0    0    0    0    0    0    0    0    0    0    0    0    239,302    0    0    0    5168,15    0    0    0    0    0    0    0    0    5797,15    0    0    0    0    100,722    0    0    0    824,775    0    954,415    0    3604,47    0    1317,68    0    1007,61    0    0    0    0    0    5451,03    0    0    0    0    0    0    0    0    0    0    0    0    0    0    0    0    6499,5    0    0    0    0    0    0    0    0    0    0    0    308,057    0    0    130,793    0    0    335,318    0    0    0    0    1508,21    0    0    0    0    0    0    0    0    0    0    88,4012    0    0    0    890,378    0    0    6262,65    827,903    0    264,072    0    0    0    0    0    0    0    0    0    0    0    0    0    0    0    0    0    0    0    0    391,067    0    0    0    0    0    138,863    0    0    0    0    0    0    0    0    0    7474,61    0    0    0    0    0    0    140,081    0    0    0    970,845    0    0    0    0    0    4780,08    0    0    0    0    0    0    0    0    0    0    356,766    0    0    51,0374    0    217,322    0    29024,3    0    0    1467,98    0    0    0    0    0    0    0    0    0    0    0    0    0    0    0    237,804    0    0    0    0    0    0    0    0    0    2654,55    0    0    0    0    0    0    351,27    0    0    0    0    0    0    0    0    9023,78    0    0    0    0    0    0    0    0    0    0    0    0    0    0    0    0    0    0    0    0    0    142,492    0    0    112,215    0    0    0    0    605,03    6592,91    255,07    0    0    556,029    0    0    0    0    0    0    0    0    0    0    0    0    0    1242,65    0    0    0    0    0    173,213    0    0    0    0    957,257    0    0    0    0    0    0    0    0    485,865    0    201,375    0    0    0    0    0    48,1064    0    0    0    0    0    129,416    0    13704,9    0    0    0    0    0    0    0    0    0    0    0    0    0    0    822,038    0    0    0    0    0    0    0    0    0    0    0    0    0    0    998,841    0    0    0    3339,84    0    1929,55    0    0    0    0    0    0    0    0    0    270,183    0    0    9913,47    0    213,634    0    0    0    0    0    0    0    0    0    7358,72    0    0    0    0    0    14703,9    53,6607    0    0    0    0    0    2460,18    0    0    4692,26    168,373    0    0    0    0    0    738,447    0    0    0    0    0    0    0    0    0    769,746    280,799    0    844,102    0    0    0    0    0    0    0    0    0    0    0    0    0    0    0    0    0    0    576,711    457,451    0    0    0    0    0    0    0    187,483    0    0    0    0    0    0    0    0    27507,4    0    0    0    0    0    0    0    0    0    1596,12    0    0    13413,4    0    0    963,51    0    0    160,976    0    0    0    0    474,055    108,115    0    0    0    0    220,037    0    0    0    0    0    0    0    0    0    0    0    0    0    0    0    2612,53    139,543    0    0    0    0    0    0    0    0    0    0    0    0    0    0    0    0    115294    0    0    0    0    0    0    0    130,529    0    0    0    0    0    0    225,518    0    0    0    0    340,669    532,717    300,328    0    0    0    0    0    0    0    0    0    0    480,772    897,227    0    0    0    0    0    2728,14    0    0    0    0    0    0    0    0    0    0    0    0    0    0    0    116574    0    0    0    0    553,71    0    0    0    990,583    0    0    0    293,409    154,576    281,836    0    0    0    0    0    0    0    0    0    0    0    0    0    0    0    0    0    956,202    0    0    0    0    0    0    0    0    0    0    0    718,758    0    235,516    0    0    0    0    0    343,852    0    162,378    0    0    0    0    210,313    0    0    0    0    0    0    0    0    0    0    0    0    0    190,968    0    0    0    0    0    0    0    0    0    0    0    0    0    0    0    0    0    0    0    0    0    0    0    275,749    0    0    0    0    0    0    0    0    0    0    0    0    0    0    0    0    0    0    0    116,508    0    6201,4    0    0    0    0    0    0    0    730,008    0    0    0    0    0    0    0    0    0    343,01    0    0    260,901    0    0    1050,16    0    0    0    0    0    0    0    0    0    0    0    0    0    0    0    0    0    0    0    0    0    0    0    0    0    480,994    0    0    0    0    0    0    309,619    2208,22    0    0    0    0    0    0    0    0    0    395,09    166,343    0    0    0    0    111,516    0    1071,57    0    0    0    0    333,879    0    0    0    2056,09    0    0    0    0    0    0    103,004    0    0    0    0    1753,04    0    0    0    0    0    0    0    0    0    0    0    7301,04    0    7056,34    0    0    8173,45    0    2566,97    0    0    0    0    0    0    0    0    609,588    765,674    0    0    0    344,197    0    0    0    0    0    0    0    0    0    0    4801,71    145,974    0    0    0    2594,05    0    0    0    0    0    183,159    0    0    0    0    614,41    0    0    0    0    511,548    0    0    0    869,739    0    4071,08    0    0    1446,39    74,8415    0    265,176    0    16168,1    0    0    0    0    0    0    0    869,379    0    0    0    0    0    0    0    0    368,164    0    0    0    0    0    0    429,864    0    0    0    0    0    0    0    0    5304,76    0    0    0    0    0    0    0    0    0    0    0    0    0    256,408    0    0    0    0    0    1316,56    195,741    0    0    0    0    0    0    0    0    0    0    0    0    0    0    0    2435,49    0    0    102,804    1626,92    0    0    0    0    0    0    737,232    0    678,703    74,6969    0    0    0    0    0    0    0    0    0    0    0    0    998,481    0    0    0    0    0    0    0    2184,19    0    0    3803,08    0    0    0    1304,13    0    0    0    0    0    0    0    0    0    627,819    0    0    746,182    824,763    347,072    29475,3    0    0    0    0    0    1871,5    0    0    0    0    0    0    0    11645,1    164,565    162,708    0    0    0    0    0    0    91,1876    785,213    0    0    0    3488,06    0    0    0    0    0    0    414,198    2272,53    0    0    0    0    0    0    2043,087    0    0    68,9765    0    95,361    0    0    0    0    0    0    0    0    5889,8    0    0    0    0    0    241,184    0    0    0    0    0    0    0    127,752    4010,42    0    0    373,205    0    0    0    0    0    0    0    0    0    0    112,66    0    0    0    0    0    0    2070,94    0    0    0    0    0    0    0    0    90,9261    11306,1    0    0    0    0    0    0    0    0    870,726    1353,39    0    0    0    0    0    0    0    0    0    0    0    0    0    0    0    0    0    0    0    0    0    2647,65    0    7454,73    52661,3    0    0    0    214,929    563,582    0    0    0    0    0    0    0    619,513    0    0    0    0    0    0    0    0    0    0    0    0    0    0    0    0    0    0    0    953,742    0    0    0    0    987,304    0    0    0    0    0    90,8677    0    0    0    30080,9    0    0    0    0    0    0    0    0    157,765    0    0    111,621    0    0    0    0    0    0    0    649,935    0    0    84,7721    0    0    0    0    0    0    0    0    0    0    0    514,735    0    0    5576,156    0    3628,24    0    0    0    0    101,42    0    0    0    0    0    0    492,493    0    0    0    0    0    0    0    0    0    0    0    0    0    0    0    0    0    0    0    0    0    0    0    0    0    0    0    0    0    0    0    0    337,099    0    0    0    0    0    0    0    0    0    0    0    0    0    12021,8    0    0    661,741    0    0    0    1786,68    0    0    0    0    0    0    0    0    0    0    0    0    0    0    0    0    413,933    0    0    116,988    0    0    0    0    0    0    0    0    0    0    0    0    70,8311    0    0    104,809    0    0    592,313    0    0    0    0    0    0    0    0    0    0    0    4728,54    0    0    268,796    0    0    0    0    0    0    0    0    0    0    0    0    0    0    0    312,064    0    0    0    0    0    0    0    0    0    0    0    0    0    0    0    0    0    0    0    0    0    0    0    0    0    360,285    389,286    0    0    0    0    0    0    0    0    0    0    1244,56    0    0    0    0    0    0    591,916    0    0    0    0    0    0    0    0    0    0    0    0    0    0    0    0    0    0    0    0    0    0    0    0    0    0    0    0    0    0    0    0    0    0    0    0    0    0    0    0    0    0    0    0    0    0    0    0    0    0    0    0    0    0    0    0    0    0    0    0    0    0    0    0    0    0    0    0    0    0    0    0    0    0    0    0    0    0    0    0    0    0    0    0    0    0    0    0    0    0    0    0    0    0    0    0    0    0    0    0    0    0    185,478    0    61,6908    0    0    0    0    0    0    0    231,078    0    0    0    0    0    0    1045,7    0    0    0    0    0    0    0    0    0    0    0    0    0    0    0    338,418    0    0    0    0    0    0    0    0    0    0    53,1564    0    0    0    0    0    0    0    0    281,528    0    0    0    0    0    0    0    0    0    0    0    0    0    0    0    0    0    0    75,6841    0    0    0    0    0    0    1971,2    0    1003,63    0    0    587,026    0    0    0    0    0    0    0    0    0    0    0    0    0    0    2717,86    0    0    21657,2    0    0    0    0    0    0    0    0    0    0    277,807    0    18258,9    0    0    0    0    195,836    0    0    0    1888,08    0    0    0    6718,63    0    0    0    0    0    0    0    875,053    0    0    0    0    0    0    0    0    0    0    534,27    0    0    0    0    0    0    0    0    0    0    0    0    0    0    0    266,729    0    0    0    0    0    0    0    0    0    0    0    0    17805,7    0    0    0    0    0    0    114,097    0    0    0    0    0    0    0    0    0    0    0    0    0    0    0    0    0    0    0    0    0    0    0    443,227    0    0    0    0    213,511    0    0    0    0    710,113    453,188    0    0    837,683    0    0    0    241,928    0    1386,81    0    0    0    0    0    0    1690,3    0    4118,4    183,325    0    0    0    0    0    0    987,962    0    0    0    158,07    0    0    0    816,084    0    0    0    0    0    0    0    0    0    0    0    0    3547,49    4289,74    0    0    0    0    329,026    0    0    0    0    0    0    11029,4    0    0    0    0    0    0    0    139,303    0    0    0    0    309,899    0    0    0    0    0    0    0    0    0    137,741    0    0    0    3774,61    0    0    0    0    0    0    393,586    0    0    0    0    0    0    0    0    3281,04    1320,77    0    0    0    169,068    0    0    0    0    0    75,5396    0    0    0    252,892    0    0    0    0    0    0    552,797    0    0    0    0    0    0    0    0    0    0    0    0    5892,928    0    0    0    0    0    0    0    0    0    0    0    0    0    0    0    0    0    0    0    0    0    0    0    0    0    0    0    0    0    0    0    153,755    0    0    0    0    0    0    0    0    0    0    0    0    12174,3    0    0    0    0    0    0    0    0    1626,27    0    0    0    2213,74    0    0    0    0    0    0    287,295    154,105    0    0    73737,2    208,7168    0    0    0    0    0    0    0    79,5592    1390,89    0    0    0    0    0    0    0    3453,53    0    0    0    0    0    6714,2    0    0    0    0    0    0    0    1613,51    0    0    0    0    0    114,687    48,2448    0    5639,419    100,912    0    0    0    0    0    0    0    0    0    0    0    0    0    0    0    0    0    0    0    0    0    0    0    0    1048,28    0    0    0    0    0    171,839    0    0    0    0    0    0    0    0    1364,53    0    66,144    0    134,736    0    0    361,343    0    0    0    0    0    0    0    0    0    0    0    0    0    279,904    0    0    0    0    0    0    0    0    0    0    0    0    0    0    0    0    0    0    0    8743,22    0    0    131,796    0    0    0    0    0    0    0    0    0    0    0    0    0    0    309,435    0    510,853    274,901    0    0    0    0    0    0    0    0    0    0    0    0    0    0    0    0    0    0    0    0    0    0    10225    0    0    0    0    0    17462,1    0    0    254,876    76,3515    0    0    0    0    0    0    0    26394,9    0    0    0    0    0    11291,1    0    1350,6    0    0    0    0    108,853    0    1650,793    0    0    0    0    0    0    0    0    0    0    0    46,3719    0    0    7231    0    0    0    0    11730,1    0    893,58    0    77,5602    0    0    0    0    0    0    0    0    0    0    0    0    0    0    0    0    0    0    789,205    0    0    769,254    0    0    0    0    0    311,874    0    0    0    0    0    0    0    0    2040,35    0    0    581,383    0    0    0    0    0    0    0    0    0    0    0    0    170,759    0    0    0    0    0    667,874    0    0    0    0    0    0    0    0    0    0    584,388    0    0    0    0    0    0    67,3066    0    0    0    0    0    0    0    0    0    0    0    0    494,981    0    0    0    0    0    0    0    0    0    980,274    0    0    842,226    0    0    0    937,196    0    0    0    3129,066    914,856    0    0    0    0    3308,92    0    0    0    0    941,499    0    0    0    0    0    0    0    0    0    0    2084,3    0    0    0    0    0    0    0    0    0    182,449    0    0    0    0    479,588    0    0    0    245,548    0    0    0    0    0    0    0    9263,33    0    0    0    0    0    0    121,324    0    0    0    3444,94    0    0    0    0    24966,7    0    0    0    0    0    0    0    0    0    0    0    0    155,902    0    0    0    0    0    0    0    0    0    0    0    0    0    0    115,256    0    0    0    0    0    0    0    0    0    0    0    0    0    0    0    0    0    0    0    0    0    0    0    0    0    0    0    0    0    0    309,739    0    0    3276,44    0    5019,72    0    0    0    0    0    0    0    303,508    0    255,553    0    0    5464,64    0    0    0    0    0    0    0    0    0    0    0    0    2277,75    348,213    1137,34    0    0    0    0    0    0    0    82,9207    0    0    0    640,512    0    0    224,091    0    0    2539,42    0    0    20472    0    0    0    0    0    843,296    0    0    3003,91    0    0    0    0    0    0    0    0    0    0    0    1670,25    0    0    0    2073,06    0    300,086    0    0    0    0    0    0    0    0    0    0    0    5946,67    0    0    0    0    0    0    164,045    0    0    0    2226,55    0    5877,13    0    0    0    0    0    0    111,092    0    0    0    0    0    0    0    0    0    0    0    0    0    0    0    0    0    1511,37    597,151    0    0    216,448    0    0    0    0    0    0    0    0    0    0    0    973,806    0    0    0    0    0    0    0    0    0    0    0    0    4062,94    0    0    0    0    0    1487,98    0    0    0    0    0    4917,43    0    0    0    281,943    0    0    0    0    658,888    0    0    0    144,012    0    0    0    0    570,742    0    0    588,374    0    0    1603,02    375,545    0    0    0    0    0    835,635    492,976    0    0    0    1369,71    0    0    0    0    0    0    0    0    2970,04    0    377,652    0    0    0    0    0    6549,37    0    0    0    0    0    0    4692,46    0    15100,3    139,835    0    0    0    0    0    0    0    0    0    361,041    0    0    0    0    3906,64    0    0    0    2018,5    0    2054,25    0    0    0    0    0    0    86,3991    0    0    0    41802,27    0    0    0    0    157,252    0    0    0    0    936,153    0    0    0    0    0    0    423,04    3457,1    0    900,909    0    0    0    0    0    0    0    0    0    0    0    0    0    0    0    0    0    0    0    0    0    0    0    0    0    763,912    0    2986,95    0    0    0    0    4338,03    0    0    0    0    0    0    0    0    0    0    0    0    0    0    2855,71    0    0    1442,65    0    0    0    920,158    0    0    0    0    999,551    0    0    0    0    0    0    0    0    0    0    0    0    0    0    637,095    0    0    0    0    107,721    0    0    0    0    0    319,209    0    0    0    0    0    0    0    0    0    0    0    0    0    0    0    0    0    0    0    0    0    10092,9    0    0    0    0    0    0    7921,31    0    0    0    0    0    0    0    0    0    0    0    0    0    0    3578,05    0    0    0    0    0    0    0    0    0    0    0    0    0    170,993    1364,15    0    0    0    0    207,385    0    0    0    0    0    218,844    2980,85    0    0    137,646    494,043    0    0    0    0    210,506    0    0    0    0    0    0    0    837,354    0    0    0    0    0    0    0    0    0    0    0    0    0    251,487    0    0    0    0    0    223,017    0    0    0    0    0    0    0    0    0    71,8152    0    125,387    0    0    0    0    0    0    0    0    56,2933    0    0    0    0    0    0    0    0    0    0    0    0    0    0    0    0    0    0    0    0    0    0    0    0    0    0    0    0    0    0    0    0    0    0    9862,56    0    0    0    0    0    0    0    0    0    0    0    0    0    0    0    0    0    0    0    0    0    0    0    0    0    0    0    0    0    0    0    2725,13    0    0    0    0    0    0    0    0    0    0    0    0    0    0    0    0    0    0    0    0    0    0    0    1206,63    0    0    0    0    0    0    540,006    0    0    0    0    0    110,345    0    0    0    48,6477    0    0    0    0    0    0    0    544,739    0    0    0    0    0    0    0    0    0    5749,17    0    0    0    0    0    0    0    0    419,755    507,221    0    0    0    0    0    0    0    0    0    0    0    0    0    0    155,757    0    0    0    0    142,662    408,213    0    0    0    0    0    0    0    0    710,934    797,967    0    5411,35    0    0    0    0    0    0    0    0    0    0    0    0    0    0    1204,61    0    0    0    0    0    0    0    0    0    0    282,949    0    0    0    0    0    0    0    0    0    3089,34    0    0    0    0    0    0    0    0    0    0    0    0    0    0    0    0    0    0    0    0    0    0    0    0    0    0    0    0    0    0    0    0    0    0    0    3214,08    0    0    0    0    847,955    0    0    0    0    0    0    0    0    0    0    0    0    0    0    0    0    0    0    0    0    0    0    0    0    0    0    10968,1    0    0    0    0    0    0    0    0    109,659    0    0    0    0    0    0    225,204    0    0    0    0    0    0    0    0    0    0    0    0    0    0    0    0    0    0    0    4804,63    0    0    0    0    0    0    2084,47    0    186,736    0    0    0    0    0    0    0    0    0    0    0    0    0    0    0    0    0    0    0    0    0    0    1260,18    0    0    4203,1    0    0    0    0    0    181,96    0    0    361,278    0    0    0    0    0    0    0    0    0    0    0    0    0    762,808    0    0    0    0    0    0    0    0    0    0    0    0    0    0    0    3841,64    0    0    0    0    0    0    0    0    0    485,262    0    0    0    0    0    0    0    0    0    0    0    0    0    0    0    0    0    0    0    0    0    0    0    0    0    0    0    0    0    0    0    0    0    0    0    62,4996    0    0    0    0    0    0    0    0    0    0    0    0    0    0    0    0    0    0    0    0    0    0    0    0    0    0    0    279,222    0    0    0    0    1603,34    0    0    0    3215,49    0    0    0    0    0    0    0    0    0    0    0    0    0    0    0    0    0    0    0    0    0    0    0    0    14501,6    0    0    0    0    0    0    0    0    0    0    0    0    0    0    0    0    0    0    0    0    0    217,417    0    0    0    0    0    0    0    0    0    0    0    0    0    0    0    0    0    0    0    0    0    0    0    0    0    17662,2    0    0    0    0    0    0    0    0    0    0    0    0    0    0    0    0    0    0    0    0    0    0    0    0    0    0    0    0    460,625    0    0    0    0    0    0    0    0    0    0    0    0    0    185,829    0    0    0    0    0    0    0    0    0    0    0    108,607    0    3330,19    0    0    0    0    0    0    193,207    0    0    0    0    0    0    0    0    0    0    0    0    0    0    0    0    0    0    0    0    2773,42    787,808    0    758,828    0    945,072    0    0    0    0    0    0    0    0    0    0    440,182    0    945,755    0    0    0    0    0    0    0    0    0    0    0    0    0    0    0    0    0    0    5530,43    0    847,14    0    0    0    0    0    0    0    0    0    981,855    0    0    0    0    0    0    1903    0    0    0    0    0    0    0    0    0    0    0    0    0    0    0    42142,2    6751,28    0    0    0    0    0    0    0    0    0    0    0    0    0    0    0    0    0    0    0    0    2856,36    0    0    0    0    0    0 
<P_ID><i>12411<\P_ID> <A_ID><i>46473<\A_ID> <ML><s>40<\ML> <CLM_ID><i>20081024<\CLM_ID> <QC-Standard><i>4<\QC-Standard> <Quelle><s>ExportTool_Aging<\Quelle> <Studie><s>Epogh<\Studie> <OrigBez><s>21936<\OrigBez> <QC><i>1<\QC> <Info><s>ProbenDatum:20.11.2006_ProbenID:12411-Heart_Failure-Urin-30965<\Info>|    0    0    0    0    0    0    0    0    0    0    0    0    0    0    0    0    0    0    0    0    0    0    0    0    0    0    0    0    0    33,5318    0    0    0    0    0    0    0    0    0    0    0    0    0    66,0182    0    0    0    0    0    0    0    0    0    0    0    0    0    0    690,121    0    0    720,592    0    0    0    0    0    0    0    0    0    0    0    0    0    0    102,567    0    0    0    0    0    0    112,142    0    640,384    0    0    0    0    0    0    0    0    0    0    0    0    0    448,093    0    0    0    0    0    0    517,566    0    0    0    267,976    0    257,058    0    0    0    0    0    0    381,272    0    1424,66    37,067    0    0    0    0    0    0    0    0    310,875    0    0    0    0    0    0    107,617    0    0    0    0    0    0    75,4002    0    0    0    0    0    0    0    0    0    0    0    0    0    0    0    0    0    0    0    0    0    0    0    0    119,64    0    0    0    0    0    0    0    0    764,74    0    0    483,105    0    0    0    0    0    0    0    567,907    0    0    0    0    0    0    0    0    0    0    0    0    0    0    0    0    0    0    0    0    0    0    0    0    0    0    220,532    0    0    0    0    369,455    0    48,1996    0    0    0    0    0    788,084    0    0    0    0    0    0    0    86,9769    0    168,235    0    0    591,564    0    0    0    0    0    329,537    0    0    0    0    86,4606    213,237    0    0    0    41,9577    204,6    0    0    0    0    0    0    0    0    0    0    0    0    0    0    0    0    0    0    0    0    0    0    0    0    0    0    0    0    0    0    0    3914,27    0    0    0    0    0    3306,99    0    0    0    3680,44    0    0    0    0    0    0    0    0    0    0    171,589    0    262,826    0    0    0    104,058    0    0    0    0    0    444,099    0    0    194,643    0    0    0    0    0    0    0    470,543    0    0    0    0    0    0    472,893    0    0    0    0    0    0    0    0    0    63,029    0    0    0    0    0    0    0    0    0    0    0    0    0    0    0    0    0    0    0    0    0    0    0    0    0    0    0    0    0    0    0    0    0    0    0    0    0    0    0    0    0    4540,06    0    0    0    729,247    0    0    60,7132    0    0    0    0    0    0    0    0    0    2936,24    0    0    0    0    0    0    0    0    0    0    0    0    0    56,8019    0    67,7327    0    0    1273,49    0    0    0    0    0    0    0    2848,84    0    0    0    0    0    0    0    711,48    0    0    0    246,205    0    0    62,8059    0    0    0    0    0    0    0    0    0    0    0    0    0    0    0    0    0    74,6439    0    198,528    7407,82    0    0    0    0    0    0    0    460,872    319,29    0    0    0    0    0    90,1404    0    0    0    0    0    0    0    0    0    0    0    0    0    76,658    0    0    0    0    0    0    0    437,812    1809,94    0    0    0    0    0    0    0    0    0    792,083    5371,68    0    0    0    0    213,558    0    0    0    0    0    125,306    0    0    0    0    0    0    0    0    0    0    0    0    0    0    0    0    0    0    599,996    0    78,4936    0    0    0    0    0    0    0    0    277,218    0    90,7182    0    0    0    0    0    0    0    0    0    0    0    0    0    702,939    0    256,195    0    0    451,454    0    0    0    0    0    0    0    367,985    0    0    0    0    1689,01    0    0    0    0    0    0    0    0    390,654    0    0    0    0    0    182,739    0    0    0    0    0    0    0    0    0    0    154,402    0    0    0    45,1445    0    837,363    0    0    0    0    475,674    0    256,189    0    0    0    0    0    0    0    103,151    0    0    0    0    0    0    0    0    0    0    610,908    947,797    0    0    0    0    0    0    0    0    0    0    0    0    0    0    0    104,451    0    0    0    0    0    0    0    0    0    0    0    475,255    0    0    0    0    0    0    0    0    0    104,328    0    103,281    0    0    0    0    0    0    0    0    0    0    0    0    0    0    0    0    1198,31    0    1190,68    0    0    0    0    0    517,283    0    0    0    0    0    0    0    0    0    0    0    0    0    117,592    224,384    0    0    937,472    0    0    0    0    0    0    0    0    0    0    0    0    0    0    0    0    0    0    0    0    296,321    0    3336,61    0    0    284,66    24528,4    0    0    213,606    0    0    0    0    450,326    322,685    0    0    19176,9    0    0    0    0    505,111    0    0    0    0    0    0    0    0    0    0    0    63,4666    0    0    0    199,926    2641,44    391,858    0    0    0    0    0    0    0    0    0    0    0    0    0    0    0    0    0    0    504,391    0    0    0    0    3018,91    441,169    0    0    0    0    0    0    0    0    0    0    0    0    0    0    0    0    0    104,851    312,141    0    188,611    0    0    0    0    0    0    0    0    0    0    0    0    368,569    0    0    0    0    0    0    0    129,706    0    0    0    0    0    0    0    0    0    0    1472,49    0    0    59,8804    0    0    0    0    0    0    0    0    0    0    334,219    0    2141,95    0    0    0    0    0    0    0    0    0    0    0    0    0    0    0    104,855    0    0    0    0    0    0    0    0    1540,74    0    0    0    0    0    0    0    54141,6    0    0    0    0    198,314    0    0    0    0    0    0    0    0    3078,29    0    0    0    0    0    268,263    62,5488    2128,4    0    2527,631    323,133    0    0    0    0    0    204,086    0    0    677,049    0    0    0    0    0    157,2    0    40,4408    0    6929,57    87,5335    0    0    0    0    0    0    0    0    0    0    0    0    0    0    4941,92    0    0    0    0    0    0    0    0    0    0    0    0    0    0    0    349,482    0    0    0    0    6634,94    0    257,376    0    0    0    0    0    0    0    0    0    0    0    0    0    0    0    0    0    0    0    0    0    0    0    0    0    0    0    0    0    0    0    1249,39    0    0    0    0    0    0    0    0    0    0    0    0    0    0    0    0    0    0    0    0    0    0    0    0    0    0    0    0    0    0    161,349    0    0    0    0    0    145,485    0    0    0    0    0    0    232,7824    0    0    0    257,351    0    0    0    0    0    0    0    0    0    0    0    0    0    0    0    0    0    0    0    0    37,4154    0    3885,653    0    0    1020,68    0    0    0    0    275,416    0    0    0    0    0    530,84    0    0    0    0    0    0    35982,6    0    0    0    0    0    0    0    0    0    0    0    0    0    3727,14    0    0    0    0    0    0    0    0    0    0    0    0    0    0    0    0    0    0    0    0    0    189,24    0    0    0    0    0    0    0    0    0    0    0    1080,51    0    254,279    0    0    0    0    0    0    0    0    0    0    0    0    0    0    139,576    0    0    0    0    0    149,124    0    0    0    452,155    0    0    100,398    0    906,061    0    0    0    0    189,95    0    0    0    0    0    1291,27    0    0    0    0    0    0    0    0    0    0    0    0    0    683,697    0    0    0    0    0    0    0    5518,683    0    0    0    0    0    0    0    0    0    354,74    237,879    0    0    0    60,8195    0    0    0    0    0    0    0    0    0    0    0    61,0128    0    0    0    0    0    258,135    3267,97    0    0    1194,98    0    0    0    0    0    121,662    0    0    0    0    0    0    0    0    0    0    0    0    0    0    0    0    0    0    95722,8    12477,1    0    0    0    0    0    0    0    0    629,778    0    0    0    0    0    0    0    0    0    0    0    0    0    0    261,708    0    0    0    0    0    0    0    0    1066,37    0    0    153,429    0    0    217,354    1956,59    0    0    0    0    0    0    15808,9    0    0    0    0    0    0    0    0    0    0    0    0    296,413    0    0    0    0    0    0    0    0    0    0    0    0    0    0    0    0    0    0    0    179,699    5353,52    368,586    0    182,813    998,969    0    0    0    0    0    0    0    1634,17    0    5437,63    52,6336    0    0    0    0    0    0    0    0    0    0    0    0    0    0    0    0    0    0    133,881    0    0    0    0    0    0    0    0    2535,679    0    0    0    0    0    0    0    0    0    8288,52    0    670,582    0    8668,34    0    0    0    0    0    0    0    0    0    0    0    0    0    1564,43    0    0    0    43,5979    0    5413,17    0    0    17734,3    0    0    662,077    0    0    0    34004,7    0    116,542    0    0    0    1096,04    0    0    0    0    0    80,1677    64,8051    0    0    0    0    0    0    0    60,8343    0    0    0    0    574,093    0    0    0    1658,23    546,092    3244,36    0    0    0    0    0    0    0    0    0    0    3346,11    225,521    0    0    199,905    3534,16    3480,66    0    0    12134,3    0    0    0    0    0    699,0229    1214,58    0    0    0    0    0    0    0    0    0    0    0    0    449,028    0    0    0    0    0    0    0    0    0    0    95,3264    0    0    0    6080,13    0    0    0    0    0    0    660,805    0    0    0    0    0    0    0    0    0    0    0    0    0    0    0    986,691    0    0    0    0    0    897,879    294,877    0    0    0    0    0    0    0    0    0    0    0    0    0    0    0    0    0    0    0    0    0    0    0    0    1949,99    0    0    0    0    0    502,624    0    0    0    0    0    0    0    0    0    0    0    451,764    0    0    90,5631    0    0    0    0    0    0    0    0    0    0    963,173    0    9528,46    0    4119,43    3979,57    0    0    0    8823,79    0    0    0    0    0    638,973    0    0    0    0    0    409,194    282,406    0    0    0    0    0    0    0    0    0    0    0    0    293,009    189,981    0    0    0    450,366    0    0    0    0    0    729,753    0    0    0    417,463    0    0    0    0    0    152,67    0    0    0    0    0    0    0    8745,43    1177,52    0    0    127,52    0    0    0    0    0    0    0    0    0    0    0    0    0    0    0    16924,4    0    0    2204,61    79,2074    0    0    0    0    0    0    0    0    0    0    0    0    0    0    0    0    0    0    261,793    0    0    245,623    0    0    0    0    0    2191,74    0    332,675    0    2428,057    0    0    0    3674,96    88,0073    0    0    0    4676,71    3333,06    0    0    0    0    472,874    383,568    0    0    0    0    0    0    0    0    0    0    0    0    384,074    1255,09    0    0    149,568    0    0    42,6036    0    0    90,527    0    0    0    0    0    0    0    0    169,575    0    0    1161,69    0    0    0    0    0    104,056    1125,42    0    0    0    107,239    0    0    187,952    0    0    0    0    0    0    0    0    918,5    0    756,214    0    1854,13    0    0    0    0    298,701    44,4137    0    0    982,712    0    0    0    0    0    0    84,6378    0    0    0    0    149,037    0    0    0    0    0    0    0    559,254    0    0    0    0    0    202,134    0    0    0    0    1359,964    25567,16    0    4693,66    0    0    180,512    397,078    1199,8    211,382    0    0    0    584,047    0    0    0    0    0    0    0    0    0    0    0    236,141    0    0    273,803    0    0    0    1072,93    0    0    0    0    628,954    0    0    0    79,5856    0    0    0    0    16247,1    701,83    5665,68    307,62    0    0    0    0    0    0    0    7754,88    0    0    5571,94    0    0    0    375,994    0    0    0    0    0    0    0    0    0    0    0    1328,48    0    0    0    0    0    0    0    0    1309,2    0    0    0    0    0    11887,9    0    0    0    0    0    0    0    0    0    0    0    0    0    0    0    0    440,077    0    0    0    0    0    0    0    0    0    0    0    2190,4    0    0    837,057    0    0    0    101,787    0    0    0    0    0    0    0    0    0    0    3461,49    0    0    245,753    0    118,427    0    0    0    431,462    0    593,714    0    30290,6    0    1098,41    0    7103,19    0    0    0    8463,98    0    0    8726,15    0    0    0    0    0    0    0    1013,31    0    0    0    0    0    0    0    3252,404    0    0    0    0    0    0    0    881,624    0    0    0    0    0    113,332    0    785,635    265,583    0    0    5025,88    0    0    0    0    0    0    0    0    0    0    0    1268,31    0    0    0    0    0    0    0    0    143,464    0    497,525    322,422    4850,88    1236,88    0    0    0    0    0    0    0    0    298,068    0    0    0    0    0    46,3194    0    0    0    299,166    0    0    0    0    0    0    0    0    0    0    0    0    309,929    0    0    8622,5    0    0    0    0    0    0    1892,63    0    0    0    0    0    0    0    0    0    5508,8    0    0    0    0    0    0    0    0    0    0    824,837    0    0    0    0    4137,84    0    22240,7    0    0    865,703    0    0    0    0    0    0    0    0    0    0    0    0    0    0    0    0    0    0    0    0    0    0    751,151    0    0    4033,081    297,018    0    0    0    0    0    0    0    0    0    0    0    0    0    0    15981,9    14454,5    0    0    0    0    0    0    0    0    0    0    0    0    0    0    0    0    114,891    0    0    0    949,27    0    0    6191    0    0    0    0    1125,19    17018,4    0    0    0    0    723,322    0    0    0    0    0    0    0    0    0    0    0    0    326,6626    0    0    0    0    0    0    357,402    0    0    0    1239,75    0    0    0    0    0    0    0    0    0    0    0    0    0    0    0    0    0    0    0    0    0    355,452    0    185,358    8676,13    0    0    0    0    286,272    1260,51    0    0    839,216    0    0    0    0    0    0    0    0    0    0    0    0    0    0    0    0    0    0    0    0    235,751    0    117,917    1551,5    526,544    0    0    0    0    72,4237    0    0    0    0    0    0    1080,594    0    0    59,2494    0    83,7965    0    0    0    0    0    0    0    0    0    999,981    0    0    0    0    0    18068,3    0    261,489    0    0    1516,77    0    0    1050,334    0    0    105,293    0    0    0    0    312,642    0    0    0    0    0    0    0    0    0    0    2747,51    0    0    0    0    507,852    1586,116    0    0    102,246    0    0    0    0    0    0    0    0    0    0    299,022    681,2689    0    180,971    0    160,548    0    0    0    0    0    0    377,1198    0    0    0    0    0    0    0    12353,54    0    0    0    0    0    0    1302,66    119,351    285,117    140,724    0    0    0    0    0    0    0    0    0    0    0    0    0    0    0    0    0    0    0    0    472,58    0    0    0    0    0    0    0    0    0    0    0    0    0    0    587,344    1359,36    0    0    0    0    0    0    0    0    0    0    0    0    0    0    0    0    5330,86    0    0    0    0    229,164    0    0    0    0    0    0    0    0    0    0    0    0    0    0    0    540,579    142,555    0    0    0    0    0    64,6543    0    0    0    0    0    0    0    0    0    45,9816    0    2622,213    0    151,357    0    0    0    0    0    0    0    0    136,494    0    0    0    50,0246    96794,1    0    0    0    0    0    0    643,205    0    433,646    0    0    76,4816    0    0    0    0    0    0    0    0    0    0    0    0    0    0    0    0    0    0    0    0    0    0    0    0    0    0    0    0    0    0    0    0    0    0    0    0    0    0    0    0    0    0    333,956    0    0    0    0    0    0    0    0    0    0    0    0    0    0    0    0    0    0    0    0    0    301,418    0    0    0    0    0    0    0    92,2925    408,111    0    0    0    0    0    0    0    0    0    0    110,479    0    0    0    0    0    0    0    0    0    193,721    0    0    0    0    0    0    0    0    0    0    216,628    0    370,492    97,0685    0    0    0    0    0    0    0    0    0    0    0    0    92,9405    0    0    0    118,008    0    0    266,189    0    0    548,444    0    0    0    65,9014    0    362,597    0    0    0    0    0    0    0    0    0    0    0    0    0    826,6    0    0    0    0    0    345,789    0    0    0    0    0    0    2777,62    2705,33    0    0    0    0    0    332,118    0    0    0    702,7459    0    0    0    0    0    0    0    710,277    0    0    599,339    0    0    0    0    0    585,853    0    0    0    0    0    0    0    0    0    0    0    445,263    0    0    0    0    0    0    0    0    0    0    0    3023,19    0    0    0    7352,52    0    0    1551,46    0    0    0    591,568    0    0    0    0    944,415    817,56    0    0    0    172,749    0    0    0    0    0    0    0    0    0    0    3981,41    149,587    0    0    49,827    0    0    0    0    0    0    1305,83    0    0    0    0    0    0    0    0    0    0    0    0    0    0    0    6677,77    0    0    0    135,219    0    0    0    15885,5    0    0    0    0    0    0    0    170,1788    0    0    0    0    0    0    0    0    186,928    0    0    0    0    0    0    0    0    0    0    0    0    0    0    0    502,231    0    0    0    0    0    0    0    0    0    0    0    0    0    38,4501    81,3086    0    0    0    0    583,461    0    130,165    0    0    0    0    0    0    0    0    0    0    0    0    0    0    517,812    0    0    0    3257,8    0    0    0    0    507,021    237,709    742,509    0    704,424    0    0    0    0    0    0    0    0    0    38,9833    0    0    0    1002,18    0    0    0    0    0    0    0    3820,54    0    0    533,321    0    0    0    488,081    0    0    0    0    0    0    0    0    0    312,7    0    0    220,063    1157,05    84,5592    37733,6    0    0    68,4062    287,921    0    0    0    0    0    0    0    0    141,104    3060,84    116,733    0    0    0    0    0    0    0    0    1142,52    0    0    0    1882,39    0    0    0    0    0    0    0    0    0    0    0    0    0    0    88,4025    0    0    97,1726    0    0    0    0    0    0    0    0    0    0    7134,16    0    0    0    0    0    60,1991    0    0    505,4177    0    0    0    0    0    4858,27    720,273    0    292,627    0    0    0    0    0    0    0    0    0    0    182,18    0    0    0    0    0    0    3193,97    0    0    0    0    0    0    0    0    241,655    22476,9    640,477    0    0    0    0    0    0    0    0    0    169,49    0    382,553    0    0    0    0    0    0    0    299,702    0    0    0    0    0    0    0    0    0    0    150,601    0    0    49094,8    0    0    4298,18    0    0    0    0    0    0    0    62,2748    0    942,172    0    1164,33    0    0    0    0    0    0    683,004    0    0    0    0    0    0    0    0    0    0    391,722    0    0    0    0    0    0    0    0    0    0    2879,23    0    0    0    10678,2    0    0    0    0    0    0    0    0    124,416    0    0    185,203    36,0536    0    0    0    0    0    0    1675,63    0    0    0    0    0    0    0    0    0    0    0    0    0    0    312,315    0    0    4904,52    0    527,432    0    0    0    0    0    0    0    0    0    0    0    10191,8    0    0    0    0    0    0    0    0    0    350,791    0    0    51,1336    0    0    0    566,547    0    0    0    0    0    0    0    0    0    0    0    51,9176    0    0    0    0    0    0    0    88,1348    0    0    0    0    0    0    0    0    0    5993,28    0    0    0    0    0    0    157,433    0    0    0    0    0    0    0    84,9883    0    0    0    0    0    0    0    0    0    116,368    0    0    0    0    0    0    513,835    0    0    0    0    0    512,987    0    0    0    0    0    0    0    666,773    45,2062    0    0    0    0    0    0    0    0    0    0    0    0    0    413,193    0    0    0    0    0    0    0    0    0    0    0    0    0    133,706    0    0    0    0    0    0    0    0    0    0    0    0    0    0    0    240,314    0    0    0    0    0    0    0    0    0    0    0    0    192,952    0    0    0    0    0    0    0    0    0    0    0    0    0    161,559    0    0    0    98,1138    0    0    0    0    0    0    0    0    0    0    942,941    0    0    0    0    0    0    0    0    599,9771    0    0    0    0    0    0    0    0    0    0    149,713    0    0    0    0    0    0    0    0    0    232,196    0    0    0    0    0    0    0    0    0    0    0    0    0    0    0    0    0    0    0    0    0    0    0    0    0    0    0    0    0    0    0    0    0    0    0    36,6952    0    95,5388    0    0    0    0    0    0    508,341    0    0    0    0    0    0    0    0    0    0    249,751    0    0    0    0    0    418,857    0    0    0    0    0    0    0    0    0    107,987    0    0    0    0    0    0    0    0    0    0    0    0    0    0    0    0    0    0    0    0    0    0    0    0    0    0    0    0    0    0    0    0    0    0    0    0    0    0    0    0    0    0    811,471    0    0    0    0    0    0    0    0    0    0    0    0    0    0    0    0    0    0    0    0    0    0    0    0    0    0    0    561,527    0    0    0    0    0    0    0    0    0    0    0    0    67,3779    0    0    0    0    0    0    0    2414,53    0    0    0    0    0    0    0    190,111    0    0    0    0    7846,779    0    0    0    0    0    0    0    0    318,818    0    0    0    357,016    0    0    0    0    0    0    454,354    433,593    0    0    349,378    0    0    0    0    115,745    0    0    0    0    0    0    0    0    0    0    0    0    0    0    0    0    0    0    0    0    0    0    0    0    0    0    0    0    0    0    0    7416,43    0    0    0    0    0    0    606,892    0    0    0    0    0    0    0    0    137,416    0    0    0    0    0    0    0    47,2882    0    0    0    0    0    0    1412,24    0    0    0    0    209,353    0    0    0    0    254,863    0    205,508    0    0    0    0    0    639,423    0    0    0    0    0    0    1241,36    0    0    0    449,714    0    0    0    0    0    0    0    0    0    0    0    419,526    0    0    0    0    0    0    0    0    0    0    0    0    0    0    0    0    7931,39    429,416    0    0    0    0    65,8865    0    0    0    0    0    0    4979,9    0    0    0    0    0    0    0    249,227    0    0    0    0    152,362    0    0    0    0    0    0    0    0    0    121,422    0    0    56,2708    3509,69    0    0    0    0    0    0    0    0    0    0    0    0    0    0    0    218,5502    1166,5    0    0    0    116,447    0    0    0    0    0    208,134    0    0    0    97,7994    0    0    250,282    0    0    0    583,665    0    0    0    0    0    0    0    0    0    0    0    0    5249,76    0    0    0    0    0    0    0    0    0    0    0    0    0    0    0    0    0    0    0    0    0    0    0    0    0    0    0    0    0    0    0    0    0    0    0    0    0    0    0    0    0    0    0    0    4788,2    1595,9    627,541    0    0    0    0    0    0    786,58    0    0    0    0    0    0    0    0    0    0    276,383    0    0    0    31046,7    0    0    0    0    0    0    0    0    0    0    0    0    377,054    0    0    0    0    0    0    0    0    0    0    1653,97    0    0    0    0    0    0    0    0    0    0    0    0    0    0    0    0    5359,23    0    0    0    0    0    0    0    0    0    0    0    0    0    0    0    0    0    0    0    0    0    0    0    0    0    169,248    0    0    0    0    0    158,156    0    0    0    0    0    0    0    0    748,294    0    0    0    222,13    0    0    0    0    0    0    0    0    0    0    0    0    0    0    0    0    0    0    0    0    0    0    0    0    0    0    0    0    0    0    0    0    0    0    0    0    646,16    1537,52    0    0    0    0    0    0    0    0    0    2663,09    0    0    0    0    0    0    0    0    0    78,1388    0    136,135    0    0    0    0    0    0    0    0    0    0    0    0    0    0    0    0    0    0    0    0    0    0    0    0    0    0    17558,6    9426,91    0    305,752    57,9152    0    0    0    0    2563,59    0    0    3527,38    0    0    0    0    0    791,983    0    0    0    174,702    0    0    0    0    0    0    0    0    0    0    0    0    0    0    0    0    0    0    0    856,24    0    0    0    0    0    0    3735,47    0    0    0    0    0    0    0    85,3771    0    0    0    0    0    0    0    0    0    250,414    0    0    113,462    0    0    0    0    0    0    0    0    0    0    0    0    0    0    0    0    0    0    0    0    0    0    0    0    0    0    0    0    234,208    0    0    146,02    74,6269    0    0    1715,12    0    425,218    0    622,627    0    0    0    0    0    0    0    474,492    0    0    0    0    0    0    0    0    0    0    0    0    1555,4    0    0    0    0    0    0    71,0343    0    0    303,57    0    0    0    0    0    0    0    0    0    48,393    642,763    0    154,487    0    0    0    923,155    0    0    0    3759,2    428,866    0    1351,73    0    0    1061,59    0    0    0    0    1357,03    0    0    0    0    0    0    0    0    181,929    0    349,225    0    0    0    0    0    0    596,068    0    0    0    0    0    0    0    0    0    0    0    46,1048    0    0    0    0    0    0    0    0    0    0    0    295,091    0    0    0    0    0    0    580,476    0    0    0    0    3122,04    0    0    0    0    0    0    0    0    0    0    0    0    0    0    2721,71    0    0    0    0    0    0    0    0    0    0    0    0    0    0    0    0    0    0    0    0    0    0    0    0    0    0    0    0    1390,65    0    0    0    0    0    0    0    0    0    0    0    0    0    0    0    0    0    393,301    0    0    0    0    0    0    0    0    0    738,752    0    0    0    164,03    139,455    0    223,711    0    0    0    0    0    0    0    0    0    268,386    0    369,561    897,29    0    0    0    0    0    0    0    0    0    0    0    7359,3    0    0    0    178,245    0    1089,25    0    0    12627,8    0    0    0    0    0    0    0    0    1293,3    0    0    0    0    0    0    0    57,2035    0    0    0    0    0    0    0    1131,84    0    0    0    0    0    0    0    0    0    0    0    0    0    0    0    0    0    0    0    0    321,729    0    0    0    0    338,577    169,361    0    0    0    322,897    0    0    0    0    0    0    0    155,464    0    0    0    0    0    0    0    0    0    0    204,339    0    1228,56    257,978    0    0    0    0    0    0    0    0    0    0    0    0    0    0    1014,34    0    0    0    0    0    0    0    0    0    0    0    484,601    0    0    0    0    0    0    2019,74    0    0    0    0    0    202,635    0    258,774    0    215,784    1293,34    0    537,742    0    0    287,129    0    0    84,9288    0    0    0    0    0    0    947,897    0    0    204,069    0    0    651,856    0    0    0    0    1487,49    180,939    0    0    0    733,517    0    0    0    0    0    0    0    416,352    6199,41    0    1039,9    0    0    0    0    0    0    0    0    0    0    0    0    0    0    2414,97    0    0    0    0    0    0    0    0    0    0    590,176    0    0    0    0    3743,53    0    0    0    1110,01    0    24396    0    0    0    0    0    0    0    0    0    0    15649,87    0    0    0    0    0    0    0    0    0    627,815    0    0    0    546,695    0    0    0    333,129    0    0    0    0    386,589    0    0    78,6784    0    0    0    0    0    0    0    0    0    0    0    0    0    0    0    0    0    0    0    63,0991    0    0    0    0    0    0    705,089    0    0    0    0    0    0    0    0    0    0    0    0    0    0    0    0    103,274    0    0    0    0    0    0    0    0    0    0    0    0    0    0    0    0    0    0    0    0    0    0    0    0    102,425    0    0    0    0    0    0    0    0    0    0    0    0    0    0    0    0    0    0    0    0    0    168,846    0    0    0    0    0    0    0    0    0    0    0    0    0    0    0    0    0    190,204    0    0    0    0    0    0    0    0    0    0    0    0    0    0    0    0    0    0    0    0    0    0    0    0    0    57,0888    0    0    0    0    0    0    0    0    0    358,758    0    0    51,6733    0    219,67    0    0    0    0    0    0    0    0    0    0    0    0    0    0    0    0    0    116,782    0    0    0    0    0    0    0    367,109    0    0    0    0    0    0    0    0    0    0    0    65,0261    0    0    0    0    0    0    0    0    0    0    0    2441,5    0    0    0    0    0    0    0    0    0    0    0    0    0    0    0    0    0    0    0    0    0    0    0    0    0    0    0    0    0    0    0    0    0    0    0    0    0    0    0    0    0    0    0    166,518    0    0    0    0    0    0    0    0    0    0    0    0    0    0    0    95,7046    0    0    0    0    0    0    0    0    0    0    61,2635    0    0    0    0    230,412    0    0    0    0    0    0    0    0    0    0    0    0    0    0    0    0    0    0    0    0    0    0    0    438,906    0    0    0    0    0    0    0    0    0    0    0    0    270,427    0    0    0    0    0    0    0    0    0    0    0    990,346    0    0    0    0    0    0    0    0    0    1197,52    0    0    0    0    0    0    0    0    0    183,151    0    0    0    0    0    0    0    0    0    0    0    0    0    0    0    0    0    0    0    0    0    0    0    0    0    0    0    0    0    0    0    0    3537,59    0    0    0    0    179,871    0    0    0    0    0    0    0    0    0    62,7995    0    0    0    0    0    0    0    0    0    0    0    0    0    0    0    0    0    0    0    0    579,326    0    0    0    0    0    0    0    0    0    0    0    0    0    0    0    0    0    0    0    0    0    0    0    0    0    0    0    0    0    0    0    0    0    0    0    0    0    2043,14    0    0    784,619    0    0    0    0    0    0    0    0    0    0    0    0    0    0    0    0    0    0    0    0    0    0    0    0    0    0    1835,68    0    0    0    0    0    0    0    0    0    0    0    0    0    0    0    0    0    0    0    0    0    0    0    0    0    0    0    0    0    0    0    0    0    0    552,149    0    0    0    0    0    0    0    2351,1    0    0    0    0    0    0    0    0    0    0    0    0    0    0    0    0    0    0    0    0    0    0    0    0    152,634    0    0    2160,05    0    0    101,43    0    0    0    0    0    288,639    0    0    0    0    0    0    0    0    0    0    0    0    0    0    320,237    0    0    0    0    0    0    0    0    0    0    0    0    0    0    376,047    0    0    0    0    0    0    0    0    0    70,0761    0    0    0    0    0    0    0    0    0    0    0    0    0    0    0    0    0    0    0    0    0    0    0    0    0    0    0    0    0    0    0    0    0    0    0    163,514    0    0    0    0    0    0    0    0    0    0    0    0    0    0    0    0    0    0    0    0    0    0    0    0    0    0    0    105,31    0    0    0    0    0    1189,66    0    0    0    0    0    0    0    0    0    0    0    0    0    0    0    0    0    0    0    0    0    0    0    0    0    0    0    5236,719    0    0    0    0    0    0    0    0    0    0    0    0    0    0    0    0    0    0    0    0    0    0    0    0    0    0    0    0    0    0    0    0    0    0    0    0    0    0    0    0    0    0    0    0    0    0    0    6985,22    0    0    0    0    0    0    0    0    0    0    0    0    0    0    0    0    0    0    0    0    0    0    0    0    0    0    0    0    0    0    0    0    0    0    0    0    0    0    0    0    0    0    0    0    0    0    0    154,217    0    0    0    0    0    0    0    0    0    0    0    0    0    0    0    0    0    0    0    0    0    0    0    0    0    0    0    0    0    0    0    0    0    0    0    0    0    0    0    0    0    0    0    0    0    0    0    0    0    0    0    0    0    0    0    0    0    0    0    0    0    0    0    0    0    0    0    0    0    0    0    0    0    990,159    0    0    0    0    0    0    0    0    0    0    2131,37    0    0    0    0    0    0    0    856,722    0    0    0    0    0    0    0    0    0    0    0    2219,65    11329,5    0    0    0    289,051    0    0    0    0    0    0    0    0    0    0    0    0    0    0    0    0    0    0    0    0    482,392    0    0    0    0    0    0 
<P_ID><i>12413<\P_ID> <A_ID><i>46474<\A_ID> <ML><s>40<\ML> <CLM_ID><i>20081024<\CLM_ID> <QC-Standard><i>4<\QC-Standard> <Quelle><s>ExportTool_Aging<\Quelle> <Studie><s>Epogh<\Studie> <OrigBez><s>1967<\OrigBez> <QC><i>1<\QC> <Info><s>ProbenDatum:22.08.2005_ProbenID:12413-Heart_Failure-Urin-30967<\Info>|    0    0    0    0    0    0    0    0    0    0    0    0    0    115,8    0    0    0    0    0    0    0    0    0    0    0    0    0    0    0    19,6532    0    0    0    0    0    0    0    0    0    0    0    0    0    0    0    0    0    0    0    0    0    0    0    0    0    0    0    0    171,751    0    0    194,435    0    0    0    0    0    55,6298    0    0    0    0    113,544    0    0    0    16,165    0    105,254    0    0    0    0    0    0    220,529    0    0    0    0    0    62,3547    0    0    18,0554    0    0    0    0    0    0    0    0    0    0    0    562,396    72,7194    0    84,9055    185,899    0    93,4211    0    0    0    0    0    0    80,8251    0    217,24    36,2659    0    0    0    0    0    0    0    0    18,3516    0    0    0    0    0    0    208,992    0    0    137,472    0    0    0    0    0    25,0232    0    0    0    0    0    0    0    666,33    0    0    0    0    0    0    0    0    52,7873    0    0    0    0    0    0    0    0    0    0    0    0    0    0    1953,49    0    0    191,844    0    0    0    0    0    0    0    289,743    0    0    0    0    0    0    0    0    0    20,9083    0    0    0    0    356,87    0    146,5012    0    0    70,1523    0    0    0    0    0    0    142,126    0    0    0    127,586    481,013    0    0    0    0    106,637    0    0    68,546    0    49,349    0    0    0    0    0    139,704    0    60,8861    100,95    0    162,747    0    0    0    0    0    216,443    0    0    0    95,5663    301,118    173,91    0    53,4759    0    40,5425    38,0891    0    0    0    0    0    0    0    0    0    0    0    0    0    0    0    0    0    0    0    0    0    0    0    0    0    0    0    0    0    360,178    0    1917,8    0    0    0    0    0    793,493    90,9986    0    0    1029,75    0    0    0    0    0    0    0    0    0    20,3797    0    0    685,579    0    0    236,782    42,1506    0    0    0    0    0    81,6464    0    0    532,771    0    66,0426    0    0    0    0    0    404,377    0    0    0    0    0    0    109,457    0    0    68,1465    0    25,7532    0    0    0    0    541,386    0    333,116    159,61    0    0    0    0    0    0    0    0    0    0    0    0    0    0    0    0    0    0    196,689    0    0    0    0    0    0    0    0    0    97,548    0    0    0    0    0    0    0    0    0    2284,01    0    603,328    0    410,826    0    0    0    1113,46    0    0    0    0    49,1149    0    200,125    0    167,1032    0    0    0    0    0    0    25,1867    354,365    0    0    0    0    0    136,376    0    0    199,078    0    295,14    32,4161    44,6471    0    0    0    28,1257    0    2023,44    0    0    298,575    0    0    0    76,3763    675,649    0    0    0    0    0    0    0    119,45    0    0    0    0    0    0    0    0    0    0    0    0    197,126    0    0    0    0    0    0    8511,64    0    0    0    0    0    0    308,738    303,086    0    0    0    0    0    0    167,833    0    0    0    0    38,6384    0    30,0557    0    0    65,0905    0    0    0    71,1044    0    261,051    0    0    0    94,9896    0    0    402,616    0    0    0    0    0    0    0    0    0    245,722    5436,57    0    0    0    0    518,324    0    0    0    0    0    121,1732    0    0    0    0    0    204,954    0    0    0    0    0    0    0    0    0    0    0    0    364,831    281,761    0    0    0    0    0    0    12,8077    663,644    0    0    0    0    0    0    0    0    0    0    0    0    0    0    0    0    0    241,37    0    339,1276    0    0    0    0    0    301,111    0    0    0    0    0    0    0    135,16    0    3567,01    0    0    90,78    0    0    0    0    143,7893    67,8039    0    0    0    0    0    96,2498    12,348    0    0    0    0    0    0    0    0    0    115,719    0    0    0    50,2064    0    199,681    87,891    0    0    0    0    0    219,198    0    0    0    147,679    141,042    0    0    0    0    0    0    0    0    0    0    0    0    348,508    117,988    269,11    32,0666    0    0    0    0    0    0    0    0    0    0    0    0    58,8786    0    0    0    0    100,36    0    0    0    102,369    0    0    0    0    210,361    0    0    54,2077    0    0    0    0    0    0    42,2694    0    0    0    0    0    0    0    0    0    0    0    0    0    0    0    0    0    0    733,956    0    0    1499,36    0    0    0    0    0    0    0    0    0    0    0    0    0    0    0    0    34,6285    0    0    0    0    0    402,888    0    0    0    38,6315    0    0    0    0    0    0    0    0    0    0    0    0    0    0    0    0    1381,86    0    0    0    0    0    8227,42    1451    0    0    0    0    0    0    440,977    0    0    0    6621,46    0    153,655    0    0    71,4178    0    282,014    0    0    0    524,669    0    0    0    0    0    42,2212    0    0    0    0    0    0    0    74,4428    0    0    167,502    0    35,2466    0    0    0    0    0    0    0    0    0    0    0    786,857    0    0    0    0    900,954    0    0    0    0    0    0    0    0    0    0    0    0    242,248    0    200,602    0    0    0    101,861    175,742    378,326    1057,52    0    0    0    0    0    0    0    0    0    0    0    0    35,1123    0    0    0    0    0    0    47,97    55,9139    0    0    0    0    0    0    0    0    0    0    1166,85    0    2904,64    16,9639    0    0    0    0    0    0    0    0    0    47,7995    357,096    0    453,227    0    0    0    0    220,369    0    92,9114    0    0    0    0    0    0    0    0    0    0    0    0    0    37,4314    0    0    0    1251,38    0    0    0    0    0    0    0    38561,8    0    63,9267    0    0    419,01    0    0    0    76,774    0    0    0    0    1219,45    0    0    0    0    48,2403    0    0    0    0    1475,9    0    0    0    0    0    0    538,019    0    0    0    0    0    0    0    0    290,993    0    156,731    0    4852,52    0    0    0    0    212,943    0    0    0    0    0    0    0    73,4287    0    434,3496    5513,82    0    0    23,8283    0    0    0    0    0    0    0    651,365    60,559    0    0    0    0    0    0    0    0    1838,568    0    115,693    0    0    0    0    0    0    0    0    0    864,578    0    0    0    0    0    0    372,6    0    0    0    0    0    0    0    0    0    0    0    0    0    0    626,714    0    0    0    0    0    0    0    134,578    420,17    0    0    0    0    0    0    0    0    0    0    0    0    0    0    3057,16    0    0    0    0    0    0    529,3    0    0    0    0    0    0    0    0    0    0    0    0    0    0    121,1129    0    179,518    0    0    0    0    0    0    0    15,7053    0    0    0    0    0    0    0    0    0    0    0    0    0    0    748,966    0    270,105    597,96    0    0    0    0    362,9576    0    0    0    0    0    0    0    0    0    0    0    0    7791,46    0    137,025    0    0    233,34    0    0    40,6837    644,917    80,3086    0    0    0    0    0    109,183    0    0    0    0    0    0    0    0    0    0    0    0    0    0    0    0    0    0    0    0    0    0    0    0    0    0    0    0    0    0    0    498,051    0    58,0694    0    0    0    0    0    0    0    35,8458    0    0    0    0    0    0    0    0    0    0    366,734    0    382,004    0    0    0    369,9395    0    0    0    0    501,939    0    0    0    0    90,3926    0    0    0    0    0    629,653    0    0    0    0    0    0    0    146,773    0    0    0    0    0    538,077    0    0    0    0    0    49,1562    0    636,025    0    0    0    130,668    0    0    0    0    0    418,498    144,941    0    0    0    0    0    115,791    0    0    0    0    161,621    94,5694    0    301,077    0    113,503    0    165,631    0    0    0    0    1677,51    0    0    299,789    0    0    0    0    35,925    435,102    0    0    0    0    0    0    0    0    0    0    142,367    0    0    0    0    0    0    0    7182,31    3488,77    0    0    0    0    0    0    0    0    61,6006    726,77    502,457    0    0    0    0    0    0    0    0    0    753,3702    0    0    379,013    0    0    0    0    0    0    0    0    1370,56    94,8725    345,457    89,4078    0    236,363    0    565,38    48,5812    0    0    0    0    123,943    12900,1    0    0    0    0    32,2595    0    0    0    0    0    0    0    0    0    0    0    0    0    0    0    0    2484,71    0    0    0    0    0    0    0    139,096    0    0    137,373    3570,22    0    0    5719,48    0    0    0    0    583,048    51,205    0    0    997,28    0    4430,39    0    0    0    0    55,2562    0    0    0    0    0    0    0    0    0    8087,01    0    0    3178,32    167,786    83,9896    0    0    0    0    0    0    0    0    3169,62    91,5014    0    0    0    0    0    0    0    0    5718,08    193,0418    386,8    0    3716,72    0    629,854    0    0    0    0    0    0    0    0    0    0    0    56,1876    86,2399    20,0251    387,778    0    0    2104,56    195,833    0    7279,1    0    0    0    0    0    0    22669,3    62,0603    333,748    0    0    81,2779    374,6552    0    0    0    0    0    0    0    0    0    0    0    0    0    0    0    0    0    0    0    98,0369    0    0    0    357,359    167,006    2747,87    0    0    0    0    0    0    0    0    0    0    1763,32    151,01    220,043    0    95,3287    0    4132,67    0    0    5173,66    0    0    0    220,851    0    0    963,862    31,7171    0    227,665    0    0    0    0    0    0    0    0    0    423,614    0    0    0    0    0    137,35    87,6861    0    0    0    47,1453    749,087    0    0    1215,1    0    0    0    63,7648    0    0    88,373    0    0    0    0    1593,03    0    0    0    0    0    0    0    0    144,2215    0    0    0    0    43,5159    0    0    268,018    0    0    0    0    0    36,8616    0    0    0    0    54,3299    0    0    0    0    654,593    0    0    0    0    0    0    5766,37    0    0    2680,15    0    0    0    2006,31    0    0    0    66,8931    0    0    1251,88    43,7862    0    0    0    217,867    0    0    0    0    0    0    206,1488    0    0    0    0    0    0    0    44,7831    243,507    475,018    4668,95    0    10196    787,486    0    0    1308,69    2845,6    0    0    0    0    0    60,3128    0    0    0    0    0    812,538    58,4465    0    0    0    0    0    0    0    0    0    0    0    0    0    0    164,0826    1888,41    0    0    0    0    0    0    0    168,454    0    0    0    0    0    0    168,644    204,588    0    0    0    0    0    0    0    0    0    2832,49    893,019    0    0    0    0    0    0    0    0    0    0    0    185,2    0    35,4239    0    0    93,5743    3493,87    18138,4    0    226,372    0    0    0    0    0    0    0    0    630,033    0    0    0    0    221,756    0    3564,72    0    0    0    0    586,801    0    0    307,134    0    0    0    0    0    3840,14    96,1396    1935,76    358,7    3406,46    0    0    190,139    20626,1    102,531    1621,73    0    0    2777,68    2027,83    0    0    0    0    0    458,443    55,2355    254,584    267,862    433,711    0    0    0    0    0    0    0    0    723,6094    232,286    0    0    0    0    0    0    0    0    600,561    0    0    92,7858    0    0    0    0    0    477,155    0    1001,67    0    835,958    0    0    0    0    131,684    103,674    0    0    0    170,875    0    0    91,6598    0    167,594    0    0    0    0    0    0    239,972    0    632,352    0    264,207    0    0    0    50,945    0    0    0    0    646,451    0    0    0    0    0    0    0    0    1683,708    0    0    0    0    0    0    0    0    0    0    0    630,064    0    0    0    108,639    500,61    84,6008    0    0    0    68,0363    14880,9    0    1179,03    0    0    0    0    134,182    0    0    0    0    317,786    0    0    0    0    39,1359    0    0    0    0    0    214,992    0    0    0    1201,77    0    0    0    0    0    0    0    0    206,705    0    0    660,053    388,32    0    0    443,265    0    9352,9    120,176    0    0    0    0    0    138,268    0    5786,94    0    7432,19    493,435    0    96,3944    166,38    0    0    189,76    0    0    0    0    200,976    0    0    114,526    0    0    1009,01    0    0    0    0    0    0    0    0    0    1932,19    184,433    0    0    0    0    8855,84    0    0    0    0    0    180,076    0    0    0    1567,43    0    287,36    0    364,423    0    0    174,568    0    0    0    0    0    0    380,211    0    0    0    0    259,09    0    0    0    0    121,5    0    0    0    303,303    0    0    0    0    0    0    0    0    4388,33    0    229,041    0    0    0    0    0    0    140,346    0    276,138    0    9731,5    0    91,8199    0    2375,18    0    34,9367    0    0    363,4484    0    3116,56    0    0    0    0    0    0    0    198,307    0    0    0    0    0    0    0    2813,94    0    0    0    0    0    31,3917    0    0    0    0    0    123,857    0    35,3602    32,2371    106,175    0    0    0    425,328    0    0    848,1    0    0    0    0    0    0    0    0    111,943    0    0    0    0    0    222,449    0    0    602,229    0    0    0    445,65    0    0    0    0    0    0    0    0    0    0    0    0    0    0    0    0    0    91,6288    0    0    0    0    0    0    0    0    0    0    0    0    0    0    44,1443    0    0    3873,29    0    0    0    0    0    0    0    0    0    0    158,577    0    0    0    0    0    1373,03    0    0    0    72,8175    0    0    0    139,53    0    0    0    0    0    0    0    1404,79    0    5428,94    0    0    0    0    0    0    0    0    0    0    0    0    0    0    0    1344,22    0    0    0    0    0    0    0    0    0    48,5846    0    0    359,227    136,107    77,5505    0    360,835    0    0    0    0    0    0    0    0    0    0    0    1825,39    0    0    0    0    0    0    0    0    0    0    0    0    0    0    0    0    0    93,743    0    0    0    3042,07    0    0    1567,34    0    0    0    0    847,163    15052,1    256,5    0    0    774,373    0    114,279    0    0    20,044    0    0    0    0    75,5791    580,533    0    0    0    0    0    0    0    0    0    0    0    0    0    1583,94    517,105    0    0    0    0    0    0    0    0    0    0    0    0    0    0    0    0    0    0    0    0    144,778    0    0    6449,45    0    0    0    0    0    0    0    0    0    0    0    0    0    0    0    0    0    0    0    0    0    0    0    0    0    0    0    0    0    493,025    0    0    157,322    5680,37    240,034    0    0    0    0    0    0    0    0    0    0    149,003    67,921    0    2200,46    259,478    21,7915    0    0    0    0    0    0    0    36,5224    0    2494,86    0    0    0    52,8665    0    7868,38    0    0    0    0    0    781,203    418,047    186,527    0    3137,59    0    0    132,08    0    0    0    117,363    0    0    0    0    0    0    0    505,434    0    984,087    1121,98    0    49,0839    0    122,702    166,235    0    195,552    536,514    0    0    0    119,031    0    0    0    0    0    0    0    0    531,726    43,8603    0    0    0    0    0    0    0    0    0    775,248    0    0    0    0    0    0    13788,3    0    0    0    0    0    196,284    0    0    0    843,78    0    0    1639,91    0    0    0    0    0    0    0    0    0    0    463,295    0    0    0    0    0    27,4731    187,76    0    0    0    0    0    0    0    0    0    26,6949    0    0    0    0    1090,35    229,5593    0    0    0    0    0    0    705,003    0    0    0    0    0    512,2238    0    0    0    69676,8    0    0    0    0    180,978    0    30,2502    2307,04    0    0    0    0    0    0    144,132    0    0    0    119,927    123,027    324,573    0    0    0    0    59,2867    0    0    0    0    0    0    0    100,215    0    0    0    0    0    0    0    0    0    0    0    0    0    0    0    0    0    0    0    0    0    57341,8    0    0    0    0    0    0    0    0    368,574    0    0    0    0    1764,8    0    85,1397    0    0    0    0    121,927    0    0    0    0    0    0    0    0    60,1338    0    0    95,4096    0    0    0    0    0    0    0    0    0    0    0    330,907    0    624,475    0    0    290,094    0    0    0    0    76,0113    81,3055    0    0    0    0    0    0    0    0    0    0    0    0    0    0    136,853    0    0    0    0    0    0    63,0073    0    0    0    0    43,0734    0    125,062    0    0    0    0    0    0    0    0    0    0    0    172,156    0    0    0    0    0    0    0    0    0    0    0    0    0    0    0    0    44,0703    0    0    0    461,725    0    1103,56    0    0    0    0    0    0    0    0    0    0    0    0    0    0    0    0    0    150,065    0    0    19,2417    123,509    0    783,411    0    0    262,208    0    21,6658    519,781    0    0    100,955    0    0    0    38,8622    0    0    0    140,871    0    0    3100,63    0    0    0    0    0    70,8685    0    0    0    0    0    0    2746,05    2811,21    0    0    0    0    0    0    0    0    0    418,71    0    0    0    268,025    43,3937    41,0694    0    39,6042    0    0    700,375    0    139,805    0    0    0    553,655    0    0    0    0    0    0    0    0    0    0    0    1054,02    0    0    0    0    0    0    0    201,485    0    0    0    1922,74    128,967    0    0    29306,5    327,987    0    3830,53    0    0    0    716,058    0    0    0    0    1454,73    598,419    0    0    0    0    0    0    0    0    0    1702,09    0    0    0    0    5592,19    1088,53    0    0    0    1142    0    0    0    0    197,5542    1087,11    0    0    0    0    0    0    0    0    0    0    0    0    0    0    0    20003,5    0    0    205,805    222,827    0    0    0    0    0    0    0    0    0    0    0    360,24    0    0    0    55,5885    0    0    0    0    807,969    0    202,253    0    0    0    0    142,567    0    0    0    0    67,5216    0    0    0    1572,14    0    0    0    0    31,2075    0    111,771    0    499,251    0    0    0    0    318,187    0    0    0    0    0    563,2522    0    3548,22    100,656    223,938    0    0    0    121,877    0    0    0    178,49    0    0    0    0    1367,89    0    0    21,8346    4605,08    61,0979    0    0    0    1054    0    566,356    0    792,926    0    194,788    0    549,241    0    0    0    0    0    253,406    0    0    0    4425,68    0    0    0    0    0    0    0    8401,36    0    0    771,271    0    0    0    1552,65    84,4923    0    0    0    0    0    0    0    0    0    0    0    848,625    0    0    44237,1    0    0    0    0    0    0    0    0    0    0    0    0    0    5598,61    0    41,7977    0    0    0    0    0    0    0    2072,43    0    0    0    4704,18    0    1451,18    0    88,311    2512,66    37,669    262,416    63,4515    0    0    0    0    247,871    0    48,5622    4202,4    0    304,422    0    123,179    0    0    0    0    0    0    0    0    47006,8    0    0    0    0    0    0    0    289,965    0    0    0    0    0    0    5667,32    0    0    0    0    0    0    0    135,2084    0    0    63,2965    0    0    255,107    0    230,976    0    0    0    0    11014,9    0    0    0    0    0    0    0    0    243,3676    0    49,6503    0    0    0    0    0    0    0    552,199    420,578    547,28    0    0    544,463    0    0    0    0    0    0    0    0    375,766    0    0    0    0    0    0    0    0    0    0    0    50642,5    0    0    0    101,733    262,325    0    268,497    0    0    0    149,948    0    617,725    0    28,4889    0    0    0    0    0    0    0    0    0    0    0    0    0    0    0    0    0    0    63,4136    6836,16    0    0    201,42    0    32,621    478,963    0    0    0    0    308,606    0    8505,62    0    0    153,825    0    0    0    0    0    24,9767    0    0    567,083    0    0    0    0    0    0    0    326,625    0    0    5220,81    0    31,1645    0    0    0    0    0    45,7713    0    0    0    93,8171    0    0    7012    0    893,169    0    0    0    0    0    0    0    0    0    0    0    9288,9    0    0    0    0    0    0    0    0    0    345,838    0    0    0    84,6111    0    0    0    0    0    0    257,471    0    0    0    0    0    0    0    52,0091    0    0    0    31,1679    0    0    0    0    92,7238    0    0    0    0    0    0    0    0    11995    0    96,3084    0    0    0    0    366,446    0    86,264    0    0    0    0    0    0    0    0    0    0    0    0    0    52,4154    302,378    214,093    0    0    0    0    0    0    23,5993    0    0    0    0    0    193,917    0    0    0    0    0    0    0    613,451    0    0    184,845    0    0    119,701    0    0    0    0    0    1307,74    0    0    0    0    0    70,9632    0    73,3254    0    0    0    0    0    0    505,625    0    0    0    0    0    90,3151    0    0    33,7384    2122,818    0    0    0    0    0    0    0    849,352    0    0    0    0    0    104,409    0    0    0    0    0    500,288    668,947    0    0    0    0    0    0    205,405    0    0    0    99,9773    0    0    1650,03    0    0    0    143,686    237,181    0    0    75,5602    0    0    0    0    0    0    0    0    0    0    0    0    0    0    0    0    617,547    0    0    0    0    0    148,364    0    0    0    236,997    0    0    0    0    0    121,59    0    42,3762    0    592,684    0    35,7993    0    0    0    39,3632    0    0    0    0    0    0    0    0    0    0    0    0    0    0    0    0    0    0    0    0    0    0    0    0    0    0    0    0    0    0    0    0    0    0    0    0    0    0    0    0    65,2455    0    0    0    0    0    0    0    0    577,852    0    0    0    0    0    633,556    50,6265    0    0    0    0    0    0    0    0    672,032    0    0    0    0    0    0    197,541    0    0    0    0    0    0    0    0    0    0    0    0    0    0    0    348,541    97,7597    0    0    0    0    0    0    0    0    0    0    0    0    0    0    0    27,1357    0    0    518,059    0    0    0    0    0    70,3262    0    0    0    0    0    0    0    0    0    0    0    0    0    0    0    0    0    164,746    0    1385,17    0    681,987    0    49,2767    0    0    0    0    0    0    150,284    167,492    0    0    0    0    0    0    0    2206,47    0    0    10442,5    0    0    0    0    0    0    0    0    0    0    0    0    8913,005    0    0    0    0    0    0    56,8143    0    840,24    0    0    0    986,072    0    0    0    0    0    0    300,92    284,688    0    0    137,643    0    0    0    0    0    384,39    0    0    0    0    0    0    0    0    0    0    0    0    0    0    0    0    0    0    0    0    0    0    0    0    0    0    0    0    0    0    7938,92    0    0    0    0    0    0    34,7353    0    0    0    0    0    0    0    0    0    190,434    0    0    0    0    0    0    30,6325    0    0    0    0    0    0    21,0392    0    0    0    0    100,17    0    0    0    0    622,117    0    0    0    164,169    0    0    236,35    627,63    0    927,546    0    0    0    0    0    0    482,101    0    575,321    0    0    0    0    0    0    0    1528,36    0    0    0    333,052    0    0    0    251,373    0    2126,24    37,3591    0    0    0    0    0    0    0    0    0    4965,96    495,534    0    0    0    0    60,6658    0    0    0    0    0    0    8097,27    0    0    0    0    0    0    0    111,359    0    0    0    0    213,045    51,4478    0    0    0    0    0    0    0    0    0    0    0    0    14358,3    0    0    0    0    0    0    91,0503    0    0    0    0    172,382    0    0    0    612,728    564,104    0    0    0    0    0    0    0    0    0    0    0    0    0    325,487    0    0    0    0    0    0    278,328    0    0    0    0    0    0    0    0    0    273,452    0    0    10482,2    0    0    0    35,0985    0    0    0    0    0    0    0    0    0    0    91,584    0    0    0    0    0    0    0    0    0    0    0    0    0    0    0    0    0    0    0    0    0    0    0    0    0    0    0    0    0    4493,31    0    0    0    0    0    0    0    0    2463,36    0    0    0    0    0    0    0    0    0    0    166,96    0    0    0    60077,1    0    0    0    0    0    0    0    0    122,588    0    0    0    0    0    0    0    0    2372,44    0    0    0    0    0    4163,26    0    0    0    0    0    0    0    368,402    0    0    0    0    0    199,565    0    0    8341,682    37,9979    0    0    0    0    0    0    491,979    21,6624    0    0    0    0    0    0    0    0    0    0    0    0    0    0    0    0    660,469    0    0    0    0    0    0    0    0    0    0    0    0    0    0    1840,58    0    0    0    295,259    0    0    252,494    0    0    0    0    0    0    0    0    0    27,8261    0    78,1479    0    291,647    0    0    0    0    0    0    0    502,326    1148,95    0    0    0    0    0    0    0    0    0    0    3213,33    0    0    91,7648    0    0    0    0    0    0    0    0    0    0    0    0    0    0    590,747    0    213,182    91,7751    0    0    0    0    0    0    0    0    0    0    0    177,893    0    44,8795    0    57,4737    0    0    0    0    40,1517    0    2164,33    0    0    159,689    0    0    13098,93    0    218,213    0    0    0    0    0    0    1257,97    0    2457,98    3766,8    0    0    0    0    0    2314,99    0    543,495    0    0    0    0    81,7858    95,3046    0    60,757    0    0    0    0    0    0    0    0    0    0    217,2881    0    0    1426,64    882,508    0    0    0    161,0061    0    2789,98    0    109,242    134,465    0    31,6138    0    0    103,13    0    0    0    0    0    0    0    0    0    0    0    0    116,778    0    0    360,438    0    0    0    0    0    159,598    0    0    0    0    0    0    0    0    432,131    0    0    0    0    0    0    0    0    0    0    0    0    0    115,38    0    0    0    70,5793    0    0    78,7384    0    0    0    0    0    0    0    0    36,7496    0    0    0    0    0    0    0    0    0    0    0    0    350,187    0    0    0    0    0    0    0    0    0    50,1531    95,1875    0    0    0    0    0    0    0    76,7619    0    82,0114    0    157,065    0    0    0    163,653    0    0    55,4042    2775,18    116,766    0    0    0    0    515,105    0    0    289,49    0    1003,25    0    0    0    0    0    55,8967    0    0    176,111    0    229,411    0    0    0    0    0    0    0    0    71,2508    148,803    0    0    0    0    0    337,921    0    0    0    0    0    0    0    0    0    0    472,814    0    0    0    0    0    0    0    0    0    0    521,471    0    0    0    0    5036,24    0    0    0    0    0    0    0    0    0    0    0    0    50,3459    0    3436,341    0    0    0    0    0    0    22,8796    0    0    0    0    0    0    0    0    0    0    0    0    0    32,5005    92,5946    0    0    0    0    81,8444    57,7113    0    0    0    1177,16    0    0    0    0    62,1567    0    0    0    0    0    0    0    0    0    3690,8    0    1308,928    70,4639    0    0    0    0    0    117,521    1540,43    35,6202    0    0    0    849,722    0    0    0    0    0    0    0    0    0    0    0    0    0    513,979    292,851    0    0    0    0    22,9554    0    0    1949,16    0    97,4722    0    0    0    0    123,959    412,333    0    0    0    626,745    16202,4    0    0    303,088    0    187,698    55,0048    0    0    1187,8    0    0    0    0    0    0    57,3635    438,467    0    0    128,576    338,964    0    0    0    1095,57    0    0    0    0    0    0    180,317    103,047    0    0    0    0    0    54,3919    0    0    0    0    0    0    114,434    0    0    0    0    0    0    0    0    142,811    0    0    0    0    0    380,323    83,3405    0    0    0    0    0    0    0    0    0    0    0    0    26,8258    0    141,997    39,7953    264,425    0    46,1622    0    0    0    0    0    0    0    0    0    0    0    140,105    0    0    0    0    0    0    0    0    0    0    0    0    5367,354    0    0    0    0    0    346,159    0    0    0    0    0    33,2391    0    0    0    1471,21    0    0    0    4201,77    0    0    0    0    0    108,34    0    0    0    207,888    0    0    0    0    3470,78    0    0    0    0    0    0    0    535,965    575,689    0    0    0    152,913    0    0    0    67,7643    0    284,53    0    1903,91    3778,92    0    0    0    0    0    0    0    0    0    305,147    0    0    0    0    4582,6    0    23725,1    40,1293    0    0    0    0    0    0    0    0    0    0    0    0    0    0    806,175    0    0    0    428,772    0    245,578    0    71,967    0    0    0    0    0    0    0    0    0    0    0    0    0    604,082    0    0    0    0    111,7    0    0    0    139,296    0    0    41,5945    501,192    0    0    0    73,4563    1370,99    0    0    57,429    0    86,9199    0    0    0    0    0    0    1318,32    0    0    0    0    0    0    0    0    0    29,6528    0    0    239,881    0    0    0    428,856    1142,029    0    0    0    0    323,557    0    0    0    0    0    0    0    0    0    215,846    0    749,872    447,8309    0    0    0    0    0    0    153,09    0    401,151    0    0    0    0    0    0    0    0    0    0    0    0    0    0    246,807    0    0    0    0    0    0    0    0    0    0    173,251    0    0    0    0    0    0    0    251,105    0    0    0    0    0    0    0    0    0    0    0    0    0    2232,48    0    0    0    0    0    0    443,644    0    0    0    0    0    1074,1    0    0    0    0    0    0    0    0    1392,66    0    0    46,0003    0    0    0    0    0    136,197    0    0    0    0    0    608,662    0    0    0    0    0    0    0    0    0    0    0    504,984    0    0    0    1654,5    0    0    0    0    0    0    0    0    0    0    0    0    0    0    0    0    0    0    0    0    0    0    0    0    0    0    39,8917    0    24,2691    0    0    0    55,876    0    0    0    0    0    0    0    0    619,297    137,285    0    2133,984    0    0    0    0    0    0    0    0    51,1499    0    0    0    0    0    0    0    0    0    0    0    0    0    0    0    0    0    0    0    0    0    0    0    0    0    0    0    0    0    0    0    0    0    0    1498,84    0    0    0    0    0    20,4176    0    0    0    0    3244,65    0    0    0    0    240,49    0    254,479    0    0    0    0    0    0    0    0    0    0    0    0    0    946,903    0    0    0    0    0    0    0    0    0    0    0    0    0    0    0    0    0    0    0    0    0    0    0    562,906    0    0    0    0    0    44,6522    373,836    0    0    0    0    461,293    0    0    0    0    100,633    0    0    0    0    53,5844    0    0    1956,73    0    0    0    0    0    0    718,9505    0    0    4093,79    0    0    0    0    0    698,749    0    0    979,121    519,521    0    0    0    47,4448    0    0    0    0    0    0    0    0    460,745    0    0    0    0    0    0    309,172    0    0    0    0    0    0    0    0    0    814,711    0    0    9487,9    264,0204    0    0    0    462,937    0    0    0    173,83    0    0    0    0    0    264,484    0    0    0    0    146,675    0    33,1668    0    0    0    0    0    0    0    0    0    0    0    0    0    1301,38    0    0    0    0    0    0    0    0    0    0    0    0    0    0    92,3398    0    0    0    0    0    0    0    0    0    0    0    0    0    0    0    0    122,828    0    0    0    0    0    4920,58    0    0    1707,46    0    0    0    0    0    0    0    0    0    0    0    0    28,4407    0    176,49    0    0    0    0    0    0    0    0    0    0    0    1276,09    0    0    0    0    0    0    0    0    0    0    0    0    0    0    0    173,668    0    0    0    0    0    0    0    0    201,525    55,0014    0    0    0    0    442,506    0    0    0    3673,42    0    0    0    0    0    0    0    1426,95    0    60,2147    0    0    0    0    0    0    0    0    0    0    0    0    0    0    0    98,7394    0    0    0    0    0    0    425,012    0    0    5222,89    0    0    0    0    0    1030,94    0    0    95,1565    0    2028,23    0    0    0    0    0    0    0    0    0    0    0    702,876    757,787    55,7331    0    0    0    677,418    0    58,6583    0    0    0    0    0    0    0    1275,9    0    0    0    0    0    0    0    0    0    79,5356    0    0    0    292,492    0    0    0    0    0    0    0    0    0    0    152,737    0    0    0    340,526    0    130,222    0    0    0    0    0    0    0    0    0    142,639    0    0    0    0    377,236    0    58,9699    0    0    0    0    31,9978    0    0    0    0    0    0    0    0    19,92    0    0    0    0    0    0    0    0    0    0    396,526    0    156,683    0    0    0    0    3049,22    0    242,648    1372,73    0    0    0    0    0    0    0    0    0    0    0    0    0    0    0    0    0    0    0    0    0    0    0    0    5592,154    0    0    0    0    0    0    0    0    79,3789    0    0    0    0    0    0    274,964    240,261    0    0    0    0    766,882    0    0    0    0    0    0    0    0    0    0    90,5011    0    0    0    0    0    0    0    0    0    0    0    0    0    0    7047,91    0    191,627    0    1448,58    0    0    0    0    0    0    0    0    0    0    0    0    0    0    0    0    0    0    0    0    0    0    0    118,461    90,2635    0    0    413,602    0    0    0    0    0    0    0    0    0    0    0    0    0    0    0    995,011    0    0    0    0    0    0    0    0    1079,75    0    0    0    242,069    0    0    0    0    0    0    261,535    0    0    0    0    0    0    0    0    0    0    210,782    0    0    0    0    0    572,991    868,247    0    181,581    0    623,577    0    0    0    0    0    0    0    0    287,42    0    452,695    143,715    356,066    0    0    0    0    0    0    0    0    0    0    0    0    0    277,712    0    0    0    0    4165,46    0    1006,83    0    0    0    0    0    4552,85    0    3935,04    0    271,176    185,463    0    0    0    550,088    0    0    0    0    0    0    386,019    0    0    0    0    0    0    169,233    0    0    0    0    668,69    0    0    0    0    0    89,5851    0    0    0    0    0    366,193    0    0    0    0    0    0    0    0    332,188    0    0    0    0    562,262    0
[truncated: 5,658,916 more chars]
