# Supplementary material for: Urinary Proteomics Pilot Study for Biomarker Discovery and Diagnosis in Heart Failure with Reduced Ejection Fraction
Source: PLoS One. 2016 Jun 16;11(6):e0157167. doi: 10.1371/journal.pone.0157167 (PMC4911082; doi:10.1371/journal.pone.0157167)
Supplement: S3 Table — (TXT) [file pone.0157167.s003.txt]

#- ProteineFileDB v5-        5616 : 581 
    54:801,3295:23,1863    94:801,3765:23,0746    97:801,4409:21,8036    191:803,3868:34,1619    219:804,3599:25,3773    286:806,3051:22,6696    366:809,4139:23,6369    388:810,2422:33,4027    420:810,4037:21,7045    463:811,4435:23,3086    499:812,3473:24,8586    583:815,3423:34,0308    605:815,4439:23,4535    624:816,3776:21,0735    652:816,4147:20,0029    709:818,4547:21,8811    889:825,35:20,7975    912:826,2006:33,4119    936:826,2983:24,5666    953:826,405:22,9837    1019:828,2729:26,2892    1035:828,2766:25,1564    1074:828,378:23,1578    1097:829,3532:21,0823    1104:829,3898:23,0232    1139:830,4454:19,9065    1277:833,3105:34,3855    1393:835,5931:36,7915    1450:838,2859:34,6897    1457:838,3308:25,1104    1482:838,3302:34,7322    1495:838,4009:35,0611    1576:840,4003:25,4287    1577:840,4071:23,1656    1619:840,4285:19,6325    1698:841,349:34,1768    1736:842,3555:23,0372    1850:844,3624:25,8993    1869:844,3935:23,6828    1882:844,4482:19,8584    1949:845,3992:20,6525    1950:845,4003:23,2554    2004:847,3242:34,8688    2010:847,382:23,8913    2136:850,5906:24,1245    2178:852,4151:23,1142    2181:852,4303:20,1025    2210:853,4173:22,6099    2243:854,2918:34,7235    2263:854,3995:23,1204    2265:854,4194:35,2186    2330:855,3762:25,369    2368:856,4175:23,879    2370:856,4128:22,2943    2404:856,4589:20,7276    2449:857,3916:19,888    2450:857,3998:23,7098    2504:858,3898:25,1078    2505:858,3934:23,2367    2506:858,3984:37,2843    2510:858,4304:20,0266    2659:860,3624:26,1404    2725:860,3887:23,4872    2859:865,4344:33,795    2898:866,3326:25,1451    3048:868,3865:27,8089    3049:868,3857:25,9519    3052:868,4094:23,312    3087:869,3894:22,965    3126:870,4584:23,9058    3149:871,4112:23,8668    3160:871,448:21,4951    3235:873,3961:21,0986    3332:874,3938:32,4783    3438:875,3534:32,3498    3472:875,4767:21,9392    3508:876,3925:35,0829    3511:876,421:19,9428    3608:879,4987:19,881    3672:882,3344:25,9453    3696:882,3918:21,5358    3719:882,5212:23,8359    3736:883,3035:35,4973    3743:883,41:23,2563    3796:884,2923:43,8066    3806:884,3214:24,8519    3895:884,3915:20,0615    3926:885,4012:20,792    3970:886,3912:21,1636    4175:890,4101:35,4561    4240:891,4745:34,9505    4356:892,2742:35,2103    4384:892,4283:24,0317    4458:893,431:25,9713    4493:894,4041:27,7636    4494:894,4088:25,8392    4609:896,4568:22,5187    4668:897,4361:22,295    4703:897,4214:23,5684    4730:898,3154:26,0488    4756:898,4105:23,7581    4816:899,4454:23,8804    4845:900,2692:43,6572    4892:900,4457:21,4076    4901:900,4511:24,99    4957:902,3705:33,3243    4976:902,4133:20,8458    5041:902,4751:24,0034    5090:903,4102:21,5835    5184:906,1788:34,2619    5199:906,406:24,7035    5202:906,4079:35,537    5210:906,4699:21,7551    5271:907,4115:35,4054    5273:907,4208:26,7349    5410:910,3745:35,1162    5412:910,3322:36,0845    5441:910,4097:31,7862    5612:911,2574:37,1207    5661:911,2648:34,3452    5670:911,4139:23,4367    5675:911,4349:25,8763    5843:912,384:25,2124    5864:912,3897:35,4229    5897:912,4453:23,8969    5913:912,5167:20,0582    5962:913,4518:20,0815    5967:913,445:35,3036    6015:914,3515:35,0639    6025:914,4086:24,1226    6062:914,4834:22,4404    6094:915,2483:35,1792    6239:917,3959:25,0883    6294:918,4239:20,9699    6399:920,6213:35,9904    6416:921,4449:21,5944    6452:922,4088:21,9413    6496:923,4147:19,8599    6498:923,4244:22,0103    6543:924,438:33,6151    6630:925,4249:20,8901    6676:926,4665:21,3556    6706:927,413:23,0305    6712:927,4377:23,9636    6732:927,4925:21,379    6803:928,3718:35,4637    6814:928,4263:24,9999    6838:928,4719:24,7103    6929:929,4208:24,9203    6931:929,4264:35,54    6978:930,3493:35,167    7004:930,4022:26,8297    7025:930,449:20,0377    7067:930,5479:31,5843    7088:931,4212:24,0622    7094:931,4706:20,0044    7240:932,5527:31,0278    7357:934,6411:36,8096    7405:935,428:21,0141    7408:935,4465:23,681    7546:936,3945:20,297    7553:936,4341:27,5134    7568:936,4487:21,7015    7638:936,6236:36,8744    7680:937,4442:27,834    7689:937,4612:34,0957    7799:938,4619:20,0352    7813:938,4589:22,1951    7854:938,6346:35,4947    7902:939,4426:24,455    7953:940,4376:25,1411    7954:940,4381:23,8128    8045:941,402:25,2061    8051:941,4371:20,2938    8090:942,4112:35,1582    8133:942,4489:20,4625    8205:943,419:20,5455    8251:944,3679:35,5573    8305:944,4448:24,2259    8342:944,5103:21,2488    8343:944,5056:21,8534    8386:945,3796:35,4946    8390:945,4161:25,7221    8430:946,3433:35,1082    8435:946,4197:34,1578    8448:946,4382:23,6391    8494:947,4402:24,6897    8503:947,4725:24,7409    8662:948,4753:23,7044    8675:948,5421:31,4958    8695:949,219:34,3333    8725:949,4041:25,7932    8792:950,2903:35,3884    8797:950,431:35,6655    8800:950,4351:26,5121    8860:950,6415:36,969    8908:951,5052:20,3567    8940:952,4025:20,365    9012:953,4693:23,4214    9080:954,3945:36,8113    9087:954,4205:27,257    9119:954,4564:24,3114    9157:954,6224:35,6029    9191:955,4261:27,2964    9230:955,4528:37,3432    9276:956,4583:21,2796    9278:956,4197:23,8013    9288:956,4393:20,3577    9527:957,4526:20,4184    9578:958,4183:20,4613    9623:958,4536:34,0984    9641:958,4988:21,3128    9678:959,4252:20,3779    9785:960,4504:24,7973    9811:960,6155:35,6303    9857:962,3728:35,4622    9860:962,4046:33,6274    9930:963,491:21,8073    10020:964,4776:24,2194    10057:964,6305:36,9922    10068:965,1832:34,3173    10086:965,4177:25,9919    10088:965,4274:27,8333    10092:965,4381:34,7025    10187:966,4152:25,4426    10240:966,637:37,0283    10368:968,4484:26,7558    10428:969,4108:20,8686    10581:971,4839:19,3755    10688:972,436:20,177    10745:973,2269:35,5668    10866:974,5071:20,6155    10884:975,422:34,0982    10932:976,439:20,4687    10973:976,5511:20,4293    10997:976,601:35,5966    11029:977,352:23,7317    11049:978,3419:35,5062    11091:978,4282:20,9203    11150:978,4682:19,7593    11249:980,2951:35,5725    11282:980,4996:22,4055    11354:981,4822:24,4251    11413:981,5851:24,7955    11440:982,3715:36,019    11483:982,5169:24,3797    11500:982,5672:20,3404    11516:982,63:37,1812    11536:983,4456:27,1479    11705:984,4547:24,9226    11760:984,4667:23,0613    11835:986,5064:20,4315    11889:987,4315:24,8839    11981:988,4962:20,0328    11982:988,4991:21,2492    11989:988,5208:22,4442    11991:988,528:35,8676    12264:992,4164:20,3967    12344:992,5773:35,6178    12380:994,4344:25,0743    12434:995,3861:25,1088    12476:996,464:24,2159    12501:997,3876:34,0985    12508:997,4684:23,9882    12567:998,47:29,1672    12568:998,4797:23,2277    12574:998,5079:24,9983    12593:999,38:27,2749    12600:999,4741:24,8666    12633:1000,43:20,6086    12652:1000,455:21,1396    12657:1000,489:22,7321    12705:1002,454:24,4173    12815:1004,488:24,9024    12823:1004,56:36,2241    12827:1004,607:32,5489    12872:1006,372:35,6128    12879:1006,478:23,9752    12917:1007,308:35,6496    12922:1007,421:19,9661    12923:1007,448:27,7246    12957:1008,466:27,1857    12964:1008,477:20,8909    12968:1008,506:22,6929    12993:1009,407:20,9807    12998:1009,449:27,2677    13056:1010,497:19,7202    13057:1010,504:20,7879    13112:1012,393:27,9629    13145:1012,499:35,0293    13174:1013,376:26,5949    13187:1013,368:29,0853    13188:1013,368:25,1652    13205:1013,468:36,1035    13232:1014,461:24,194    13248:1014,474:21,3668    13279:1015,468:21,8206    13292:1015,554:24,8573    13321:1016,265:35,651    13323:1016,272:37,741    13332:1016,415:33,6032    13340:1016,438:27,1071    13342:1016,445:25,7851    13344:1016,454:20,3074    13429:1018,462:24,5356    13452:1019,463:36,2929    13462:1019,581:32,3023    13475:1020,461:36,7714    13590:1022,424:38,341    13627:1023,372:36,2283    13628:1023,421:19,9766    13640:1023,517:19,8278    13704:1024,478:28,1394    13711:1024,496:25,0671    13746:1025,472:24,9959    13747:1025,46:25,5952    13793:1026,435:35,4126    13803:1026,505:23,9498    13844:1027,485:25,4571    13889:1028,524:24,8394    13913:1029,49:21,5498    13945:1030,424:27,4017    13992:1031,433:25,6586    14031:1032,407:33,5622    14040:1032,427:27,9821    14047:1032,449:25,8974    14055:1032,472:24,6207    14064:1032,492:21,7344    14071:1032,498:21,2104    14132:1034,446:24,84    14140:1034,493:20,9403    14211:1036,326:35,8509    14271:1037,521:21,9784    14292:1037,704:36,2624    14406:1039,472:19,8837    14447:1040,364:34,7679    14478:1040,475:25,0501    14486:1040,478:20,428    14512:1041,413:37,2786    14513:1041,435:20,8155    14520:1041,484:24,903    14548:1042,439:24,6524    14556:1042,467:19,965    14562:1042,548:25,4485    14584:1043,173:43,0767    14614:1043,496:25,9121    14751:1046,427:27,6437    14756:1046,474:36,393    14763:1046,51:25,3545    14782:1047,462:26,7455    14786:1047,482:35,6505    14897:1050,457:19,9459    14902:1050,465:32,7105    14906:1050,477:26,9248    14914:1050,507:21,92    14942:1051,321:25,0192    14983:1052,474:25,1391    15012:1053,485:25,0698    15026:1053,57:20,7103    15036:1053,691:36,3285    15040:1054,21:35,6805    15065:1054,515:36,4572    15122:1056,458:20,0619    15129:1056,498:22,3245    15132:1056,523:25,458    15155:1057,413:36,6695    15158:1057,442:28,2811    15165:1057,477:25,5891    15176:1057,64:32,5132    15187:1058,382:36,9648    15192:1058,434:33,1832    15216:1058,476:24,893    15220:1058,493:36,4173    15266:1059,665:36,1264    15279:1059,654:31,998    15296:1060,38:38,31    15300:1060,427:36,5726    15311:1060,477:20,6875    15332:1060,669:35,3694    15349:1061,534:36,963    15469:1063,429:25,0464    15474:1063,437:20,2757    15486:1063,543:24,3508    15502:1064,398:35,3399    15512:1064,47:28,1466    15516:1064,485:21,0174    15517:1064,489:26,9309    15522:1064,517:25,5947    15561:1065,501:25,4545    15562:1065,508:26,8916    15565:1065,555:20,77    15593:1066,478:25,9537    15652:1067,491:20,5125    15716:1067,677:36,5281    15731:1067,791:18,84    15776:1068,447:24,7645    15787:1068,451:29,1329    15790:1068,46:26,7868    15791:1068,471:37,1476    15800:1068,513:21,7461    15845:1069,456:27,3456    15872:1069,454:28,619    15887:1069,469:26,332    15889:1069,473:25,1743    15954:1070,49:36,4929    15960:1070,495:25,2276    15971:1070,569:20,6869    16038:1071,498:24,0222    16059:1071,494:21,4307    16113:1072,367:37,2436    16133:1072,5:21,1363    16161:1073,311:40,961    16168:1073,316:35,3213    16172:1073,323:37,786    16196:1073,56:21,0439    16197:1073,562:25,6443    16208:1073,626:31,0691    16234:1074,493:21,0021    16248:1074,507:25,7177    16318:1075,479:25,1785    16320:1075,487:20,6115    16344:1075,653:36,2146    16346:1075,652:32,3183    16349:1075,643:34,0904    16389:1076,504:21,0121    16453:1077,475:20,4214    16497:1078,472:27,7613    16554:1078,516:19,5046    16773:1080,482:27,7698    16779:1080,5:25,6942    16832:1081,636:20,7307    16854:1082,501:23,9051    16859:1082,486:20,7847    16862:1082,5:25,2557    16875:1082,517:21,6954    16908:1083,487:25,5576    16910:1083,457:26,7805    16915:1083,504:21,6768    16975:1084,425:29,1625    16976:1084,428:25,2327    16977:1084,461:26,3107    16979:1084,449:35,4024    16980:1084,437:27,0025    16989:1084,505:36,8415    16993:1084,51:21,2403    16999:1084,523:20,3119    17045:1085,421:20,7743    17055:1085,466:21,9376    17070:1085,574:36,651    17111:1086,508:36,6611    17126:1087,288:39,162    17157:1088,437:27,0489    17201:1089,508:25,2945    17241:1090,483:25,2209    17281:1091,467:25,2397    17338:1091,482:20,5126    17382:1091,509:28,7119    17383:1091,517:26,5956    17403:1091,565:21,4686    17407:1091,644:36,4254    17421:1091,638:32,5012    17439:1092,385:34,734    17456:1092,472:36,5218    17468:1092,506:20,3702    17501:1093,528:19,984    17515:1094,283:35,4119    17557:1094,575:19,3744    17575:1094,589:25,121    17601:1095,3:35,8066    17622:1095,504:23,9937    17649:1096,334:35,9395    17667:1096,431:36,2897    17675:1096,48:27,3297    17684:1096,473:35,28    17686:1096,474:28,8335    17694:1096,483:26,0757    17799:1097,424:36,6496    17829:1097,495:21,0016    17830:1097,498:25,4051    17870:1098,388:36,5885    17887:1098,493:25,2258    17899:1098,515:20,8911    17901:1098,506:21,6288    17968:1099,491:28,2422    17973:1099,499:21,6718    18014:1100,393:24,7893    18021:1100,465:22,3037    18027:1100,489:26,2136    18029:1100,502:37,0367    18043:1100,59:20,9609    18077:1101,47:22,2691    18085:1101,537:27,6159    18139:1102,5:26,0053    18153:1102,569:20,7402    18164:1103,302:36,0893    18201:1104,444:26,5252    18208:1104,477:27,8487    18216:1104,502:25,8112    18283:1106,401:24,731    18288:1106,486:20,9517    18300:1106,496:26,7691    18358:1107,427:25,1418    18384:1107,466:20,3857    18393:1107,511:26,8372    18395:1107,513:28,8669    18421:1108,445:36,7657    18448:1108,534:20,3834    18477:1108,726:36,8497    18515:1109,581:19,5249    18522:1109,566:21,0073    18587:1110,29:35,7947    18590:1110,293:38,8354    18604:1110,389:33,6302    18650:1111,267:35,2457    18652:1111,271:37,6405    18710:1111,764:18,6799    18772:1112,497:20,9433    18779:1112,519:23,7721    18833:1113,464:27,2996    18848:1113,484:20,5936    18865:1113,511:22,2623    18927:1114,481:28,1875    18936:1114,468:36,7729    18939:1114,479:24,2135    18943:1114,492:25,5545    18947:1114,515:22,1996    18949:1114,524:20,9853    18972:1115,448:37,1879    18980:1115,471:28,3642    18988:1115,503:21,5669    19002:1115,549:26,2745    19024:1116,381:37,5795    19032:1116,477:37,0395    19046:1116,53:20,8514    19085:1117,506:36,955    19128:1118,456:27,7045    19137:1118,49:37,7593    19142:1118,574:23,4149    19212:1120,487:35,6642    19214:1120,499:27,7557    19284:1121,495:27,6767    19320:1122,399:24,9995    19322:1122,485:36,9511    19328:1122,474:28,3896    19387:1123,439:24,3668    19397:1123,511:26,0117    19448:1124,461:36,8979    19464:1124,508:26,0749    19473:1124,52:22,2203    19501:1124,53:20,6469    19530:1124,722:36,9924    19562:1125,12:38,9519    19582:1125,505:24,3346    19590:1125,524:37,8224    19597:1125,536:21,8208    19648:1126,471:21,185    19655:1126,507:25,5171    19703:1127,243:35,1378    19708:1127,484:37,1748    19709:1127,483:25,412    19714:1127,524:20,7247    19765:1128,401:36,9485    19771:1128,388:35,5789    19773:1128,394:33,592    19787:1128,469:28,1384    19791:1128,488:25,6493    19794:1128,522:21,7746    19828:1129,46:27,9149    19829:1129,486:26,1225    19838:1129,507:22,3099    19871:1130,337:35,393    19883:1130,488:27,5829    19902:1130,713:36,7429    19930:1131,617:22,6999    19955:1132,489:37,1415    19961:1132,513:25,9957    19965:1132,531:22,5421    19969:1132,569:24,0363    19989:1133,418:37,2601    20036:1134,5:28,4369    20046:1134,517:20,478    20072:1134,583:23,6558    20100:1135,241:35,218    20118:1135,49:27,8209    20170:1136,526:20,015    20185:1137,235:35,1663    20199:1137,479:28,3535    20204:1137,508:26,4263    20216:1137,544:23,6272    20226:1137,673:21,0696    20245:1137,83:29,2173    20270:1137,842:40,1267    20274:1137,844:43,2397    20289:1137,834:37,3615    20334:1138,468:37,0703    20346:1138,52:25,7506    20457:1138,586:19,5068    20659:1139,486:20,965    20667:1139,605:26,573    20690:1140,475:21,0683    20695:1140,504:28,9363    20698:1140,513:37,5054    20700:1140,516:25,3846    20704:1140,531:23,9983    20705:1140,56:26,1997    20706:1140,529:22,3094    20722:1140,707:37,0807    20749:1141,511:26,0573    20750:1141,515:24,5065    20756:1141,535:37,3328    20781:1142,486:27,8815    20784:1142,503:37,3766    20788:1142,508:26,4186    20794:1142,553:24,6698    20795:1142,556:21,8912    20862:1143,52:36,9674    20863:1143,518:23,7257    20896:1144,359:35,4858    20919:1144,585:26,3308    20954:1145,571:25,6838    20959:1145,61:21,1538    20992:1146,723:37,1416    21013:1147,524:35,3802    21049:1148,559:22,5658    21052:1148,541:25,8451    21147:1150,561:22,4305    21152:1150,561:19,9628    21212:1152,389:35,6344    21223:1152,49:25,6087    21225:1152,485:27,8481    21229:1152,52:26,7797    21276:1153,311:35,6076    21294:1153,399:36,6324    21301:1153,514:27,0949    21302:1153,517:26,062    21330:1154,415:37,2884    21338:1154,475:36,403    21356:1154,506:29,0189    21365:1154,512:25,645    21460:1154,576:19,5254    21531:1154,851:22,1705    21544:1154,854:29,1924    21637:1155,454:36,9503    21641:1155,489:20,8473    21651:1155,552:19,9617    21684:1156,489:28,2547    21686:1156,491:38,1534    21689:1156,514:26,9919    21693:1156,534:43,1184    21709:1156,611:27,1499    21728:1156,713:33,3745    21747:1157,537:37,444    21818:1158,511:21,393    21821:1158,561:26,7378    21851:1158,724:33,0541    21879:1159,48:28,1346    21893:1159,577:20,6446    21919:1159,603:26,0651    21972:1160,359:35,6006    21988:1160,386:38,0185    21990:1160,482:35,7996    22007:1160,536:26,4127    22008:1160,537:25,033    22009:1160,549:22,1681    22019:1160,661:34,3135    22023:1160,676:37,6887    22043:1161,503:37,6107    22046:1161,526:27,48    22077:1162,463:21,0922    22080:1162,509:37,2631    22089:1162,544:20,112    22109:1162,691:37,1469    22166:1163,51:37,5095    22226:1163,765:18,6708    22267:1164,491:37,2721    22274:1164,53:35,7795    22275:1164,537:26,0842    22347:1165,496:37,128    22352:1165,535:25,9312    22370:1165,768:18,9111    22452:1166,564:22,561    22453:1166,551:23,7116    22546:1168,293:35,3577    22567:1168,542:26,2073    22572:1168,55:20,9334    22617:1169,501:35,572    22625:1169,566:23,7134    22636:1169,661:19,9774    22660:1170,536:28,0308    22662:1170,545:26,4206    22663:1170,531:22,3829    22668:1170,527:21,1791    22669:1170,545:23,2568    22693:1170,609:21,2358    22715:1171,405:37,1111    22725:1171,507:29,1847    22740:1171,574:23,3381    22753:1171,734:36,2133    22787:1172,507:37,4125    22789:1172,517:25,6425    22799:1172,545:24,0354    22806:1172,598:26,6602    22835:1173,529:37,4904    22880:1174,502:21,1213    22884:1174,533:35,8687    22885:1174,541:38,1325    22910:1174,705:35,0048    22912:1174,715:33,2659    22939:1175,475:27,6985    22942:1175,478:26,2861    22947:1175,595:25,9392    23002:1176,578:26,7428    23007:1176,648:34,7288    23033:1177,489:36,1979    23224:1178,392:20,7118    23244:1178,547:26,803    23270:1178,67:37,1671    23356:1179,52:37,4916    23360:1179,523:27,1101    23372:1179,612:20,1671    23409:1180,517:35,6997    23423:1180,537:25,6231    23441:1180,587:21,0694    23467:1181,485:36,9977    23487:1181,619:26,461    23509:1182,504:35,4781    23510:1182,507:37,8519    23514:1182,527:25,7634    23515:1182,524:24,1076    23518:1182,548:28,273    23535:1182,607:37,557    23557:1183,364:36,2352    23576:1183,496:37,7991    23578:1183,52:24,0298    23588:1183,643:26,0442    23628:1184,555:26,4035    23638:1184,616:21,5366    23651:1185,484:35,3805    23659:1185,561:23,7917    23685:1186,407:36,8047    23696:1186,537:23,1925    23697:1186,53:22,3937    23704:1186,565:26,6708    23705:1186,585:21,2801    23720:1187,365:38,4393    23724:1187,358:35,6892    23779:1188,366:37,3578    23798:1188,525:23,9313    23855:1189,53:35,6597    23868:1189,586:38,0274    23870:1189,597:21,1774    23915:1190,518:37,5948    23922:1190,571:21,6587    23931:1190,621:22,7273    23944:1190,711:33,4672    23968:1191,517:36,1767    24016:1192,428:35,7483    24056:1193,264:35,1835    24065:1193,528:39,6354    24075:1193,607:21,0079    24107:1194,518:39,5302    24113:1194,55:29,2014    24117:1194,553:26,7008    24130:1194,587:25,487    24168:1195,479:37,5052    24175:1195,548:29,4572    24278:1196,314:42,9106    24281:1196,32:40,1293    24291:1196,325:36,1119    24308:1196,519:21,0014    24330:1196,653:21,54    24364:1197,501:21,0726    24386:1198,472:35,2956    24390:1198,573:21,9026    24393:1198,543:25,9497    24442:1199,473:37,6909    24449:1199,576:21,9516    24491:1200,532:29,061    24494:1200,535:36,064    24497:1200,539:26,2796    24502:1200,537:25,0266    24510:1200,538:24,1425    24518:1200,553:20,0073    24577:1201,507:27,759    24583:1201,532:24,7302    24616:1202,493:35,649    24660:1203,572:26,7602    24723:1204,597:21,9412    24788:1206,55:27,9765    24841:1207,526:36,7007    24862:1207,672:25,9543    24887:1208,493:26,3372    24897:1208,54:27,1605    24899:1208,521:28,9298    24900:1208,525:21,1938    24903:1208,543:36,1299    24920:1208,616:21,4924    24940:1209,333:35,6776    24943:1209,502:29,1402    24944:1209,557:36,2043    24952:1209,526:39,6513    24958:1209,531:26,1548    24990:1210,386:36,4816    24994:1210,481:37,4982    25002:1210,538:27,0105    25003:1210,554:20,8703    25020:1210,653:28,9834    25044:1211,472:37,5033    25053:1211,542:25,8213    25087:1212,461:36,804    25099:1212,558:21,204    25101:1212,581:22,3157    25127:1212,898:19,4372    25140:1212,895:22,0965    25209:1213,484:37,0603    25210:1213,527:28,7858    25213:1213,545:21,1914    25219:1213,615:27,1969    25225:1213,653:19,9463    25242:1214,535:37,7006    25264:1214,703:33,9216    25294:1215,429:27,5883    25295:1215,452:26,8785    25301:1215,503:39,0156    25348:1216,508:27,8295    25353:1216,526:38,1241    25356:1216,531:21,5669    25363:1216,537:24,2435    25411:1217,482:27,7707    25421:1217,519:38,1697    25425:1217,521:24,8773    25429:1217,529:35,7806    25444:1217,614:21,6838    25511:1218,479:36,3235    25550:1219,563:27,2334    25590:1220,539:22,7521    25605:1220,596:21,8793    25639:1221,585:26,7914    25731:1222,557:26,9375    25777:1222,644:19,6649    25866:1223,552:27,457    25893:1223,571:19,3926    25932:1223,57:20,1831    26006:1223,634:21,0579    26034:1224,321:35,8757    26071:1224,581:39,8492    26092:1224,711:24,7677    26098:1225,316:35,6881    26113:1225,533:26,3051    26163:1226,525:21,0162    26178:1226,573:23,6049    26179:1226,569:26,8927    26220:1227,202:42,0408    26256:1227,552:28,2795    26257:1227,562:26,8228    26261:1227,58:23,687    26286:1228,542:37,2943    26289:1228,541:28,9974    26292:1228,549:20,9128    26296:1228,573:27,1819    26301:1228,589:22,4119    26304:1228,621:19,8498    26326:1229,476:36,5693    26331:1229,527:28,8288    26346:1229,759:33,6994    26368:1230,542:21,7657    26369:1230,553:27,2494    26387:1230,734:33,9722    26408:1231,392:36,173    26412:1231,418:21,5127    26431:1231,488:39,5665    26442:1231,591:27,2887    26460:1231,743:33,8369    26488:1232,527:38,0422    26493:1232,544:26,9853    26494:1232,541:22,5106    26496:1232,537:24,3695    26504:1232,558:28,0631    26607:1234,281:42,0872    26611:1234,287:35,9498    26613:1234,294:38,9435    26630:1234,563:27,372    26654:1235,372:36,109    26670:1235,555:26,6462    26682:1235,561:29,8635    26707:1235,846:37,4929    26823:1237,558:27,1287    26866:1238,472:33,6539    26872:1238,501:37,6114    26874:1238,503:35,5264    26876:1238,521:29,6133    26878:1238,531:26,5956    26879:1238,56:21,1369    26888:1238,563:24,4189    26896:1238,585:22,4645    26919:1239,432:33,812    26928:1239,515:37,8767    26929:1239,509:35,7204    26933:1239,551:25,1129    26934:1239,544:27,6463    26941:1239,575:29,1191    26984:1240,534:21,2753    26986:1240,55:27,052    26992:1240,562:23,7424    27032:1241,55:26,6293    27041:1241,615:28,8609    27046:1241,72:21,563    27081:1242,573:26,9506    27147:1244,504:37,9223    27169:1244,566:21,6465    27173:1244,583:19,714    27203:1245,246:35,6225    27207:1245,473:36,8173    27229:1245,551:21,6239    27253:1245,751:36,8428    27263:1245,76:33,9628    27268:1245,76:39,1795    27288:1246,519:36,4658    27299:1246,544:21,5703    27315:1246,551:22,8312    27340:1247,482:39,6071    27349:1247,52:36,21    27350:1247,523:22,0008    27356:1247,546:22,7302    27364:1247,594:26,9286    27365:1247,664:21,5278    27398:1248,511:37,7636    27433:1249,351:39,6373    27496:1250,539:37,1232    27513:1250,552:31,4131    27517:1250,561:27,9307    27524:1250,545:34,2762    27592:1250,635:20,4195    27670:1250,66:22,5492    27737:1251,58:26,8419    27742:1251,62:22,5253    27775:1252,381:35,951    27796:1252,6:26,7757    27797:1252,625:21,5483    27825:1253,413:25,3424    27837:1253,563:21,3683    27838:1253,579:25,0335    27948:1254,518:38,0876    27951:1254,548:26,3773    28005:1255,482:35,7697    28006:1255,486:38,2623    28018:1255,587:19,9621    28022:1255,64:24,7537    28024:1255,68:38,1642    28049:1256,43:36,3607    28061:1256,488:39,7125    28065:1256,553:27,138    28090:1257,425:36,4022    28095:1257,442:38,3404    28103:1257,443:33,9189    28119:1257,544:26,6436    28127:1257,658:27,33    28132:1257,639:19,9186    28154:1258,254:35,7456    28161:1258,405:36,4824    28222:1259,418:36,2679    28281:1260,562:21,8281    28306:1260,605:27,4268    28342:1261,559:22,7694    28343:1261,563:21,9325    28366:1261,75:33,8899    28385:1262,465:38,233    28391:1262,567:22,2969    28437:1263,211:41,7693    28464:1263,553:19,6772    28466:1263,543:22,7286    28484:1263,579:28,0324    28557:1265,585:29,1677    28560:1265,587:30,265    28561:1265,589:27,0867    28562:1265,588:28,2344    28565:1265,593:37,3423    28571:1265,596:34,4143    28596:1266,516:37,6422    28608:1266,565:21,2035    28609:1266,573:19,8463    28610:1266,583:28,3619    28638:1266,734:34,1105    28667:1267,541:36,7591    28669:1267,542:21,1725    28677:1267,613:22,6744    28719:1268,565:30,1838    28723:1268,543:21,3538    28725:1268,561:36,7086    28734:1268,565:29,1139    28747:1268,569:27,2482    28805:1269,599:23,7972    28813:1269,691:28,2016    28839:1270,503:38,0709    28850:1270,548:29,3808    28857:1270,555:21,1545    28945:1270,942:19,4914    28957:1270,954:36,9891    28963:1270,95:24,0604    28968:1270,953:41,2286    29001:1271,455:35,7679    29045:1272,233:35,6069    29067:1272,559:21,036    29068:1272,53:29,7619    29069:1272,534:34,9974    29107:1273,498:36,3883    29111:1273,523:26,6589    29114:1273,53:29,0555    29116:1273,645:27,2498    29118:1273,649:22,7464    29143:1274,376:30,9906    29279:1276,398:35,9233    29287:1276,415:38,4861    29289:1276,444:24,2194    29308:1276,699:19,8928    29349:1277,578:27,0878    29376:1278,52:39,2865    29383:1278,587:26,9781    29400:1279,442:35,1339    29411:1279,562:19,7161    29412:1279,571:26,7587    29474:1280,589:21,2544    29475:1280,59:37,8522    29538:1281,585:27,0902    29580:1281,606:19,5748    29595:1281,676:31,7982    29617:1282,511:37,7961    29628:1282,584:23,5761    29633:1282,587:27,0868    29667:1282,807:36,9338    29677:1283,366:36,1241    29685:1283,554:27,2665    29707:1283,803:33,1252    29716:1284,551:25,9351    29728:1284,553:29,1782    29731:1284,576:27,2587    29737:1284,603:22,0295    29779:1285,561:28,3265    29793:1285,583:34,2722    29796:1285,588:37,9995    29823:1286,418:36,407    29827:1286,501:37,794    29840:1286,543:29,4051    29848:1286,597:21,943    29896:1287,567:27,4666    29906:1287,592:21,8737    29946:1288,505:29,962    29953:1288,53:35,9841    30042:1290,344:30,8661    30106:1291,665:22,7524    30136:1292,393:36,1593    30145:1292,549:38,6829    30174:1292,589:28,2761    30177:1292,594:21,4179    30211:1293,548:20,0533    30227:1293,581:21,4447    30263:1294,488:39,4678    30271:1294,594:20,1478    30295:1294,6:22,4524    30306:1294,601:27,2447    30402:1295,356:34,1619    30410:1295,521:38,1486    30443:1295,718:38,4495    30467:1296,555:26,7839    30477:1296,565:27,5835    30500:1296,595:19,3654    30509:1296,598:39,0808    30524:1296,606:21,6926    30540:1296,624:25,2121    30575:1297,582:27,365    30593:1297,591:22,0844    30608:1297,67:32,0504    30619:1297,744:22,0289    30661:1298,582:38,148    30662:1298,591:19,8077    30693:1299,509:27,8275    30699:1299,583:22,3818    30707:1299,8:33,2939    30716:1300,422:38,0416    30729:1300,552:27,0227    30730:1300,566:22,9692    30733:1300,581:28,5346    30735:1300,585:23,7435    30783:1301,816:33,8858    30800:1302,533:37,8571    30825:1302,667:21,636    30878:1303,548:21,5238    30882:1303,54:29,4124    30891:1303,557:27,0601    30895:1303,568:28,2235    30928:1304,164:35,6175    30942:1304,524:27,8801    30950:1304,599:28,1637    30952:1304,602:21,8894    30988:1305,49:36,9038    31002:1305,601:38,8023    31029:1306,428:43,9226    31052:1306,569:27,3211    31070:1306,646:19,6382    31135:1307,58:28,181    31145:1307,697:26,2156    31171:1308,536:39,2514    31173:1308,561:26,3481    31181:1308,592:23,1112    31227:1309,683:28,1203    31229:1309,694:21,8169    31247:1310,371:36,2604    31270:1310,563:28,8711    31271:1310,571:19,8749    31275:1310,587:21,3883    31280:1310,583:27,0081    31336:1311,372:37,7732    31346:1311,465:26,5439    31422:1311,966:31,3796    31464:1312,306:31,0406    31471:1312,486:27,8037    31480:1312,551:29,7677    31517:1312,586:19,3595    31524:1312,617:20,0087    31525:1312,622:22,455    31595:1313,669:32,2388    31621:1314,308:30,8476    31626:1314,348:36,1507    31647:1314,577:38,3059    31657:1314,611:21,8054    31726:1315,589:24,4703    31765:1316,474:24,7352    31833:1317,602:27,3071    31850:1317,813:34,104    31992:1319,302:41,2103    32018:1319,54:27,047    32022:1319,584:20,8862    32100:1320,592:27,0725    32109:1320,613:34,1491    32111:1320,62:32,4613    32163:1321,586:35,9377    32170:1321,595:30,0215    32171:1321,594:28,371    32178:1321,602:38,5791    32185:1321,635:20,6609    32220:1322,405:36,3756    32238:1322,59:21,2476    32243:1322,606:27,4498    32284:1323,6:27,254    32336:1324,572:21,266    32340:1324,582:24,7285    32343:1324,592:28,7015    32405:1325,566:21,4314    32432:1325,607:22,6837    32463:1326,502:37,2713    32470:1326,55:29,2043    32471:1326,564:27,1105    32481:1326,569:21,6723    32552:1328,499:26,7771    32558:1328,593:22,7151    32611:1328,984:28,977    32637:1328,995:39,9591    32676:1329,579:28,8643    32677:1329,588:22,5727    32679:1329,614:27,6462    32696:1329,709:22,7219    32705:1330,336:36,0037    32724:1330,588:28,8879    32726:1330,594:27,8223    32774:1331,625:27,6671    32783:1331,747:21,7302    32807:1332,416:36,1259    32823:1332,537:21,7375    32834:1332,583:25,4721    32852:1332,728:19,8575    32874:1333,416:36,108    32883:1333,574:28,4261    32944:1334,608:27,6492    32973:1335,583:27,4318    32982:1335,634:38,707    32987:1335,656:29,842    32995:1335,746:19,9299    33041:1336,643:22,2783    33042:1336,584:21,5096    33047:1336,605:27,1357    33082:1337,62:38,1995    33088:1337,643:21,0156    33095:1337,665:19,8816    33115:1338,308:35,9468    33133:1338,604:21,3381    33135:1338,603:23,9878    33136:1338,607:28,6168    33209:1339,602:27,4859    33235:1340,594:29,9426    33238:1340,595:28,3984    33284:1341,578:29,9772    33288:1341,593:27,3436    33322:1342,57:26,6987    33326:1342,576:29,1505    33339:1342,669:22,6451    33384:1344,379:36,3272    33385:1344,383:43,6836    33430:1345,597:36,001    33500:1347,597:37,2961    33556:1348,621:21,1345    33561:1348,619:20,1381    33569:1348,645:20,7642    33602:1349,419:36,4516    33617:1349,626:28,093    33633:1349,702:20,2297    33701:1350,424:37,7649    33716:1350,574:21,2665    33726:1350,642:28,7637    33727:1350,63:27,0881    33776:1351,635:38,7568    33812:1352,556:29,7655    33819:1352,59:21,556    33840:1352,779:24,6014    33845:1352,762:21,882    33901:1353,532:23,9629    33938:1353,588:21,483    33971:1353,635:28,1606    33973:1353,656:25,6316    34009:1354,615:35,7097    34011:1354,616:28,9633    34017:1354,641:22,1393    34018:1354,646:38,0817    34019:1354,644:25,1537    34035:1354,851:34,4529    34068:1355,697:21,9856    34137:1356,861:34,3815    34154:1357,578:30,0214    34160:1357,602:22,2878    34186:1358,38:36,4611    34211:1358,575:38,5646    34212:1358,587:26,077    34213:1358,607:27,4564    34219:1358,627:21,0541    34236:1358,844:34,6182    34256:1359,556:28,1671    34262:1359,584:38,1558    34267:1359,608:23,1947    34272:1359,682:22,4355    34295:1360,606:27,391    34301:1360,627:22,6454    34313:1360,717:22,1307    34333:1361,587:27,6644    34339:1361,627:21,9874    34379:1362,415:41,0489    34396:1362,576:37,2005    34399:1362,604:25,716    34401:1362,61:28,5624    34403:1362,616:19,9866    34404:1362,618:21,3495    34416:1362,7:22,8137    34432:1363,428:36,3375    34461:1363,595:29,6904    34474:1363,739:20,2288    34492:1364,531:27,1444    34510:1364,607:28,7636    34569:1364,765:19,3883    34676:1365,614:27,6649    34716:1366,583:29,5294    34724:1366,622:27,4376    34754:1367,595:29,525    34766:1367,643:38,8826    34795:1368,577:21,9043    34803:1368,61:28,2348    34814:1368,731:24,7994    34837:1369,596:28,1457    34841:1369,614:25,7214    34856:1369,655:20,4947    35007:1371,572:27,4452    35027:1372,363:40,0531    35073:1372,857:34,6076    35087:1372,862:37,1044    35092:1373,409:36,1687    35097:1373,613:38,8871    35135:1374,576:38,4377    35140:1374,638:22,2794    35199:1375,54:28,1639    35201:1375,572:38,2786    35204:1375,605:23,245    35239:1376,584:29,707    35246:1376,637:27,4872    35313:1378,485:37,0869    35326:1378,603:36,7365    35327:1378,599:25,4741    35334:1378,606:30,1295    35339:1378,613:28,822    35362:1378,62:34,3157    35414:1380,608:27,8756    35424:1380,639:23,8305    35426:1380,65:21,9844    35468:1381,607:27,3536    35472:1381,659:22,1132    35506:1382,609:27,6911    35512:1382,653:22,7379    35535:1383,593:27,626    35550:1383,637:38,9402    35556:1383,661:26,2221    35583:1384,598:21,4899    35589:1384,609:29,166    35612:1384,657:38,7722    35617:1384,657:20,2628    35646:1385,593:25,2605    35647:1385,597:27,8835    35648:1385,628:29,0447    35690:1386,388:35,7466    35712:1386,625:28,486    35730:1386,793:20,9609    35735:1386,828:35,6851    35752:1387,024:19,5418    35877:1388,638:27,7962    35894:1388,858:34,636    35912:1389,601:39,021    35965:1390,437:41,23    35979:1390,442:36,9459    36156:1392,623:21,7521    36174:1392,636:27,7729    36177:1392,668:39,0692    36235:1393,875:37,5261    36249:1394,493:37,3602    36260:1394,6:23,2736    36296:1395,589:25,9051    36303:1395,63:27,1646    36331:1396,447:37,5868    36344:1396,593:29,7225    36345:1396,616:28,124    36350:1396,624:26,6731    36406:1397,554:29,7276    36415:1397,669:38,9731    36444:1398,61:29,2977    36449:1398,625:28,3944    36489:1399,405:36,1956    36500:1399,623:28,7444    36522:1400,409:36,1507    36532:1400,662:22,4754    36541:1400,646:20,3106    36566:1401,384:36,5567    36575:1401,607:29,2966    36581:1401,621:28,0484    36586:1401,663:40,0387    36599:1401,752:22,0084    36614:1402,456:38,1093    36637:1402,625:35,5907    36653:1402,814:35,9298    36672:1403,568:21,7543    36716:1404,632:20,1319    36738:1404,846:34,8785    36744:1405,484:36,9308    36759:1405,606:39,0354    36761:1405,669:28,1396    36769:1405,635:20,1391    36784:1405,691:23,4208    36816:1406,638:29,6465    36819:1406,635:28,1556    36827:1406,667:37,86    36858:1407,602:21,6146    36868:1407,657:37,2292    36880:1407,652:27,4288    36891:1407,704:22,425    36940:1408,599:22,9414    36965:1408,62:28,9954    36988:1408,66:39,1338    37056:1409,577:22,0427    37058:1409,583:25,0303    37061:1409,586:26,8685    37062:1409,585:23,0922    37070:1409,616:28,7807    37120:1410,615:28,6504    37124:1410,617:19,897    37126:1410,653:23,5297    37127:1410,655:22,3248    37206:1412,418:36,9297    37220:1412,609:31,958    37230:1412,611:29,9644    37235:1412,668:28,4457    37262:1413,55:25,56    37301:1414,634:38,9577    37332:1415,593:38,9414    37340:1415,637:23,5532    37344:1415,725:22,4411    37371:1416,672:22,5099    37375:1416,618:28,8216    37377:1416,645:27,8511    37417:1417,655:27,901    37420:1417,635:20,0253    37441:1417,698:40,5325    37461:1418,604:22,9107    37465:1418,623:28,2975    37475:1418,695:39,729    37501:1419,571:37,0311    37513:1419,654:19,9011    37516:1419,685:28,441    37603:1421,491:37,0163    37610:1421,593:38,7131    37623:1421,683:23,4346    37650:1422,545:37,5732    37662:1422,597:21,7229    37672:1422,633:30,0757    37682:1422,668:31,8054    37698:1422,677:28,1437    37715:1422,79:28,8432    37717:1422,771:34,2523    37751:1423,594:21,9081    37775:1423,631:30,024    37785:1423,638:20,164    37794:1423,65:37,3369    37796:1423,638:19,4892    37805:1423,653:27,6261    37903:1424,662:39,2995    37904:1424,656:41,9744    37949:1425,587:22,3178    37963:1425,651:28,9298    37978:1425,754:24,8023    38007:1426,609:19,8289    38009:1426,627:28,7334    38010:1426,645:23,4379    38011:1426,638:22,4206    38021:1426,667:38,9416    38037:1426,723:28,5638    38063:1426,792:20,0505    38087:1427,623:20,5511    38099:1427,634:27,9037    38105:1427,669:39,7591    38169:1428,379:43,5591    38171:1428,4:39,6929    38174:1428,391:36,7478    38191:1428,682:28,5632    38217:1429,634:37,8594    38256:1430,577:21,9577    38263:1430,637:39,0922    38266:1430,65:29,2403    38308:1431,643:34,3757    38397:1431,725:19,4657    38459:1432,667:35,6883    38460:1432,651:28,5628    38510:1433,668:28,0928    38555:1434,651:35,0849    38566:1434,698:22,5788    38586:1435,511:19,7504    38605:1435,659:28,8363    38617:1435,703:22,5409    38651:1436,351:35,5595    38659:1436,651:30,4712    38666:1436,669:38,9254    38676:1436,749:22,6552    38701:1437,605:38,7983    38708:1437,656:29,8961    38719:1437,808:22,7837    38743:1438,454:41,3001    38752:1438,449:36,7639    38755:1438,469:39,1921    38780:1438,659:30,2014    38790:1438,659:22,0085    38798:1438,667:27,8755    38879:1439,655:29,8171    38910:1440,562:24,3004    38933:1440,668:37,285    38951:1440,661:39,2845    38963:1440,744:22,3056    38991:1441,602:19,8458    39000:1441,626:31,89    39002:1441,676:39,1502    39005:1441,656:28,859    39033:1442,444:35,9125    39047:1442,619:28,8949    39064:1442,626:27,6328    39129:1444,363:36,3743    39145:1444,602:37,5307    39163:1444,667:20,0209    39168:1444,697:28,9969    39275:1445,618:37,359    39276:1445,66:28,2678    39310:1446,534:19,8168    39322:1446,636:39,4279    39607:1447,696:19,4724    40075:1448,779:20,2687    40091:1449,641:21,8561    40103:1449,661:28,1206    40133:1450,559:37,7248    40159:1450,661:32,8872    40169:1450,715:23,6886    40221:1451,644:36,0281    40225:1451,66:32,3761    40243:1451,656:29,1716    40259:1451,694:21,3341    40260:1451,693:22,5536    40277:1452,36:36,3487    40283:1452,427:40,5093    40291:1452,637:27,5991    40294:1452,66:23,6065    40336:1453,563:38,9021    40344:1453,67:23,5081    40360:1454,64:28,1257    40363:1454,66:26,5021    40366:1454,696:22,4179    40409:1455,649:28,8853    40452:1456,638:29,2706    40453:1456,648:39,481    40461:1456,697:22,481    40481:1457,401:35,0685    40484:1457,583:35,6287    40487:1457,601:21,9348    40493:1457,637:29,0236    40495:1457,672:39,3765    40536:1458,643:29,3717    40541:1458,628:27,9416    40565:1459,566:38,5306    40569:1459,582:21,4956    40572:1459,648:28,4771    40606:1460,487:37,4827    40619:1460,635:19,8299    40627:1460,708:21,9451    40645:1460,804:22,7652    40677:1461,563:21,8671    40680:1461,596:37,3614    40737:1462,616:39,4214    40745:1462,659:22,2727    40748:1462,685:23,2632    40759:1462,764:20,3965    40864:1463,661:28,7456    40997:1463,675:19,472    41166:1463,71:19,4683    41336:1464,641:22,0402    41342:1464,665:29,3143    41345:1464,67:31,4357    41425:1466,597:32,625    41431:1466,659:21,8713    41434:1466,653:28,5188    41471:1467,673:21,2878    41476:1467,665:22,5199    41485:1467,659:29,0729    41513:1467,795:23,8873    41514:1467,807:24,6852    41539:1468,646:22,1262    41597:1469,67:28,7262    41601:1469,668:23,6936    41652:1470,651:28,5433    41654:1470,649:31,4166    41655:1470,647:24,8164    41665:1470,684:21,0804    41735:1472,621:39,2587    41737:1472,625:31,3799    41770:1473,63:22,2062    41815:1474,616:38,7946    41830:1474,644:28,9425    41832:1474,658:20,0534    41833:1474,674:22,4405    41858:1475,577:37,9143    41863:1475,642:28,451    41869:1475,736:39,7772    41892:1476,401:36,993    41907:1476,623:27,7952    41908:1476,632:19,8853    41917:1476,663:29,5963    41922:1476,705:21,8112    41972:1478,614:39,3027    42033:1479,678:39,3783    42064:1480,656:29,8758    42065:1480,66:28,2655    42102:1481,672:39,5188    42114:1481,85:21,2107    42146:1482,661:28,8787    42150:1482,666:22,4662    42166:1482,784:24,1232    42179:1483,661:19,7676    42185:1483,641:29,0407    42188:1483,656:22,586    42216:1483,703:20,6531    42269:1484,666:23,5684    42273:1484,685:29,0674    42304:1485,674:23,7681    42313:1485,726:20,4787    42367:1486,599:39,2209    42374:1486,654:29,1104    42378:1486,683:21,1523    42379:1486,68:23,7001    42382:1486,715:22,965    42404:1487,652:29,6217    42458:1488,593:20,0987    42473:1488,662:22,5213    42523:1489,619:28,8452    42583:1491,628:20,3052    42594:1491,739:39,8339    42662:1492,367:36,6816    42679:1492,64:37,4408    42680:1492,642:27,9002    42683:1492,666:28,9772    42688:1492,669:30,0382    42721:1493,631:35,8195    42722:1493,633:21,8415    42750:1493,792:22,8378    42766:1494,623:39,2915    42769:1494,643:22,0963    42776:1494,661:30,3993    42779:1494,676:28,3246    42785:1494,709:23,25    42806:1495,472:36,8862    42828:1495,665:30,0038    42832:1495,681:39,4129    42833:1495,684:23,3582    42866:1496,684:30,3745    42867:1496,63:22,3363    42870:1496,651:28,2668    42937:1497,639:28,5486    42965:1498,409:35,0836    42975:1498,663:29,0312    43009:1499,638:29,2282    43029:1499,876:21,2294    43107:1501,657:23,8551    43114:1501,735:20,1049    43226:1503,658:29,6819    43235:1503,711:36,0204    43275:1504,622:21,8226    43295:1504,682:20,2418    43319:1504,939:38,2942    43339:1505,614:28,7721    43341:1505,633:21,3165    43345:1505,68:27,6691    43366:1506,549:19,8037    43368:1506,532:36,9081    43395:1506,69:29,5809    43400:1506,736:23,0174    43442:1507,738:40,0238    43497:1507,844:33,2623    43538:1508,663:23,995    43543:1508,678:29,3327    43563:1508,764:22,5751    43578:1509,489:37,0679    43592:1509,672:30,0409    43605:1509,79:29,5021    43642:1510,565:39,0518    43658:1510,652:30,2942    43659:1510,662:36,2792    43660:1510,654:28,2785    43670:1510,676:23,3492    43678:1510,676:19,5162    43691:1510,682:20,1663    43715:1510,677:24,6488    43794:1511,67:36,2726    43815:1512,437:36,9212    43822:1512,619:29,3954    43828:1512,687:26,6212    43830:1512,695:39,5353    43851:1513,443:36,7892    43855:1513,489:31,0721    43863:1513,631:29,5128    43995:1516,77:41,0367    44022:1517,653:30,1944    44030:1517,648:39,3637    44034:1517,657:21,5998    44146:1518,604:19,3715    44345:1518,68:22,5189    44390:1519,673:20,1092    44398:1519,712:32,565    44418:1520,636:36,4013    44458:1521,634:22,6521    44464:1521,688:30,5282    44524:1522,701:29,4069    44535:1522,712:22,8953    44592:1523,671:21,9661    44599:1523,74:22,8706    44618:1523,737:40,6561    44633:1523,841:29,7538    44636:1523,848:33,3232    44676:1524,668:30,3213    44679:1524,654:20,0263    44718:1525,479:37,1645    44744:1525,584:22,0886    44750:1525,669:30,3927    44754:1525,689:26,6971    44797:1526,672:29,8448    44800:1526,68:22,7349    44802:1526,69:23,9186    44831:1527,668:29,4739    44921:1530,568:37,5785    44932:1530,68:39,4746    44967:1531,675:29,825    44969:1531,687:39,3134    45021:1532,621:26,3459    45024:1532,666:39,7537    45063:1533,709:20,7868    45130:1534,597:19,3762    45196:1534,659:29,5239    45205:1534,677:20,7536    45243:1535,679:22,0021    45245:1535,684:21,0079    45246:1535,684:29,1272    45250:1535,688:30,2656    45290:1536,681:22,2052    45295:1536,7:29,1994    45297:1536,723:19,8795    45347:1537,782:21,1104    45379:1538,632:22,5473    45384:1538,69:29,7739    45441:1539,746:43,1647    45445:1539,735:40,3086    45463:1539,852:33,4141    45496:1540,772:29,8655    45498:1540,755:43,2519    45503:1540,75:39,9795    45554:1541,609:24,5058    45564:1541,73:25,784    45594:1542,686:29,981    45597:1542,692:23,9601    45654:1544,476:36,9994    45664:1544,674:29,0504    45695:1545,672:29,2312    45775:1547,677:29,8228    45820:1548,655:20,276    45828:1548,691:39,329    45857:1549,687:20,2142    45863:1549,696:39,4861    45889:1550,713:23,4756    45893:1550,699:29,821    45895:1550,659:22,2589    45896:1550,67:20,469    45943:1551,67:20,2698    45944:1551,655:22,2856    45949:1551,701:28,2157    45950:1551,699:29,735    45954:1551,742:23,6094    45980:1552,498:37,2147    45983:1552,561:39,5067    46001:1552,688:39,5262    46002:1552,722:29,6927    46056:1553,637:39,2767    46064:1553,695:30,4032    46091:1554,656:28,5929    46119:1554,8:22,9713    46139:1555,719:40,1404    46170:1556,655:27,9078    46179:1556,712:23,1837    46184:1556,739:40,0323    46258:1558,707:29,8473    46338:1560,577:21,7691    46369:1560,697:29,7854    46370:1560,673:22,892    46384:1560,709:39,9016    46417:1560,738:19,5255    46542:1561,448:36,9566    46551:1561,639:22,2887    46554:1561,686:40,6282    46567:1561,693:29,4915    46587:1562,453:37,3767    46606:1562,687:22,4615    46642:1563,443:37,4482    46649:1563,701:29,4617    46654:1563,712:39,8691    46679:1563,87:24,7391    46717:1564,683:35,9813    46719:1564,691:31,4511    46725:1564,721:28,37    46756:1565,688:26,3032    46765:1565,806:20,3031    46783:1566,471:41,4012    46801:1566,666:38,3109    46812:1566,694:28,6625    46826:1566,826:29,5556    46875:1567,698:28,0753    46880:1567,702:20,1921    46883:1567,729:23,9151    46923:1568,674:39,5922    46926:1568,703:24,7439    46928:1568,709:29,8932    46961:1569,654:39,314    46972:1569,713:29,6955    47005:1570,665:39,6376    47039:1571,68:39,6319    47125:1573,723:29,8596    47200:1574,679:21,7564    47215:1574,688:39,6568    47273:1575,739:19,5936    47285:1575,747:30,1998    47367:1576,6:26,3743    47371:1576,602:27,4677    47402:1576,674:43,3003    47855:1576,743:19,5079    48008:1577,687:40,084    48023:1577,784:29,1025    48061:1578,754:40,2264    48063:1578,706:27,5119    48089:1579,684:20,056    48093:1579,679:23,0001    48106:1579,713:29,8174    48115:1579,737:27,353    48131:1580,503:36,3904    48162:1580,886:24,85    48176:1580,879:23,8674    48189:1581,601:39,3365    48195:1581,7:28,1012    48224:1582,699:23,2133    48281:1583,58:19,4499    48354:1583,687:30,0776    48394:1583,701:23,2678    48417:1584,506:37,4959    48421:1584,65:22,4556    48424:1584,684:24,7283    48425:1584,693:29,9013    48428:1584,701:31,3263    48446:1584,883:20,872    48478:1585,615:25,2753    48480:1585,657:39,8437    48486:1585,746:29,2772    48505:1586,637:39,7932    48520:1586,738:28,8819    48521:1586,729:30,4747    48540:1587,656:39,4673    48580:1588,706:30,1503    48616:1589,598:20,2276    48625:1589,712:29,6958    48651:1590,442:37,3994    48663:1590,675:20,1719    48664:1590,675:39,2932    48667:1590,708:32,7857    48686:1591,709:38,2764    48699:1591,74:30,3879    48751:1592,697:22,1803    48898:1592,735:29,8459    48979:1592,746:39,3223    49122:1592,733:19,5192    49243:1593,693:22,3763    49244:1593,736:29,9219    49248:1593,75:39,5701    49273:1594,516:36,3895    49284:1594,673:29,233    49295:1594,726:23,0529    49296:1594,727:27,319    49303:1594,762:40,2155    49332:1595,704:30,0066    49334:1595,685:20,1503    49349:1595,896:21,5836    49381:1596,723:23,4202    49390:1596,821:20,239    49451:1598,73:38,9475    49464:1599,414:37,0975    49509:1600,496:37,4407    49524:1600,686:20,009    49527:1600,693:29,6227    49530:1600,7:40,0851    49608:1602,743:28,9718    49696:1604,617:38,3983    49697:1604,674:20,1397    49713:1604,731:30,3377    49719:1604,757:21,0538    49776:1605,729:24,0327    49778:1605,734:29,8407    49780:1605,738:34,6024    49839:1606,715:24,0286    49901:1607,608:19,881    49914:1607,776:29,2055    49948:1608,684:22,349    49958:1608,73:30,9321    49959:1608,7:28,3111    50008:1609,748:30,2043    50037:1610,76:40,1528    50056:1610,867:30,2917    50075:1611,695:29,4784    50087:1611,767:40,131    50103:1611,839:23,1276    50126:1612,614:38,2826    50172:1612,762:23,3804    50174:1612,779:30,5355    50202:1613,704:38,904    50208:1613,758:26,8063    50212:1613,819:23,986    50230:1614,543:40,43    50247:1614,7:32,7024    50254:1614,723:39,4402    50285:1614,894:20,4167    50338:1615,7:40,0566    50357:1616,003:38,8862    50377:1616,674:30,9401    50383:1616,703:22,9745    50384:1616,726:40,25    50418:1617,657:32,5278    50425:1617,667:31,1446    50431:1617,715:23,19    50460:1617,788:19,5195    50505:1618,65:36,9559    50514:1618,718:39,8067    50557:1619,652:36,9141    50574:1619,665:38,5251    50578:1619,701:22,573    50593:1619,788:40,3982    50633:1620,671:29,4935    50638:1620,7:22,6628    50683:1621,708:30,1695    50735:1622,69:20,3509    50750:1622,7:22,6063    50766:1622,705:30,44    50791:1622,722:26,7913    50793:1622,731:23,7391    50825:1623,6:23,0831    50833:1623,727:19,7436    50837:1623,714:31,5868    50838:1623,728:29,8577    50840:1623,727:24,1239    50845:1623,725:28,553    50904:1624,546:37,7263    50912:1624,716:27,4177    50913:1624,722:29,2247    50914:1624,719:30,9972    50919:1624,722:24,4273    50921:1624,723:25,3174    50970:1626,687:23,0633    50972:1626,701:39,1161    50974:1626,706:29,7272    50984:1626,753:25,2644    51007:1627,695:29,4532    51008:1627,698:33,0468    51044:1628,502:36,6371    51059:1628,725:38,9658    51065:1628,748:23,194    51095:1629,678:38,6227    51105:1629,738:20,6512    51117:1629,844:23,8055    51118:1629,839:31,3163    51120:1629,851:24,8913    51160:1630,705:19,8053    51175:1630,739:20,6472    51184:1630,83:31,2476    51264:1631,721:31,0188    51276:1631,715:39,5409    51328:1632,709:40,147    51333:1632,744:36,9264    51340:1632,782:30,2994    51368:1633,644:32,6334    51374:1633,682:31,4084    51678:1633,757:19,5285    51778:1634,693:39,9524    51779:1634,652:37,3319    51793:1634,725:28,8524    51804:1634,799:29,7175    51838:1635,651:37,3773    51862:1635,753:22,5346    51865:1635,76:30,3357    51875:1635,786:40,4411    51885:1635,829:20,6323    51906:1636,572:36,436    51916:1636,699:20,0324    51920:1636,844:20,7854    51929:1636,738:22,4996    51930:1636,744:24,0463    51932:1636,741:30,251    51940:1636,739:25,0503    51945:1636,766:26,6972    51948:1636,856:23,1765    51949:1636,741:29,2539    52052:1638,472:37,3612    52096:1638,736:19,6015    52100:1638,728:20,2299    52157:1639,734:29,4638    52189:1640,581:23,2418    52213:1640,678:28,0422    52216:1640,702:29,227    52219:1640,699:31,0143    52252:1641,719:25,1806    52256:1641,75:40,3023    52279:1642,532:36,6844    52320:1643,738:29,5324    52367:1644,76:36,2919    52374:1644,723:39,1122    52403:1644,829:22,7909    52433:1645,703:29,9703    52446:1645,756:20,6137    52450:1645,788:25,1414    52487:1646,768:31,121    52507:1646,795:21,8854    52541:1647,721:30,2793    52550:1647,776:23,1889    52609:1648,727:22,8257    52612:1648,734:30,1076    52730:1649,714:19,5786    52769:1649,727:22,643    52853:1649,755:30,3626    52950:1650,618:37,3479    52962:1650,732:29,9148    52968:1650,775:23,4235    53002:1651,631:37,5785    53017:1651,743:30,2051    53035:1651,79:40,6617    53078:1652,698:20,1281    53094:1652,724:22,7619    53101:1652,767:30,4036    53103:1652,835:19,7305    53144:1653,686:31,4441    53181:1653,876:30,3812    53216:1654,782:23,1264    53217:1654,768:20,8689    53279:1656,731:29,2949    53280:1656,734:27,8306    53282:1656,741:39,0555    53287:1656,747:25,3924    53322:1657,687:20,1264    53328:1657,722:22,8973    53329:1657,74:25,3979    53331:1657,754:40,2734    53333:1657,761:29,7252    53375:1658,591:21,4575    53386:1658,691:31,6861    53393:1658,732:29,9416    53398:1658,745:28,4209    53413:1658,802:23,5287    53435:1659,748:29,3307    53454:1660,459:35,6861    53463:1660,704:24,0883    53470:1660,735:38,0023    53514:1661,772:30,8232    53532:1662,567:27,117    53540:1662,652:28,5698    53549:1662,709:25,2276    53554:1662,742:30,7042    53568:1662,803:21,9032    53589:1663,627:19,8553    53604:1663,748:30,4525    53633:1664,746:29,8137    53662:1664,773:31,1477    53736:1666,712:20,1227    53744:1666,775:30,6643    53747:1666,798:24,016    53800:1667,793:40,5608    53810:1667,896:30,4707    53838:1668,711:29,6357    53866:1668,805:40,4656    53957:1669,689:21,4647    53972:1669,736:27,8346    54005:1670,743:30,6092    54006:1670,761:39,0486    54054:1671,539:37,6477    54070:1671,736:30,1156    54104:1672,727:39,2631    54107:1672,744:29,9485    54176:1673,741:29,6742    54184:1673,759:40,717    54205:1673,811:27,3371    54237:1674,727:30,1532    54239:1674,748:23,3379    54242:1674,759:20,7149    54269:1675,708:29,2032    54308:1676,762:30,5079    54335:1677,76:23,3422    54336:1677,773:30,7419    54372:1678,71:23,8185    54382:1678,768:30,9164    54421:1679,699:22,6046    54424:1679,757:29,0979    54438:1679,947:23,8176    54439:1679,936:26,4977    54448:1679,953:24,7908    54497:1680,754:29,42    54525:1680,752:30,0275    54545:1680,916:20,802    54576:1681,747:30,8774    54615:1682,755:20,9986    54681:1684,624:36,6415    54685:1684,664:33,6173    54687:1684,666:31,7527    54688:1684,671:30,6564    54703:1684,709:29,6453    54712:1684,784:40,2999    54722:1684,846:23,6494    54752:1685,751:21,0715    54804:1686,739:39,1461    54805:1686,74:24,0286    54822:1686,802:30,6329    54846:1687,536:37,7859    54892:1687,765:22,0047    54893:1687,766:30,1433    54920:1688,654:20,1419    54930:1688,722:39,7267    54934:1688,774:27,3356    54935:1688,778:30,8055    54975:1689,736:24,5496    54976:1689,742:40,602    55001:1689,801:27,5541    55030:1690,661:22,5022    55035:1690,76:29,8004    55041:1690,792:19,7461    55092:1691,803:30,7603    55122:1692,765:23,3358    55141:1692,793:36,1718    55143:1692,798:30,8875    55144:1692,799:27,7707    55150:1692,805:33,5585    55153:1692,81:24,6653    55314:1693,762:20,5058    55315:1693,763:23,4788    55450:1694,783:23,5864    55484:1695,734:23,1763    55516:1696,718:23,9499    55523:1696,727:29,5178    55531:1696,739:22,9547    55568:1697,622:21,5344    55582:1697,738:30,8785    55596:1697,781:39,4369    55614:1697,961:21,1792    55637:1698,567:37,7295    55644:1698,711:36,7213    55651:1698,747:32,0948    55653:1698,761:27,33    55656:1698,768:20,9369    55690:1699,729:28,8662    55694:1699,763:40,2293    55696:1699,778:20,8595    55703:1699,869:19,6231    55756:1700,721:29,937    55800:1701,53:41,1138    55811:1701,73:29,9653    55864:1702,68:19,7686    55917:1703,839:33,5849    55964:1704,778:30,5697    56011:1705,731:40,4367    56033:1705,886:20,7303    56052:1706,74:19,7833    56053:1706,777:22,6894    56093:1707,771:31,2984    56099:1707,81:23,5945    56132:1708,752:23,3746    56139:1708,785:30,5905    56142:1708,779:32,078    56149:1708,792:36,6625    56180:1708,979:21,6758    56267:1711,621:22,5418    56280:1711,756:28,7317    56286:1711,803:23,3831    56320:1712,763:24,6359    56323:1712,772:39,4156    56324:1712,779:28,8119    56325:1712,771:30,9994    56353:1713,753:30,8269    56355:1713,781:39,6059    56364:1713,864:23,6188    56375:1714,548:37,8491    56388:1714,786:30,0163    56422:1715,777:30,191    56457:1715,98:20,9331    56493:1716,657:20,1773    56513:1716,752:29,5936    56514:1716,773:27,9978    56521:1716,782:31,9833    56525:1716,844:23,7868    56550:1717,743:29,829    56599:1718,75:27,6384    56628:1719,753:30,8785    56662:1720,686:19,6657    56687:1720,762:30,9288    56718:1721,754:30,6711    56721:1721,737:40,2508    56757:1722,554:37,7804    56781:1722,803:22,091    56784:1722,829:30,7168    56806:1723,515:37,7439    56838:1724,588:36,6206    56857:1724,911:23,5347    56884:1725,591:38,322    56924:1727,071:39,6768    56952:1727,799:39,5586    56992:1728,771:36,767    56993:1728,771:24,6631    57012:1728,918:25,0788    57127:1729,803:39,8353    57146:1730,789:31,9557    57151:1730,764:20,1095    57152:1730,78:29,9352    57157:1730,802:39,5907    57183:1731,746:22,7214    57192:1731,772:20,8082    57194:1731,784:30,9596    57211:1731,807:38,9387    57224:1731,877:20,9604    57264:1732,777:30,0835    57265:1732,771:28,1753    57270:1732,778:32,6842    57277:1732,792:24,6729    57305:1733,718:19,2602    57312:1733,742:29,7319    57360:1734,664:19,8976    57378:1734,792:23,58    57379:1734,784:25,1659    57382:1734,8:39,4869    57392:1734,912:21,1134    57419:1735,743:30,5042    57421:1735,768:32,0787    57422:1735,786:24,6528    57434:1735,912:21,1228    57471:1736,773:32,1041    57530:1737,782:33,1333    57531:1737,78:31,0012    57536:1737,773:24,9517    57537:1737,776:23,7334    57574:1738,726:30,3539    57579:1738,751:29,0569    57584:1738,76:25,0428    57633:1739,782:37,9558    57672:1740,756:30,26    57680:1740,796:34,1369    57711:1741,737:30,1987    57716:1741,804:37,8947    57718:1741,809:21,9462    57738:1742,788:39,5756    57740:1742,758:30,4462    57775:1743,761:30,7473    57777:1743,803:39,8275    57864:1745,804:32,0873    57870:1745,894:23,2924    57888:1746,593:38,2127    57893:1746,75:38,7626    57901:1746,75:30,163    57913:1746,815:22,4219    57916:1746,873:19,6943    57966:1747,783:19,7801    57967:1747,79:38,8302    58008:1748,797:30,0748    58042:1749,778:20,186    58044:1749,786:32,7748    58050:1749,812:30,6146    58051:1749,819:23,8112    58075:1750,761:27,6569    58084:1750,784:23,8278    58089:1750,785:25,3208    58097:1750,806:31,3444    58136:1751,753:29,2757    58137:1751,765:27,7217    58142:1751,803:24,6228    58143:1751,798:31,4342    58222:1752,783:19,6145    58235:1752,792:38,9289    58238:1752,802:20,8554    58327:1754,775:36,9328    58335:1754,762:28,8485    58341:1754,783:29,9362    58343:1754,844:39,7855    58347:1754,782:31,2934    58352:1754,855:24,5144    58355:1754,895:31,2589    58359:1754,917:36,6612    58361:1754,922:33,319    58391:1755,736:30,0108    58401:1755,806:39,847    58426:1756,757:30,3187    58428:1756,782:39,6223    58452:1757,752:30,3448    58454:1757,804:39,6392    58483:1758,755:30,9223    58486:1758,78:23,7048    58509:1759,763:31,0007    58514:1759,797:39,824    58549:1760,787:30,7342    58567:1760,831:21,5463    58633:1761,687:19,3667    58750:1761,816:32,472    58759:1761,831:21,6467    58798:1762,57:38,3386    58880:1764,68:19,9065    58889:1764,79:29,8252    58894:1764,799:38,935    58898:1764,809:26,5598    58909:1764,844:22,9508    58937:1765,809:36,764    58941:1765,809:31,0002    58942:1765,823:34,6007    58949:1765,819:33,3335    58954:1765,907:19,7905    58994:1766,806:31,5562    59003:1766,997:24,9437    59022:1766,998:24,1138    59056:1767,781:19,81    59058:1767,79:31,5326    59100:1768,826:20,7749    59142:1769,713:28,1352    59149:1769,782:30,9769    59152:1769,81:39,4979    59174:1770,592:38,2586    59192:1770,794:30,7093    59196:1770,812:39,9305    59225:1771,8:30,8928    59226:1771,805:39,9462    59236:1771,896:24,2994    59258:1772,796:30,8363    59295:1773,822:34,6048    59331:1774,765:23,6949    59335:1774,783:20,8639    59337:1774,792:30,2953    59368:1775,786:31,4772    59369:1775,786:40,7714    59370:1775,797:27,7332    59430:1776,855:21,4446    59459:1777,69:19,3781    59516:1777,771:30,5301    59558:1777,838:21,5165    59594:1778,722:30,3516    59645:1779,797:31,1464    59664:1780,73:29,6646    59739:1782,832:31,5329    59745:1782,842:25,9126    59773:1783,791:39,8152    59780:1783,92:23,5568    59793:1784,81:39,9203    59796:1784,815:20,8523    59814:1785,783:39,538    59844:1786,581:38,2934    59863:1786,804:30,8538    59876:1787,58:38,2959    59887:1787,677:23,1144    59923:1788,798:31,2719    59928:1788,836:29,8727    59954:1789,779:31,4824    60007:1790,794:40,4536    60008:1790,798:30,4591    60011:1790,815:23,6451    60036:1791,786:27,7814    60040:1791,798:41,0166    60041:1791,804:30,8046    60064:1792,805:31,0564    60078:1792,928:21,2153    60106:1793,748:20,7186    60126:1793,884:32,3738    60138:1794,658:23,279    60146:1794,755:30,363    60149:1794,796:23,9153    60153:1794,806:25,0524    60202:1795,788:30,8588    60203:1795,793:24,9965    60216:1795,921:24,2425    60242:1796,751:29,4527    60248:1796,772:30,9215    60259:1796,839:20,9468    60261:1796,841:39,7672    60300:1797,794:31,6389    60302:1797,794:29,2669    60305:1797,801:39,7966    60320:1797,925:23,8945    60352:1798,716:36,9482    60355:1798,758:30,2784    60357:1798,784:31,783    60359:1798,819:40,0418    60371:1798,837:25,8723    60390:1799,695:20,1748    60399:1799,759:30,3528    60429:1800,822:39,9716    60449:1801,721:19,9045    60485:1802,839:32,7576    60551:1804,796:19,7339    60553:1804,801:40,4675    60558:1804,848:30,4814    60591:1805,8:40,8075    60593:1805,809:29,91    60616:1806,788:30,4099    60626:1806,829:23,9302    60628:1806,827:23,0614    60631:1806,866:37,5467    60680:1807,781:31,0304    60721:1807,805:23,9067    60751:1807,809:20,6486    60792:1808,043:21,2305    60816:1808,793:23,7176    60866:1809,821:20,9525    60871:1809,879:32,3036    60892:1810,775:30,9834    60897:1810,831:39,8594    60906:1811,053:21,2105    60939:1811,825:20,2015    60941:1811,847:39,9236    60946:1811,926:24,2666    60968:1812,74:31,4379    60975:1812,786:24,1374    60983:1812,834:39,979    60985:1812,845:22,0513    61039:1813,715:31,695    61040:1813,717:33,6989    61048:1813,778:40,6581    61063:1813,946:23,969    61087:1814,718:37,1689    61091:1814,771:30,4476    61094:1814,79:32,007    61096:1814,819:40,0381    61105:1814,882:34,36    61131:1815,843:24,1297    61192:1816,898:33,7527    61193:1816,899:31,7585    61221:1817,694:20,2344    61266:1817,832:31,0938    61302:1818,83:23,2822    61303:1818,842:32,8759    61304:1818,827:30,9531    61330:1819,767:19,7243    61332:1819,796:23,3631    61340:1819,829:32,1253    61374:1820,825:31,6376    61404:1821,825:31,7802    61405:1821,815:30,1712    61429:1822,735:30,8742    61446:1822,829:26,9998    61480:1823,771:25,0442    61510:1823,988:24,3977    61524:1824,71:21,5125    61573:1825,786:20,135    61576:1825,796:31,931    61584:1825,923:19,6549    61636:1826,855:39,9362    61659:1827,81:30,6476    61662:1827,837:40,0194    61702:1828,808:40,4023    61711:1828,848:21,202    61723:1829,048:21,2535    61753:1829,752:40,8396    61757:1829,809:31,7381    61783:1830,787:30,4958    61814:1831,808:20,9257    61822:1831,891:43,3079    61855:1832,845:31,9399    61899:1833,844:27,082    61938:1834,823:32,9139    61945:1834,825:31,095    61949:1834,838:24,142    61957:1834,894:23,2213    61984:1835,709:19,9131    61993:1835,811:31,4371    62000:1835,842:24,0379    62044:1836,791:31,1437    62080:1837,8:30,5569    62087:1837,853:25,817    62135:1838,818:27,0581    62136:1838,819:39,5942    62146:1838,933:20,9121    62214:1840,686:36,3909    62218:1840,786:23,5211    62226:1840,836:41,1795    62256:1841,751:35,6598    62268:1841,841:40,0711    62270:1841,849:24,229    62279:1841,916:24,9091    62320:1842,834:40,1208    62323:1842,853:24,0672    62360:1843,779:30,6328    62362:1843,813:24,3931    62387:1844,483:34,2653    62463:1845,867:32,1139    62504:1846,853:32,0619    62512:1846,97:19,7955    62534:1847,798:30,9333    62541:1847,917:0,01    62547:1847,885:43,6655    62557:1847,954:21,1971    62575:1848,778:23,7179    62580:1848,806:30,8099    62587:1848,842:27,3209    62662:1849,846:24,2072    62699:1850,803:31,8145    62702:1850,838:23,6537    62740:1851,795:31,5656    62778:1852,774:31,2416    62791:1852,895:25,1481    62866:1854,815:40,9238    62922:1855,887:31,5835    62930:1855,831:23,8688    62946:1855,993:27,4958    62975:1856,814:19,4611    63001:1856,829:42,1331    63060:1857,822:31,1273    63087:1858,815:31,0319    63098:1858,839:24,2646    63135:1859,802:31,3884    63143:1859,828:24,4114    63183:1860,461:34,217    63195:1860,851:24,0422    63209:1860,826:21,4001    63249:1861,825:19,7716    63280:1862,814:31,9751    63282:1862,826:23,4275    63284:1862,823:20,0266    63299:1863,015:21,0654    63311:1863,751:19,9231    63312:1863,757:32,1874    63319:1863,825:23,316    63322:1863,894:0,01    63361:1863,935:19,9118    63391:1864,807:20,4299    63427:1865,808:32,982    63430:1865,844:21,7281    63455:1866,702:19,7041    63476:1866,875:32,3289    63497:1867,671:33,5267    63502:1867,752:33,1519    63517:1867,951:25,1462    63525:1867,991:19,9376    63540:1868,708:23,2954    63547:1868,863:39,8932    63591:1869,866:39,9842    63662:1871,824:31,6957    63668:1871,86:40,2781    63690:1872,719:19,8182    63705:1872,82:31,36    63744:1873,817:31,519    63758:1873,872:33,163    63772:1873,962:21,4331    63812:1874,831:30,8238    63857:1875,854:23,435    63877:1875,983:25,7313    63910:1876,866:22,2013    63916:1876,842:23,3802    63921:1876,858:31,3943    63951:1876,992:19,8647    63987:1877,844:31,6103    64032:1878,59:30,7785    64049:1878,772:19,7663    64053:1878,79:42,0327    64054:1878,792:20,7224    64067:1878,851:32,1809    64068:1878,935:21,3804    64076:1878,908:26,2544    64087:1879,004:19,9037    64115:1879,855:32,0183    64123:1879,889:43,6912    64170:1880,895:43,9095    64216:1881,817:32,1845    64219:1881,823:21,9992    64256:1882,803:20,2441    64300:1882,879:40,1406    64352:1883,859:40,1579    64410:1884,857:40,054    64415:1884,888:21,3108    64431:1885,651:38,82    64437:1885,81:30,6867    64442:1885,874:21,2648    64446:1885,849:43,7937    64493:1886,859:27,2961    64549:1887,872:31,6433    64558:1888,007:21,0142    64576:1888,705:19,8331    64579:1888,774:31,2281    64587:1888,849:33,1294    64621:1889,868:33,0683    64639:1889,905:19,4083    64869:1892,768:40,25    64883:1892,857:30,707    64887:1892,861:24,33    64889:1892,869:22,1963    64899:1892,973:24,5581    64905:1893,029:28,8646    64939:1893,838:31,846    64988:1894,877:42,4737    64990:1894,888:32,0957    65035:1895,07:21,396    65119:1896,848:39,5865    65129:1896,882:43,6058    65150:1897,773:31,25    65168:1897,869:40,2131    65198:1898,854:40,2681    65234:1899,768:22,9648    65243:1899,861:21,3203    65249:1899,814:22,2325    65250:1899,833:31,2049    65253:1899,851:40,3819    65257:1899,853:24,8347    65312:1900,87:31,9971    65348:1901,611:38,6941    65368:1901,823:43,8255    65374:1901,853:31,9918    65397:1902,817:24,581    65400:1902,838:31,9014    65430:1903,807:32,4039    65445:1904:21,0341    65471:1904,886:27,1252    65497:1905,836:22,5261    65501:1905,834:32,2833    65504:1905,896:19,4177    65570:1906,859:28,8096    65593:1907,768:23,7801    65623:1908,742:40,0014    65633:1908,869:20,2075    65676:1909,883:32,8755    65734:1910,89:31,946    65746:1911,051:24,9809    65758:1911,016:31,672    65767:1911,03:28,4801    65769:1911,032:29,9411    65816:1911,822:30,7572    65825:1911,872:32,3441    65835:1911,922:19,5205    65931:1912,85:32,7253    65948:1913,034:24,1522    65998:1913,899:40,9558    66044:1914,897:31,1389    66054:1914,996:33,6261    66080:1915,909:31,2987    66091:1916,54:30,7898    66161:1916,768:20,3224    66185:1916,849:24,6259    66197:1916,946:34,193    66220:1917,774:20,8077    66229:1917,813:43,4815    66240:1917,938:31,7788    66264:1918,824:22,0283    66295:1919,873:27,0102    66300:1919,895:31,9248    66302:1919,934:19,9419    66371:1920,86:32,0385    66399:1921,871:31,9912    66424:1922,821:40,0351    66427:1922,849:31,9676    66434:1922,897:21,3736    66460:1923,762:39,9643    66464:1923,805:20,7834    66483:1923,969:21,5963    66515:1925,007:24,8304    66536:1925,815:23,1958    66578:1926,837:30,8249    66656:1927,914:19,5182    66959:1928,865:40,5467    66962:1928,889:24,8967    67012:1929,867:41,6377    67016:1929,897:31,5333    67039:1930,773:20,2836    67061:1930,904:31,491    67066:1931,002:21,3205    67097:1931,903:31,4903    67132:1932,724:35,3075    67152:1932,902:21,6385    67200:1933,608:43,0242    67217:1933,877:21,6245    67263:1934,786:19,9422    67281:1934,878:32,0383    67306:1935,807:20,6619    67307:1935,902:34,5939    67331:1935,876:27,1803    67335:1935,902:32,5221    67362:1936,734:20,2429    67380:1936,861:23,431    67382:1936,874:34,748    67386:1936,878:32,2422    67441:1938,847:31,9331    67459:1938,897:40,3004    67462:1938,881:21,3856    67463:1938,917:35,6462    67495:1939,905:40,3478    67497:1939,917:35,3171    67498:1939,927:21,8646    67527:1940,726:23,3968    67536:1940,9:40,4032    67601:1942,672:36,3862    67612:1942,837:30,9624    67632:1943,007:24,9416    67643:1943,731:20,1938    67660:1943,984:33,6412    67676:1944,728:20,2008    67686:1944,896:24,3266    67696:1945,004:33,7085    67723:1945,881:41,9013    67725:1945,882:31,4709    67762:1946,874:31,6915    67801:1947,878:31,6062    67837:1948,799:19,9472    67857:1948,911:25,0312    67888:1949,706:35,0279    67895:1949,807:19,7422    67911:1949,889:21,6574    67944:1950,833:32,0638    67951:1950,851:35,7688    67956:1950,866:39,8104    67957:1950,893:22,6227    67993:1951,86:32,1012    67996:1951,943:25,6178    68026:1952,812:20,0359    68029:1952,854:25,6572    68032:1952,874:30,8514    68036:1952,907:32,2252    68081:1954,014:32,4121    68107:1954,978:32,0186    68108:1954,906:40,3603    68117:1954,966:25,3585    68163:1955,882:28,1106    68167:1955,909:24,2054    68176:1956,058:32,9875    68193:1956,879:22,1696    68212:1956,89:21,4349    68304:1958,893:32,2013    68316:1959,006:25,0183    68359:1960,103:19,9565    68411:1962,826:21,9701    68415:1962,875:31,8124    68419:1962,896:25,1783    68420:1962,904:41,8069    68455:1963,88:31,7425    68501:1964,987:24,7932    68525:1965,882:23,6743    68531:1965,9:19,9873    68573:1966,839:21,3703    68617:1967,862:31,7254    68625:1967,909:25,7851    68663:1968,879:25,1998    68664:1968,9:25,9641    68670:1968,957:32,3522    68701:1969,838:25,2295    68708:1969,894:32,2915    68709:1969,898:40,4422    68873:1972,946:24,6999    68905:1973,95:24,8064    68939:1974,92:31,9529    68945:1974,949:21,3934    69046:1976,815:19,2793    69080:1976,882:32,3847    69145:1977,918:32,1944    69319:1982,037:24,5117    69342:1982,807:24,0804    69354:1983,023:39,8428    69461:1984,929:19,4766    69527:1985,898:32,0902    69561:1986,675:38,3483    69570:1986,917:32,0212    69593:1987,906:31,7754    69633:1988,853:24,0236    69654:1989,063:26,0795    69678:1989,868:23,8876    69681:1989,884:32,4375    69707:1990,878:33,1321    69732:1990,95:21,4239    69769:1991,941:22,0461    69776:1992,019:21,44    69806:1992,803:19,2857    69848:1992,937:27,079    69882:1993,881:32,1852    69891:1993,898:34,7094    69979:1996,786:20,9757    69986:1996,878:21,7851    70023:1997,894:31,7653    70024:1997,906:25,1591    70081:1999,047:24,6252    70148:2000,858:38,5776    70228:2002,92:32,2144    70262:2003,939:24,6186    70293:2004,929:25,0451    70329:2005,906:32,7061    70330:2005,91:25,0333    70361:2006,857:33,4351    70368:2006,908:21,3491    70405:2007,92:32,5704    70413:2007,945:22,1022    70456:2008,902:32,2865    70457:2008,904:38,582    70460:2008,939:27,1693    70463:2008,996:20,6232    70482:2009,865:39,6826    70485:2009,879:32,2918    70490:2009,948:20,6094    70512:2010,906:32,9479    70523:2010,956:20,11    70565:2011,968:34,8909    70592:2012,928:40,5511    70633:2013,893:31,7558    70635:2013,905:25,1946    70674:2014,898:21,906    70675:2014,912:32,3617    70716:2015,911:32,2624    70739:2016,044:21,3587    70753:2016,628:36,3668    70766:2016,949:24,8527    70803:2017,88:30,7718    70808:2017,936:27,9402    70847:2018,947:25,1275    70896:2019,876:19,7544    70911:2019,947:24,6173    70964:2020,914:22,6311    70969:2021,021:21,7139    70999:2021,903:33,2328    71029:2022,894:33,3665    71053:2022,945:21,47    71171:2023,908:21,4813    71258:2024,069:25,0788    71312:2025,873:32,2255    71315:2025,869:39,4125    71323:2025,951:20,6351    71333:2026,02:25,6712    71356:2026,962:21,3654    71490:2029,853:20,3904    71554:2029,919:25,2109    71557:2029,947:21,7165    71599:2030,912:21,8522    71602:2030,93:32,6077    71603:2030,941:34,4855    71606:2030,938:38,8895    71658:2032,059:21,3628    71691:2033,07:20,0057    71943:2034,876:19,5206    72033:2034,937:25,4531    72048:2034,995:40,1854    72093:2036,888:19,8901    72095:2036,903:31,5213    72150:2038,882:31,9371    72153:2038,919:25,2155    72161:2039,129:21,7786    72207:2039,995:32,667    72240:2040,877:39,3518    72263:2040,99:25,3138    72317:2041,979:28,4975    72343:2042,071:25,1431    72384:2042,937:23,09    72394:2043,085:27,3325    72483:2045,858:34,1702    72484:2045,858:35,8763    72506:2045,972:29,8626    72521:2046,807:30,7155    72533:2046,915:32,5791    72552:2046,942:26,4648    72553:2046,944:22,0355    72584:2047,87:19,9983    72596:2047,931:21,9407    72598:2047,931:22,962    72636:2048,922:22,8271    72641:2048,927:24,4632    72647:2048,931:32,1114    72655:2049,083:42,3364    72687:2050,124:20,9791    72702:2050,892:25,2642    72839:2054,95:20,4896    72841:2054,893:31,9593    72852:2054,949:25,3665    72868:2055,137:33,3966    72896:2055,939:25,438    72927:2056,921:24,7094    72947:2057,117:21,9275    72981:2058,058:25,1611    73006:2058,864:21,4435    73010:2058,937:23,1508    73015:2059,005:33,0804    73057:2059,986:32,6204    73093:2060,946:21,6497    73135:2061,964:26,2815    73167:2062,881:32,29    73177:2062,933:26,579    73234:2063,873:32,3397    73235:2063,913:22,8926    73238:2063,924:19,9221    73242:2063,928:35,7208    73246:2063,932:21,9486    73291:2064,918:24,4599    73292:2064,925:22,904    73299:2065,013:21,5313    73361:2066,891:25,0788    73434:2067,818:20,6208    73519:2067,943:22,0507    73522:2067,977:32,4848    73572:2068,916:21,5702    73628:2070,022:19,3539    73647:2070,038:42,389    73697:2070,917:25,399    73705:2070,97:34,5355    73739:2071,968:32,7487    73790:2073,086:27,4431    73791:2073,195:20,1114    73830:2074,909:33,4821    73868:2075,95:31,9623    73877:2076,076:24,8992    73909:2076,937:32,9638    73913:2076,945:21,7789    73914:2076,96:22,5367    73980:2077,929:27,9448    73989:2077,963:22,4848    74025:2078,583:18,8714    74057:2078,995:24,6778    74060:2078,923:32,0701    74065:2078,932:26,6714    74067:2078,935:29,0441    74140:2079,94:36,5679    74187:2080,941:20,201    74273:2081,936:33,6612    74350:2083,94:22,7612    74379:2084,917:32,8745    74416:2085,931:33,1673    74420:2085,931:22,0672    74428:2085,953:28,2384    74469:2086,93:25,4322    74473:2086,959:33,2664    74476:2086,974:36,5985    74490:2087,056:28,2135    74703:2087,844:19,4212    74899:2087,955:39,4955    74902:2087,966:32,9118    74904:2087,968:34,7327    74931:2088,181:20,1907    74942:2088,875:23,6675    74947:2088,947:39,5879    74984:2089,939:27,1254    74987:2089,958:39,5167    74998:2090,035:21,6209    75025:2090,895:19,7665    75072:2091,947:25,384    75127:2093,933:25,5582    75128:2093,924:33,777    75163:2094,908:32,2219    75167:2094,987:25,3373    75193:2095,937:20,2858    75197:2095,92:33,3217    75248:2096,916:32,9972    75255:2096,927:20,2737    75331:2099,056:26,3581    75410:2100,013:19,4824    75554:2100,918:21,9382    75558:2100,95:27,6075    75608:2101,959:27,6506    75706:2103,84:19,4231    75832:2103,964:39,8383    75846:2103,963:33,0368    75849:2103,977:35,0257    75850:2103,979:37,5665    75895:2104,863:19,3038    75941:2105,912:32,2875    75945:2105,931:27,203    76011:2107,577:35,6228    76053:2108,93:32,932    76086:2109,923:24,069    76090:2109,956:21,086    76123:2110,963:43,42    76158:2111,915:43,2618    76172:2112,041:20,2303    76179:2112,185:25,7547    76196:2112,918:24,3532    76229:2113,992:31,5762    76280:2115,002:26,4323    76301:2115,926:26,5847    76354:2116,874:20,6667    76370:2116,964:33,2619    76380:2117,032:42,0035    76415:2117,934:32,9682    76423:2117,96:27,7093    76460:2118,938:33,354    76466:2118,987:25,4016    76560:2122,888:22,0309    76563:2122,918:31,8037    76636:2124,841:20,3719    76685:2124,904:26,3184    76692:2124,963:43,5967    76726:2125,944:32,8422    76749:2126,648:30,274    76839:2128,983:26,9686    76894:2130,962:32,7348    76896:2130,982:25,1544    76920:2131,739:39,6481    76931:2131,928:20,2049    76960:2132,909:25,8295    76964:2132,941:32,6332    76971:2132,959:27,7842    77016:2133,946:33,1011    77018:2133,956:27,7658    77020:2133,96:29,2707    77031:2134,061:22,075    77053:2134,939:25,8377    77068:2134,995:25,7532    77099:2135,958:25,8002    77146:2136,938:28,7486    77147:2136,963:21,8112    77150:2136,983:25,6686    77184:2137,942:21,7929    77229:2138,9:21,9606    77236:2138,945:24,235    77324:2140,939:32,9278    77364:2141,931:32,8568    77401:2142,999:33,1607    77484:2145,002:33,6629    77494:2145,111:22,1436    77529:2145,91:0,01    77652:2147,081:24,6724    77679:2148,015:25,2872    77684:2148,02:26,0398    77756:2149,969:32,42    77761:2149,935:34,0498    77763:2149,957:27,7553    77779:2150,108:22,1221    77797:2150,945:33,7819    77836:2151,965:35,5842    77839:2151,964:30,5173    77891:2152,979:32,8196    77895:2153,01:25,663    77945:2153,957:21,7982    77952:2153,985:25,8232    77955:2153,979:33,033    77993:2154,959:27,5797    78073:2156,974:22,2173    78111:2157,031:19,5124    78274:2157,923:40,3717    78283:2158,009:33,1661    78332:2159,003:33,1911    78334:2158,997:35,0496    78337:2158,998:39,6962    78344:2159,014:36,9809    78454:2161,955:39,724    78535:2162,925:19,5088    78598:2164,012:26,2076    78656:2165,951:27,9292    78668:2166,144:23,7481    78746:2167,983:43,6305    78766:2168,607:35,1171    78775:2168,974:43,6728    78786:2168,954:28,199    78792:2168,967:32,9057    78830:2169,972:29,4853    78840:2169,971:28,0871    78843:2169,978:25,9283    78844:2169,981:33,4213    78847:2169,979:27,1813    78848:2169,979:31,594    78849:2169,982:30,5045    78857:2169,984:34,9753    78899:2170,949:27,6612    78905:2170,968:31,2137    78982:2172,943:23,9996    79000:2173,019:19,4995    79077:2173,971:41,4589    79124:2174,976:22,219    79127:2174,991:38,7355    79135:2175,006:35,6545    79136:2175,005:33,2806    79166:2175,959:22,3232    79272:2177,926:21,2554    79273:2177,928:22,092    79282:2178,031:34,1322    79443:2181,967:28,2119    79444:2181,979:33,0297    79484:2182,97:43,6331    79581:2184,568:35,0843    79590:2184,958:33,0942    79626:2185,983:25,8792    79629:2185,989:33,1445    79648:2186,831:34,5834    79713:2187,932:42,4956    79720:2187,949:39,7827    79737:2187,987:27,1707    79786:2188,999:26,885    79816:2189,127:25,6776    79917:2190,986:33,146    79918:2190,987:25,823    79971:2191,972:33,0714    79986:2191,959:27,9215    80012:2191,99:22,3935    80044:2192,022:20,4998    80186:2192,981:24,8279    80189:2193,042:20,4118    80296:2194,911:19,4179    80306:2194,971:20,1667    80308:2194,957:33,4699    80360:2196,021:33,1586    80393:2196,993:33,6883    80424:2197,93:19,5724    80483:2198,062:34,5525    80543:2198,96:19,4806    80551:2198,999:22,312    80643:2200,035:33,7    80692:2200,928:19,46    80747:2201,039:33,86    80774:2201,977:26,0049    80797:2202,635:35,2038    80817:2203,113:21,9984    80829:2203,636:35,2621    80881:2204,955:29,9732    80891:2204,996:27,0821    80893:2204,991:32,3205    80895:2204,992:28,3141    80902:2205,001:35,269    80903:2205,016:29,749    80918:2205,144:22,0338    81002:2206,974:29,1928    81004:2206,98:25,9622    81019:2207,073:43,4589    81050:2207,928:32,4951    81087:2208,53:35,0735    81101:2208,891:31,7026    81113:2208,938:33,0648    81163:2210,012:26,0953    81181:2210,76:37,0638    81196:2210,954:33,6055    81198:2210,873:37,8952    81208:2210,921:40,4299    81217:2210,949:35,5176    81223:2210,97:20,1859    81226:2210,997:26,0919    81238:2211,205:20,5482    81263:2211,918:38,5706    81270:2211,948:35,1984    81272:2211,975:33,2336    81294:2212,154:24,7814    81308:2212,933:22,2293    81413:2214,99:22,3728    81424:2215,113:33,1765    81457:2216,03:33,8306    81498:2217,029:33,4668    81553:2218,046:33,9998    81607:2219,007:19,6507    81667:2219,043:34,1184    81712:2219,987:33,1303    81748:2220,98:30,4331    81758:2220,99:27,1303    81759:2220,989:32,3818    81763:2221,002:29,3031    81904:2223,932:25,7017    81907:2223,975:23,7689    81974:2226:33,0943    82010:2227,004:31,591    82013:2227,004:35,5924    82015:2226,965:33,4565    82021:2226,982:27,8529    82026:2226,992:26,2775    82032:2226,993:29,6147    82075:2227,975:32,9664    82094:2228,056:19,8411    82131:2228,946:33,122    82170:2230,006:25,5415    82232:2231,984:22,4561    82233:2231,985:25,619    82234:2232,002:33,63    82325:2233,005:22,4913    82509:2233,045:20,515    82659:2234,012:33,955    82702:2235,019:41,7619    82708:2235,045:34,1665    82784:2236,982:27,1389    82789:2236,992:23,7862    82827:2237,923:21,467    82894:2239,959:23,7952    82969:2241,898:24,0471    82973:2241,985:27,7404    83020:2242,988:29,9402    83021:2242,998:26,195    83026:2243,029:23,0195    83081:2243,973:21,1604    83107:2244,066:19,4973    83176:2244,17:22,2912    83208:2245,018:27,076    83252:2245,972:33,0207    83257:2246,021:26,9323    83260:2246,027:25,4002    83300:2246,948:33,078    83355:2247,97:33,7326    83356:2247,985:28,2129    83367:2248,018:22,544    83441:2248,968:33,6947    83458:2248,991:25,991    83460:2248,991:37,5201    83512:2248,996:27,1915    83513:2249:30,6954    83548:2249,016:22,5161    83577:2249,042:20,532    83823:2249,981:27,2042    83832:2250,019:34,1961    83839:2250,04:20,8954    83871:2251,023:34,0502    83898:2251,988:32,6751    83953:2253,179:24,0247    83981:2253,984:33,6791    84067:2255,976:33,584    84113:2256,882:38,1039    84114:2256,877:35,1357    84116:2256,882:36,2062    84117:2256,887:41,031    84126:2256,973:33,5541    84142:2257,119:21,5527    84164:2257,869:35,9274    84171:2257,881:38,1876    84172:2257,886:40,1776    84187:2258,031:21,6537    84192:2258,185:22,087    84216:2258,968:28,0375    84217:2258,971:26,8464    84222:2259,035:20,9792    84250:2260,054:25,4845    84251:2259,997:26,9608    84253:2260,01:28,6279    84291:2260,984:32,9836    84295:2261,005:28,8445    84300:2261,028:27,1527    84302:2261,077:25,6825    84363:2261,995:27,1213    84392:2262,941:29,9426    84425:2263,961:33,3881    84440:2264,035:22,6724    84482:2264,951:33,4903    84484:2264,94:43,2938    84492:2264,981:28,0027    84493:2264,981:31,094    84494:2264,987:26,0392    84496:2264,999:29,4407    84504:2265,081:22,3344    84531:2265,974:33,7321    84540:2266,017:23,0433    84542:2266,021:22,1634    84651:2268,07:20,5051    84701:2269,014:33,7798    84704:2269,034:39,327    84707:2269,07:21,69    84736:2269,62:35,4061    84752:2269,991:33,7749    84806:2270,992:25,8721    84834:2271,972:33,7629    84850:2272,226:23,8766    84861:2272,974:25,1875    84867:2273,03:33,5215    84877:2273,117:42,5592    84909:2274,044:33,5062    84920:2274,189:22,1919    84952:2275,008:27,0395    84954:2275,018:29,0274    84960:2275,035:34,1634    84996:2275,85:19,9596    85003:2276,021:29,1084    85020:2276,023:27,2312    85028:2276,033:21,8034    85073:2276,978:21,5857    85076:2277,008:27,2248    85131:2277,99:27,1973    85177:2279,071:41,8502    85182:2279,177:23,8718    85204:2279,997:23,884    85206:2280,042:22,6673    85209:2280,085:30,2691    85250:2280,944:36,2186    85262:2280,972:26,1643    85269:2281,002:33,9044    85270:2281,002:23,8454    85275:2281,074:22,3614    85305:2281,943:36,3507    85310:2281,986:42,7153    85311:2281,985:39,715    85315:2281,983:33,9257    85324:2282,02:26,4109    85331:2282,016:22,2394    85378:2283,022:26,5401    85386:2283,105:20,4627    85479:2285,992:25,9955    85503:2286,115:19,4189    85596:2287,993:33,6224    85621:2288,845:40,9112    85627:2289,039:33,5902    85676:2290,065:33,964    85706:2291,039:33,8784    85746:2291,877:42,1463    85759:2292,022:30,6013    85761:2292,019:27,2827    85763:2292,069:20,8161    85765:2292,021:32,2596    85770:2292,031:35,7252    85777:2292,246:21,023    85781:2292,179:22,5527    85814:2293,017:26,1577    85817:2293,015:28,3255    85852:2294,018:33,7158    85855:2294,022:28,4328    85896:2294,983:33,5178    85951:2296,021:33,7233    85976:2296,989:26,298    85983:2297,011:33,8652    86025:2297,999:26,385    86029:2297,985:33,8603    86070:2298,978:40,035    86071:2298,987:27,0777    86072:2298,996:20,3274    86186:2301,917:42,8968    86201:2302,198:26,1334    86226:2302,902:43,1327    86241:2303,001:22,2953    86246:2303,051:33,7185    86280:2303,981:26,5672    86282:2303,974:36,0049    86354:2305,064:34,9093    86426:2306,034:19,5332    86530:2306,068:34,8277    86677:2308,017:27,337    86715:2309,062:21,8868    86730:2309,086:26,6396    86780:2310,015:33,8912    86785:2310,056:41,3136    86798:2310,243:20,8805    86820:2310,812:36,603    86879:2312,013:33,482    86905:2313,043:33,8557    86951:2314,012:33,6555    87005:2315,012:26,1039    87006:2315,022:34,1072    87012:2315,102:19,4172    87209:2318,034:20,5979    87223:2318,21:26,3023    87272:2319,066:33,817    87275:2319,09:20,7246    87333:2319,823:36,3228    87341:2319,995:34,2926    87346:2320,021:23,316    87365:2320,067:20,7338    87369:2320,147:43,7247    87406:2321,078:34,6324    87411:2321,165:22,0596    87441:2322,065:22,2972    87460:2323,043:22,3606    87498:2323,906:30,7586    87509:2324,04:22,9279    87556:2325,049:21,9261    87619:2325,995:33,7648    87662:2326,995:33,49    87670:2327,084:35,3129    87692:2327,91:21,0034    87704:2328,066:33,833    87724:2328,235:19,7825    87736:2329,031:33,6562    87740:2329,062:27,1698    87806:2331,024:25,3979    87884:2331,996:0,01    87950:2332,042:26,7228    87984:2333,036:27,4266    88050:2335,057:26,6263    88052:2334,985:33,6041    88088:2335,963:33,7003    88093:2336,042:26,6568    88168:2337,031:23,3269    88184:2337,077:35,6626    88192:2337,107:23,2837    88194:2337,13:20,7497    88228:2338,02:26,847    88282:2339:34,0072    88293:2339,046:40,2575    88299:2339,085:22,6635    88351:2340,001:34,1003    88360:2340,043:22,3806    88367:2340,168:20,577    88438:2340,985:33,7067    88454:2341,09:23,0859    88541:2343,051:34,4677    88622:2343,131:19,4594    88756:2343,907:21,0345    88766:2344,067:34,3296    88799:2345,022:25,8779    88821:2345,171:23,7227    88826:2345,198:35,1516    88844:2345,979:27,2114    88850:2346,016:29,5202    88885:2347,051:22,0636    88929:2348,031:27,2897    88955:2348,676:35,5683    88972:2349,043:27,3655    89005:2350,038:27,5079    89049:2351,056:27,2302    89083:2352,051:26,7539    89191:2354,2:19,3626    89229:2355,022:33,9603    89233:2355,085:22,7484    89290:2356,058:21,9072    89325:2356,153:19,5235    89484:2356,659:35,533    89495:2356,999:33,7762    89534:2357,994:34,048    89569:2359,01:33,8632    89604:2360:33,9228    89642:2361,108:20,7943    89676:2362,063:34,5371    89705:2362,918:30,844    89715:2363,087:34,6004    89746:2363,954:30,8832    89848:2367,026:34,3418    89857:2367,061:27,632    89900:2368,04:26,7503    89909:2368,06:34,023    90013:2370,12:30,7439    90048:2370,964:35,6762    90054:2371,084:22,7883    90104:2372,083:21,8326    90139:2373,088:26,7043    90181:2374,135:26,1023    90230:2375,209:22,484    90297:2376,966:34,0469    90344:2377,101:20,7997    90398:2378,099:21,1933    90433:2379,104:34,5827    90463:2380,048:27,073    90470:2380,081:36,5109    90588:2383,662:35,5606    90606:2384,05:33,8514    90640:2384,93:20,9507    90651:2385,054:33,9488    90731:2387,097:22,9214    90756:2387,941:23,5253    90758:2388,026:27,4205    90762:2388,06:33,5649    90822:2389,099:19,9652    90826:2389,159:27,1659    90840:2389,241:22,3992    90924:2391,199:22,6245    90961:2391,997:30,8535    90989:2392,651:35,5945    90999:2393,054:34,0662    91044:2394,08:23,6351    91072:2395,085:24,373    91096:2396,052:26,9128    91134:2397,04:33,8227    91163:2398,079:37,3627    91171:2398,129:19,7317    91215:2400,051:33,9609    91249:2401,078:24,0189    91255:2401,154:34,599    91326:2403,02:29,4981    91334:2403,074:26,5994    91342:2403,189:24,9373    91375:2404,015:20,2728    91421:2405,222:22,4737    91463:2406,042:21,6716    91542:2407,092:27,6715    91577:2408,071:33,6885    91616:2409,088:26,0554    91624:2409,196:19,8816    91637:2410,067:23,5009    91669:2411,083:26,8029    91670:2411,083:34,1209    91701:2412,057:33,8504    91704:2412,105:27,0799    91741:2413,056:33,8313    91765:2413,74:35,5897    91784:2414,078:25,642    91794:2414,1:28,3251    91818:2414,132:22,9343    91855:2414,154:19,5744    92029:2414,626:35,6167    92061:2415,295:26,6887    92147:2418,163:34,4261    92171:2419,075:27,1358    92200:2420,009:33,894    92231:2420,998:34,8608    92257:2421,228:22,5266    92291:2422,037:34,0104    92334:2423,014:19,5211    92350:2423,02:34,0271    92410:2423,092:27,666    92456:2423,324:21,0775    92474:2424,054:26,2276    92506:2425,033:29,45    92518:2425,189:22,703    92698:2427,184:19,5814    92750:2428,095:27,2114    92752:2428,108:34,2666    92783:2429,094:26,133    92834:2430,081:25,6974    92841:2430,098:28,3281    92871:2430,591:35,5423    92885:2431,03:23,9189    92908:2431,285:26,7563    92946:2432,174:34,4119    93024:2435,17:42,3894    93050:2436,126:22,9016    93079:2437,142:22,826    93153:2439,085:27,8319    93225:2442,065:23,8658    93227:2442,074:34,0967    93265:2443,086:34,4151    93267:2443,092:26,917    93270:2443,13:20,8358    93302:2444,107:34,0159    93308:2444,102:27,3855    93360:2445,099:26,6946    93361:2445,098:28,2378    93365:2445,124:33,6967    93371:2445,205:20,925    93417:2446,092:28,3726    93447:2446,548:35,5679    93511:2448,893:30,8306    93531:2449,263:26,8933    93560:2450,22:24,1427    93604:2451,262:24,4104    93633:2452,109:22,9763    93669:2453,141:34,3646    93682:2453,252:19,4385    93730:2454,105:26,8398    93757:2454,553:35,55    93770:2455,111:27,232    93776:2455,152:34,5167    93833:2457,12:34,2945    93869:2458,082:34,2033    93876:2458,2:23,5895    93893:2459,066:34,1548    93897:2459,125:20,8456    93918:2460,087:25,8511    93922:2460,143:29,1183    93942:2461,018:30,9009    93950:2461,108:33,5548    94028:2464,129:34,2528    94057:2465,09:26,9516    94058:2465,097:34,1947    94059:2465,125:32,1311    94090:2466,058:33,3701    94093:2466,115:27,3373    94135:2467,126:27,8884    94190:2468,268:20,833    94228:2469,142:36,6391    94230:2469,143:34,4165    94262:2470,164:34,7342    94304:2471,132:28,1459    94306:2471,148:23,1791    94308:2471,155:34,7735    94343:2472,082:33,996    94345:2472,121:27,9883    94367:2472,684:35,7158    94407:2474,094:19,8024    94409:2474,074:34,2703    94473:2475,952:43,1327    94485:2476,188:35,0266    94488:2476,233:21,0816    94497:2476,934:43,2985    94543:2478,254:23,0339    94674:2480,06:34,1228    94747:2482,029:31,52    94748:2482,068:33,8329    94749:2482,064:30,1984    94754:2482,185:29,168    94755:2482,143:27,5147    94807:2483,121:27,5651    94814:2483,171:29,1554    94834:2484,094:28,4262    94873:2485,125:34,4072    94875:2485,148:39,7079    94878:2485,146:36,5529    94946:2487,095:25,9065    94948:2487,125:28,2741    94950:2487,157:23,2508    94952:2487,161:34,8324    94986:2488,108:28,0345    94992:2488,192:34,7514    95000:2488,289:22,7604    95031:2489,156:19,6504    95034:2489,2:34,6993    95080:2490,138:21,0967    95081:2490,16:19,8983    95084:2490,231:24,6804    95135:2491,294:26,6207    95194:2493,288:19,5433    95305:2495,119:27,2139    95332:2496,138:27,0925    95351:2497,128:23,101    95434:2499,973:38,2759    95452:2500,16:20,9091    95489:2501,135:37,838    95495:2501,119:34,3865    95527:2502,016:20,2549    95540:2502,143:28,335    95552:2502,307:22,7324    95578:2503,173:23,1701    95583:2503,13:28,3999    95684:2505,237:19,5456    95746:2507,126:22,8058    95810:2509,082:25,778    95832:2509,944:42,8445    95865:2510,661:35,8329    95868:2510,949:42,8153    95927:2513,142:27,7636    95955:2513,937:43,1731    96101:2516,149:34,0265    96105:2516,158:20,8918    96129:2516,244:19,9216    96179:2517,029:19,5833    96248:2517,092:20,538    96267:2517,133:21,0766    96360:2518,107:21,1242    96370:2518,312:22,7888    96523:2522,1:27,1581    96533:2522,253:19,8832    96558:2523,093:34,5564    96596:2524,067:19,5548    96655:2524,208:27,8227    96716:2525,195:27,7363    96794:2526,751:30,6772    96812:2527,107:25,743    96814:2527,138:22,1124    96845:2528,16:28,0753    96875:2529,135:28,2474    96879:2529,167:26,992    96960:2531,106:19,8176    97072:2534,298:22,868    97101:2534,985:23,211    97114:2535,137:34,652    97232:2538,171:34,4884    97257:2539,1:34,4509    97259:2539,109:25,835    97295:2540,171:27,7833    97301:2540,264:19,6757    97349:2541,188:27,8949    97385:2542,157:23,1293    97409:2542,728:30,6811    97423:2543,157:28,2286    97458:2544,112:26,0638    97461:2544,159:34,111    97462:2544,139:36,9078    97463:2544,128:28,2599    97506:2545,12:28,2016    97570:2547,143:22,8764    97599:2547,986:21,4417    97638:2548,126:22,8678    97653:2548,286:35,1571    97729:2551,153:20,0765    97736:2551,152:34,7151    97770:2552,047:40,7268    97778:2552,131:27,2013    97781:2552,156:34,5506    97827:2553,145:34,223    97859:2554,133:23,083    97861:2554,189:34,4501    97865:2554,225:27,5926    97896:2555,206:27,8838    97932:2556,166:26,511    97965:2557,172:28,2473    98001:2558,167:28,1938    98089:2559,18:19,4074    98094:2559,138:28,209    98485:2560,118:34,1541    98561:2562,18:21,1758    98596:2563,147:21,2101    98601:2563,219:22,9029    98639:2564,002:21,5051    98660:2564,15:22,975    98664:2564,156:27,2867    98677:2564,147:24,3425    98701:2565,096:26,0027    98713:2565,16:28,3573    98720:2565,143:23,7401    98745:2566,077:34,1664    98747:2566,097:25,8559    98759:2566,219:28,1971    98807:2566,371:19,518    98891:2567,128:34,802    98899:2567,197:28,2101    99002:2570,204:0,01    99021:2570,19:42,5602    99075:2571,188:21,0816    99110:2572,136:27,9665    99116:2572,188:34,872    99251:2574,009:32,8084    99282:2574,115:20,437    99403:2575,146:27,2337    99439:2576,124:34,2575    99468:2577,157:27,2829    99475:2577,246:24,6659    99492:2578,141:27,3469    99536:2579,232:23,0897    99575:2580,136:27,3155    99577:2580,141:22,9806    99579:2580,145:34,7639    99634:2581,157:27,7327    99641:2581,154:20,4037    99691:2582,171:23,67    99693:2582,183:28,0163    99716:2582,68:35,6933    99736:2583,149:23,6833    99746:2583,199:28,3144    99804:2584,198:28,768    99805:2584,207:39,588    99808:2584,234:35,1828    99843:2585,2:34,5629    99844:2585,207:28,8559    99878:2586,162:26,4271    99885:2586,189:21,1536    99896:2586,729:36,3832    99919:2587,195:21,1    99966:2588,182:34,6873    100020:2589,056:22,5622    100024:2589,182:19,6878    100033:2589,326:21,0983    100057:2590,135:28,0293    100087:2591,124:34,1567    100092:2591,133:28,0074    100095:2591,151:26,6743    100132:2592,152:42,3391    100134:2592,154:34,527    100168:2593,22:23,9954    100195:2594,19:35,4022    100216:2595,119:24,124    100246:2596,11:24,0112    100255:2596,233:34,8955    100290:2597,334:23,178    100311:2598,184:35,6602    100344:2599,19:28,2751    100350:2599,243:35,2433    100386:2600,229:35,2242    100416:2601,105:34,3774    100471:2602,146:23,8501    100521:2603,094:22,9844    100537:2603,278:20,0673    100576:2604,161:34,67    100609:2605,018:21,0997    100669:2606,15:27,261    100697:2607,161:27,0168    100699:2607,055:43,873    100715:2607,182:34,4376    100767:2608,127:42,2356    100777:2608,159:34,5489    100781:2608,187:26,706    100865:2609,282:19,5401    100905:2610,156:34,842    100945:2611,209:39,6228    100949:2611,23:34,8716    100991:2612,209:34,9053    100998:2612,208:36,8478    101081:2614,174:29,6751    101082:2614,147:27,9752    101121:2615,185:28,3337    101157:2616,159:28,3947    101208:2618,034:43,3482    101241:2619,116:22,9628    101344:2621,328:19,8935    101379:2622,164:27,801    101382:2622,174:34,8902    101390:2622,295:26,295    101438:2623,146:34,452    101439:2623,171:27,4472    101488:2624,082:41,9838    101542:2625,172:34,7953    101601:2625,28:19,5092    101734:2626,208:27,8387    101778:2627,208:28,0292    101780:2627,229:23,5497    101782:2627,234:21,1405    101786:2627,228:34,9933    101830:2628,181:41,1649    101836:2628,212:21,1536    101839:2628,215:34,9664    101888:2629,321:20,0324    101921:2630,1:19,6466    101980:2631,206:24,886    102013:2632,065:34,3427    102021:2632,198:24,9229    102053:2633,069:34,4228    102072:2633,399:21,5398    102103:2634,178:35,0505    102132:2635,202:35,4068    102164:2636,2:24,3943    102196:2637,19:28,6488    102269:2638,178:28,4204    102304:2639,008:43,6482    102371:2639,289:21,4189    102392:2639,318:19,778    102519:2641,253:19,4985    102527:2641,226:27,493    102725:2642,214:27,696    102744:2642,263:26,6533    102819:2644,217:21,1526    102895:2646,195:34,4887    102924:2647,199:23,467    102942:2647,324:42,6167    102969:2648,218:23,5452    103022:2649,197:34,8471    103024:2649,215:23,5692    103080:2650,173:34,9579    103112:2651,194:35,1604    103198:2654,193:23,9249    103224:2655,144:22,3309    103240:2655,977:43,1973    103285:2657,278:27,0759    103289:2657,337:23,872    103493:2658,219:19,5022    103494:2658,23:34,6894    103682:2658,247:26,9165    103912:2658,271:19,4761    104041:2659,146:23,9194    104050:2659,226:19,7429    104151:2662,251:28,3831    104195:2663,204:23,5069    104197:2663,201:21,6834    104241:2664,215:23,4576    104276:2665,174:34,9432    104307:2666,176:35,0315    104332:2667,183:35,1933    104376:2668,25:41,9743    104428:2669,233:42,7882    104450:2670,147:34,5851    104452:2670,188:23,9604    104558:2673,22:34,781    104592:2674,19:20,0338    104594:2674,217:34,5834    104634:2675,274:20,9884    104662:2676,224:26,6089    104690:2677,18:28,3401    104740:2678,158:28,2804    104786:2679,197:23,5289    104954:2682,143:22,4918    104981:2683,164:27,1257    105020:2684,146:27,0827    105021:2684,15:34,4488    105064:2686,172:23,5637    105074:2686,336:29,3424    105105:2687,219:28,9855    105144:2689,153:35,3521    105185:2690,164:25,671    105280:2694,104:31,9249    105286:2694,184:28,362    105341:2695,194:27,1916    105352:2695,198:23,5225    105439:2696,233:29,0277    105489:2697,227:34,8123    105490:2697,229:29,2378    105516:2698,223:34,9091    105586:2700,179:34,1708    105620:2701,259:38,064    105646:2701,762:38,0376    105661:2702,213:38,0799    105663:2702,214:28,2471    105744:2705,16:35,129    105836:2708,259:23,3753    105885:2710,209:23,6389    105896:2710,323:35,0781    106067:2713,234:29,2227    106139:2715,226:34,7829    106179:2716,209:23,5523    106184:2716,248:34,8598    106195:2716,365:20,1907    106283:2718,064:32,1816    106340:2719,176:32,958    106412:2720,203:28,8546    106488:2722,164:38,4293    106489:2722,175:23,8605    106521:2723,277:23,8664    106558:2724,274:23,7235    106585:2725,246:28,9531    106667:2726,283:42,9393    106678:2726,252:28,9168    106679:2726,295:0,01    106792:2728,083:24,0295    107016:2733,781:34,1596    107064:2734,293:28,0527    107098:2735,16:33,6533    107183:2736,303:23,6494    107198:2736,399:21,2973    107269:2738,187:19,7391    107271:2738,184:31,75    107281:2738,252:28,3618    107313:2739,22:28,4297    107322:2739,31:37,0073    107360:2740,234:23,4583    107362:2740,277:35,5215    107452:2742,251:42,1432    107460:2742,25:28,9803    107505:2743,113:35,1354    107512:2743,189:19,6746    107527:2743,245:42,5608    107571:2744,125:35,1054    107591:2744,285:35,3203    107675:2747,205:25,8985    107741:2748,246:42,7067    107743:2748,243:28,76    107762:2748,698:28,7854    107763:2748,788:36,3823    107775:2749,227:28,6968    107813:2750,303:28,323    107827:2750,347:20,2237    107858:2751,337:29,2308    107913:2752,307:29,2534    107929:2752,413:19,8887    107951:2752,83:36,2768    107973:2753,295:29,666    107995:2753,835:36,2534    108011:2754,163:23,552    108021:2754,272:29,6794    108119:2756,268:35,2403    108145:2757,187:22,0483    108187:2758,243:42,1651    108189:2758,254:28,9934    108200:2758,403:24,163    108217:2759,165:23,1897    108247:2760,151:23,1384    108256:2760,273:35,3134    108325:2761,251:23,6829    108327:2761,315:21,4923    108484:2762,294:35,0703    108515:2763,193:34,9228    108574:2764,214:42,6266    108637:2765,22:28,7711    108678:2766,21:28,7753    108718:2767,177:23,8643    108724:2767,323:21,6729    108795:2769,251:34,7759    108798:2769,269:29,4153    108832:2770,246:29,3928    108842:2770,713:34,1344    108904:2772,231:35,2868    108939:2773,135:21,2175    109028:2775,2:38,7555    109064:2776,094:33,3297    109079:2776,281:35,3343    109151:2777,29:35,2582    109164:2777,316:21,5225    109236:2778,097:21,7784    109248:2778,257:34,9922    109254:2778,338:30,4536    109296:2779,229:28,9475    109301:2779,299:35,1444    109328:2779,861:36,5648    109333:2779,872:40,4418    109491:2784,194:34,8956    109494:2784,212:28,1043    109517:2785,167:28,2239    109518:2785,184:34,8204    109567:2787,345:19,6405    109592:2788,177:23,3487    109634:2789,27:23,5854    109637:2789,314:41,2061    109722:2791,223:33,1645    109737:2791,248:29,4552    109752:2791,367:27,7789    109756:2791,424:23,8585    109810:2793,259:35,0019    109843:2794,187:34,888    109881:2795,15:35,031    109937:2796,238:28,564    109938:2796,273:35,2561    109946:2796,382:21,4596    109977:2797,26:28,6797    110014:2798,241:35,2579    110016:2798,245:28,4528    110029:2798,309:24,1047    110052:2799,085:25,0694    110062:2799,194:34,8894    110175:2802,82:36,3385    110188:2803,196:28,8171    110240:2805,283:23,7344    110267:2806,291:29,2035    110297:2807,258:24,2169    110299:2807,286:29,2898    110333:2808,343:24,3907    110360:2809,235:24,4041    110426:2810,317:23,8605    110430:2810,355:36,7495    110468:2811,256:23,8482    110573:2814,248:35,2188    110618:2815,371:23,621    110657:2816,33:28,3966    110680:2817,256:35,1045    110737:2818,803:36,2776    110754:2819,271:29,3134    110841:2821,316:23,7106    110913:2823,333:29,1158    110941:2824,232:25,1881    110954:2824,285:29,3149    110994:2825,268:30,074    111001:2825,267:24,4868    111005:2825,253:25,9319    111007:2825,269:27,0145    111047:2826,246:26,1473    111083:2827,232:22,257    111124:2828,859:36,504    111158:2830,265:21,093    111183:2831,182:34,8368    111218:2832,223:34,8948    111239:2832,352:28,4623    111304:2834,187:22,4673    111307:2834,262:28,6186    111340:2835,111:21,4643    111343:2835,17:35,0446    111349:2835,243:28,8981    111378:2836,165:34,8169    111426:2837,361:23,8684    111467:2838,31:28,9651    111472:2838,38:24,0926    111497:2839,346:24,2007    111502:2839,337:29,0405    111532:2840,292:24,5214    111534:2840,303:29,128    111540:2840,376:25,7373    111564:2841,256:24,5354    111570:2841,303:29,2553    111691:2844,094:0,01    111720:2845,116:37,8771    111759:2846,285:29,1951    111792:2847,315:29,4725    111820:2848,257:20,0943    111830:2848,378:29,404    111863:2849,275:23,3364    111864:2849,271:22,3396    111888:2850,178:22,4896    111918:2851,312:29,1045    111966:2852,41:37,0846    112013:2853,326:23,7783    112022:2853,371:29,0385    112024:2853,384:36,8592    112082:2854,294:21,5483    112106:2854,363:34,8636    112122:2854,383:38,0997    112214:2858,394:20,5645    112247:2859,172:34,661    112284:2860,318:19,4916    112447:2862,292:24,3144    112485:2863,377:20,2734    112508:2864,212:31,6371    112515:2864,25:20,1472    112541:2865,104:39,8024    112655:2868,348:20,4968    112713:2870,357:35,5902    112839:2873,33:28,5591    112930:2875,302:29,4317    113037:2878,287:24,3444    113081:2879,221:24,4144    113119:2880,249:20,154    113228:2883,457:21,4971    113253:2884,263:40,4354    113311:2886,31:35,5405    113347:2887,274:24,066    113351:2887,347:35,7176    113377:2888,166:31,7582    113389:2888,341:28,9466    113391:2888,355:24,097    113439:2889,377:28,6515    113452:2889,347:24,0847    113460:2889,361:20,5063    113486:2889,385:21,7488    113538:2890,32:24,0393    113545:2890,335:29,2902    113590:2891,317:29,448    113765:2898,309:29,2496    113769:2898,375:25,7407    113906:2903,304:28,8577    113910:2903,361:35,7091    114086:2907,352:35,9551    114162:2909,422:21,6492    114186:2910,337:21,7212    114205:2911,27:29,302    114207:2911,312:21,6557    114230:2912,168:25,557    114235:2912,313:29,5063    114297:2913,371:29,6546    114311:2913,425:20,3528    114341:2914,379:24,3331    114349:2914,464:20,0949    114427:2917,118:32,233    114438:2917,365:29,038    114457:2918,23:35,0568    114498:2919,359:28,4264    114533:2920,182:20,9147    114534:2920,211:21,6196    114633:2923,379:20,4135    114702:2923,432:36,9151    114740:2924,355:35,9502    114743:2924,388:24,9149    114748:2924,441:22,1272    114755:2924,477:24,0608    114786:2925,309:28,603    114795:2925,314:35,6759    114799:2925,346:22,1002    114823:2926,3:22,2183    114825:2926,305:29,2159    114833:2926,435:21,4394    114861:2927,308:29,3978    114862:2927,348:21,5838    114905:2928,353:35,9616    114906:2928,325:29,5613    114912:2928,451:20,6162    115050:2932,321:34,1472    115087:2933,364:27,6714    115196:2936,2:21,6853    115221:2936,536:20,0972    115248:2937,391:23,9648    115312:2939,149:33,7671    115322:2939,263:35,9096    115357:2939,375:20,4041    115410:2940,319:35,5015    115413:2940,341:29,1733    115452:2941,334:28,9956    115460:2941,341:35,5035    115491:2942,299:22,2328    115495:2942,34:29,5139    115520:2943,342:29,7717    115575:2945,302:35,8958    115578:2945,36:29,8852    115615:2946,212:34,9793    115620:2946,357:29,8805    115801:2952,313:25,1655    115866:2955,355:29,2544    115927:2957,317:29,0008    115963:2958,275:19,483    116050:2959,262:35,1378    116061:2959,354:29,5136    116111:2960,361:29,5008    116146:2961,243:35,2415    116157:2961,339:29,032    116184:2962,276:35,5877    116221:2963,264:19,5065    116543:2973,452:24,3704    116568:2974,432:25,4371    116812:2977,179:19,5232    117009:2977,373:29,118    117018:2977,667:29,1387    117057:2979,387:29,951    117059:2979,275:22,2661    117065:2979,463:24,6954    117088:2980,437:30,3025    117113:2981,298:22,2148    117144:2982,315:22,2481    117147:2982,339:28,6873    117153:2982,477:20,4514    117200:2983,302:27,726    117201:2983,315:22,2513    117317:2987,348:38,5457    117318:2987,351:24,8647    117347:2988,444:24,6294    117371:2989,451:24,4271    117426:2991,416:20,952    117481:2993,38:29,4342    117483:2993,236:35,2523    117524:2994,375:29,6026    117539:2994,934:29,6961    117546:2995,377:29,6945    117628:2998,359:22,268    117649:2999,285:22,2453    117658:2999,447:36,0502    117690:3000,424:39,33    117693:3000,421:36,859    117751:3001,292:26,7308    117764:3001,429:38,9398    117770:3001,433:35,4032    117771:3001,446:41,0445    117773:3001,431:37,6143    117823:3002,238:23,8008    117828:3002,377:31,2922    117866:3003,381:25,0346    117893:3003,404:19,5719    117973:3005,454:24,5317    118053:3007,407:20,9513    118163:3011,387:29,7495    118190:3012,371:24,3517    118197:3012,393:22,2684    118224:3013,292:22,2946    118233:3013,328:35,8024    118307:3015,373:24,4209    118311:3015,435:36,0019    118343:3016,428:35,8762    118500:3018,535:0,01    118597:3021,351:23,4158    118598:3021,368:35,7232    118602:3021,378:24,7092    118622:3021,89:35,6491    118639:3022,38:24,5941    118641:3022,396:35,6011    118661:3022,869:24,564    118694:3023,356:24,5593    118705:3023,407:20,9496    118709:3023,422:35,0435    118788:3025,403:29,8591    118824:3026,399:29,9621    118849:3026,498:20,5615    118899:3027,436:29,7847    118945:3029,334:22,4181    118982:3030,205:0,01    119026:3030,392:21,6805    119050:3031,106:35,9359    119068:3031,427:36,0361    119092:3032,394:29,602    119142:3033,375:24,9259    119199:3034,213:42,1474    119217:3034,272:0,01    119268:3034,712:42,0967    119292:3035,191:42,0209    119346:3036,324:22,287    119385:3037,409:36,0076    119393:3037,577:24,2808    119416:3038,38:22,3176    119456:3039,389:35,2175    119464:3039,391:24,6149    119538:3041,375:29,9831    119570:3042,387:30,9071    119576:3042,437:34,115    119651:3044,379:24,8256    119660:3044,423:34,2873    119704:3045,412:34,3057    119734:3046,199:32,1453    119738:3046,316:20,6847    119788:3047,342:26,7247    119795:3047,392:35,7446    119798:3047,436:29,3674    119844:3048,394:29,6457    119849:3048,416:20,6891    119850:3048,432:35,9278    119882:3049,379:24,9815    119974:3053,386:24,4278    119976:3053,388:35,9735    120050:3055,359:35,113    120103:3056,373:29,7291    120157:3057,395:29,9641    120158:3057,412:24,8132    120192:3058,378:24,8236    120199:3058,456:30,5827    120254:3060,344:35,4454    120256:3060,369:24,5217    120315:3062,416:36,0451    120354:3063,345:26,7518    120357:3063,42:28,8191    120359:3063,37:35,4132    120367:3063,444:30,0982    120423:3064,322:20,5742    120571:3065,384:25,2777    120601:3066,456:24,976    120635:3067,436:24,9587    120693:3069,376:36,0044    120724:3070,363:22,267    120751:3071,413:21,9499    120769:3072,283:22,2926    120773:3072,372:29,6892    121070:3076,233:19,5773    121215:3076,341:24,4306    121241:3076,463:31,2403    121337:3079,413:30,0703    121346:3079,523:37,4296    121362:3079,938:30,0986    121408:3080,333:20,5759    121413:3080,405:29,9804    121444:3081,416:29,8306    121463:3082,155:38,3182    121497:3083,438:24,8488    121520:3084,412:30,0498    121659:3089,422:21,7927    121702:3090,985:28,3832    121716:3091,436:28,3964    121722:3091,449:36,261    121766:3092,417:23,06    121772:3092,439:36,2957    121775:3092,464:31,2493    121915:3097,451:29,6677    121940:3098,436:30,0554    121969:3099,427:30,0862    121989:3100,42:29,9643    122024:3101,395:29,7734    122028:3101,437:24,9024    122051:3102,406:24,8613    122140:3105,247:19,3818    122216:3106,192:19,5811    122392:3108,324:22,26    122393:3108,379:36,0571    122400:3108,454:31,284    122433:3109,368:36,073    122470:3110,429:29,9766    122520:3112,365:22,6262    122568:3113,504:30,2138    122571:3113,532:20,6562    122623:3114,426:30,2902    122645:3115,432:24,9568    122646:3115,43:30,4241    122666:3116,43:30,4233    122774:3120,435:30,1974    122786:3120,921:30,2734    122795:3121,334:24,4993    122800:3121,407:30,2402    122825:3122,363:24,6176    122827:3122,354:19,8946    122859:3123,393:35,7149    122936:3125,509:22,5306    122962:3126,479:36,3661    123033:3128,396:35,7365    123066:3129,374:35,737    123074:3129,508:20,7988    123088:3129,957:30,7846    123104:3130,393:36,2944    123106:3130,434:30,8219    123110:3130,522:22,9212    123120:3130,967:30,4275    123133:3131,424:31,2271    123160:3132,455:31,1821    123173:3132,97:31,3482    123183:3133,318:19,6239    123189:3133,467:31,2048    123258:3136,35:24,5254    123263:3136,423:24,5212    123287:3137,411:30,3462    123327:3138,466:25,1727    123364:3139,487:29,4816    123399:3140,4:19,6828    123443:3142,45:35,8369    123479:3143,461:35,8732    123480:3143,453:32,8748    123517:3144,372:24,2904    123524:3144,462:36,2199    123527:3144,481:38,8784    123565:3145,459:38,8929    123634:3148,277:24,1552    123643:3148,458:31,2665    123671:3149,46:31,2455    123694:3150,445:30,3831    123722:3151,397:24,5662    123750:3152,34:24,5511    123832:3154,267:35,68    123858:3155,304:35,7594    123902:3157,128:34,6976    123935:3158,417:19,5492    123969:3158,439:29,7137    124019:3159,419:29,9272    124031:3159,656:23,1908    124045:3160,449:29,8283    124047:3160,467:36,2358    124106:3163,293:38,1143    124127:3164,297:24,1844    124163:3165,336:23,9109    124172:3165,462:31,3206    124193:3166,271:22,0589    124230:3167,426:24,7006    124268:3168,357:24,7045    124286:3169,434:25,4316    124312:3170,431:31,2801    124361:3173,441:30,0036    124406:3174,448:29,976    124451:3176,458:22,6444    124479:3177,415:22,4607    124488:3177,419:30,2152    124493:3177,477:25,0287    124517:3178,426:30,2949    124529:3179,424:29,6668    124575:3181,476:30,9479    124590:3182,287:22,2147    124599:3182,468:30,4713    124617:3183,431:25,0283    124653:3184,372:24,8007    124688:3185,465:25,4677    124690:3185,5:30,8033    124711:3186,465:31,1402    124735:3187,357:35,6176    124758:3188,481:30,572    124784:3189,443:19,7061    124788:3189,477:30,2955    124816:3190,471:30,0321    124862:3192,495:22,6372    124872:3192,835:22,6581    124884:3193,249:33,8297    124886:3193,382:22,6436    124909:3194,423:30,3977    124913:3194,64:20,7917    124959:3196,326:35,329    125046:3200,423:35,7742    125048:3200,439:29,5171    125074:3201,449:30,4641    125081:3201,55:23,064    125103:3202,434:30,6017    125151:3204,306:19,3954    125196:3204,502:35,3424    125263:3205,273:19,6576    125285:3205,348:23,5877    125291:3205,479:30,6355    125321:3206,471:30,6519    125341:3207,39:24,706    125402:3209,407:22,675    125529:3215,396:19,9945    125553:3216,446:22,2252    125577:3217,48:30,305    125579:3217,558:36,1799    125599:3218,5:30,549    125612:3218,936:35,0083    125628:3219,525:30,6207    125635:3219,926:35,0343    125651:3220,525:30,7164    125677:3221,527:30,8654    125679:3221,655:20,9071    125716:3222,61:20,9487    125749:3223,314:21,6127    125797:3223,389:24,7641    125799:3223,421:39,1264    125811:3223,481:30,3003    125849:3224,292:21,5315    125868:3224,646:25,4114    125889:3225,425:22,7467    126055:3232,427:22,5299    126060:3232,514:36,1146    126061:3232,514:23,7455    126087:3233,467:22,3334    126089:3233,476:36,1192    126127:3234,309:19,4511    126144:3234,454:30,0127    126198:3237,27:21,1559    126200:3237,293:41,0952    126248:3238,498:30,7246    126253:3238,587:22,6248    126273:3239,308:21,7178    126283:3239,453:25,0085    126284:3239,489:30,4324    126310:3240,462:36,1159    126318:3240,651:25,4477    126342:3241,471:22,9065    126364:3242,463:22,9068    126371:3242,725:22,2376    126401:3243,443:21,7782    126512:3245,38:20,4607    126572:3246,376:20,4883    126629:3247,544:31,3377    126646:3247,548:25,7017    126663:3248,032:30,6997    126678:3248,392:22,6312    126695:3248,531:21,9512    126699:3248,529:30,6604    126703:3248,556:25,7275    126739:3249,433:22,7173    126742:3249,546:20,9031    126812:3251,483:26,3349    126833:3252,284:28,2346    126844:3252,483:29,6498    126860:3253,277:21,1438    126891:3254,503:30,7787    126913:3255,407:20,4303    126949:3255,493:30,7847    126954:3255,521:35,9594    126982:3256,527:33,0342    126985:3256,531:36,4185    126998:3256,871:35,0921    127031:3258,463:22,9148    127071:3259,57:22,3924    127102:3260,393:41,4811    127106:3260,485:41,6175    127113:3260,55:22,1482    127126:3261,093:22,1783    127167:3261,426:19,4273    127237:3261,498:22,1948    127310:3263,581:25,5623    127345:3264,448:36,0502    127351:3264,556:25,7517    127354:3264,528:30,6582    127372:3264,951:36,082    127401:3265,46:22,8783    127402:3265,431:36,0873    127432:3266,417:22,7481    127443:3266,484:30,0713    127478:3268,365:22,5464    127516:3269,573:25,7698    127557:3271,022:30,7538    127575:3271,49:30,7045    127603:3272,533:36,6066    127635:3273,494:22,8671    127638:3273,683:22,3113    127710:3275,572:22,4249    127731:3276,24:33,377    127785:3278,407:24,8795    127823:3279,586:25,8323    127848:3280,455:22,7334    127852:3280,556:25,8155    127899:3281,434:36,0914    127900:3281,436:22,79    127938:3282,498:30,09    127964:3283,485:30,1544    128066:3286,406:20,415    128076:3286,509:34,6668    128081:3286,528:25,2627    128084:3286,552:29,2934    128086:3286,555:30,9207    128114:3287,034:30,8507    128126:3287,413:22,6736    128138:3287,492:34,3457    128140:3287,479:30,9706    128145:3287,506:36,4383    128190:3288,524:36,6134    128214:3289,57:24,1428    128224:3289,551:25,2776    128228:3289,69:22,4135    128243:3290,156:24,1288    128246:3290,517:25,4664    128249:3290,503:24,1434    128329:3292,541:39,421    128330:3292,541:42,424    128399:3294,431:24,9573    128435:3295,533:25,4528    128525:3298,455:36,0541    128640:3302,526:30,9081    128650:3302,59:23,2932    128672:3303,033:30,8856    128687:3303,432:22,7563    128689:3303,412:36,0889    128691:3303,501:30,8865    128727:3304,448:36,4135    128764:3305,458:36,3856    128811:3307,503:26,0293    128876:3309,471:30,7947    128904:3310,426:25,0219    128908:3310,493:36,5716    128936:3311,477:24,331    128965:3312,56:25,684    128991:3313,548:25,694    129019:3314,431:20,1405    129029:3314,521:39,5021    129034:3314,583:36,6021    129123:3318,39:36,0547    129131:3318,546:30,992    129150:3319,382:36,0819    129151:3319,385:22,7517    129182:3320,508:24,2533    129258:3322,655:19,853    129274:3323,493:25,79    129277:3323,553:30,6561    129302:3324,462:39,4544    129375:3325,466:30,8082    129390:3325,682:20,9101    129436:3326,261:0,01    129488:3326,435:25,1723    129501:3326,512:19,4792    129579:3327,592:31,8261    129617:3329,432:30,4076    129654:3330,495:38,9086    129657:3330,566:36,5554    129685:3331,587:36,3568    129719:3332,641:19,299    129821:3333,358:19,4181    129887:3333,342:23,8378    129932:3333,537:30,9592    129940:3333,719:23,8321    129985:3334,54:31,0159    130044:3336,505:39,3801    130056:3336,53:30,2204    130077:3337,452:22,8134    130078:3337,56:23,669    130108:3338,463:23,5884    130117:3338,574:30,5208    130148:3339,556:30,6582    130201:3341,686:21,061    130217:3342,574:31,8223    130226:3342,836:31,8507    130231:3343,094:31,867    130243:3343,569:31,8533    130265:3344,496:21,0616    130341:3347,475:30,7887    130394:3348,426:35,9183    130399:3348,495:30,6948    130432:3349,42:35,8938    130439:3349,552:30,9671    130482:3350,549:31,0174    130504:3351,545:36,3853    130528:3352,527:26,7558    130530:3352,544:30,1665    130562:3353,742:25,7573    130564:3353,779:23,5998    130623:3355,551:25,5779    130624:3355,567:30,8162    130661:3356,518:22,0303    130662:3356,518:25,571    130715:3358,417:22,7938    130747:3359,578:31,8979    130777:3360,573:24,11    130803:3361,556:24,2435    130821:3362,461:20,9202    130855:3363,543:30,2189    130901:3364,523:30,8997    130930:3365,548:30,991    130945:3366,452:25,3642    130947:3366,563:30,9961    130977:3367,562:30,983    131002:3368,326:20,9282    131006:3368,488:36,422    131015:3368,682:21,2363    131102:3371,636:22,9815    131178:3374,488:19,4562    131206:3374,472:22,7922    131294:3375,574:31,9169    131324:3377,387:38,5895    131348:3377,629:31,5738    131364:3378,358:38,9559    131365:3378,347:43,3286    131371:3378,366:41,3087    131382:3378,659:31,4366    131398:3379,338:40,7657    131520:3383,58:30,9098    131522:3383,636:21,031    131542:3384,518:36,6686    131548:3384,575:30,8333    131556:3384,637:25,4026    131589:3385,547:25,4887    131590:3385,552:30,6353    131635:3386,569:26,0506    131646:3386,711:22,5602    131736:3390,598:25,7337    131753:3391,583:31,9625    131879:3397,56:31,8477    131905:3398,571:31,9057    131932:3399,346:42,1045    131957:3399,594:31,8014    131973:3399,851:42,109    131984:3400,112:31,8295    131990:3400,302:42,074    132013:3400,58:36,9043    132014:3400,581:31,185    132050:3401,565:30,7418    132053:3401,596:25,4711    132057:3401,66:23,4928    132122:3402,621:20,4908    132321:3403,602:25,8477    132360:3404,619:25,9403    132367:3404,943:25,937    132383:3405,478:25,9681    132411:3406,568:31,2438    132470:3408,586:31,2181    132504:3409,617:31,9303    132505:3409,644:33,1745    132531:3410,616:31,7852    132557:3411,594:31,273    132629:3414,57:21,5724    132631:3414,577:31,7416    132648:3415,601:31,9865    132686:3416,096:32,0169    132720:3416,586:32,0106    132725:3416,602:36,849    132834:3421,555:25,9941    132860:3422,549:25,7971    132888:3423,56:33,3797    132891:3423,58:25,6174    132906:3424,55:25,6408    132927:3424,97:25,6418    132930:3425,185:31,2348    132945:3425,525:25,6641    132950:3425,605:31,2703    132980:3426,31:27,6993    132984:3426,62:19,4197    133004:3426,6:32,5466    133069:3427,574:22,3334    133168:3432,593:32,0468    133190:3433,601:36,7151    133238:3435,753:19,9445    133239:3435,772:22,7383    133298:3438,516:39,9266    133340:3439,575:32,0591    133345:3439,595:39,225    133376:3440,617:39,6819    133426:3441,607:33,0924    133430:3441,609:31,385    133442:3441,613:37,2179    133444:3441,612:35,0386    133479:3442,589:32,6768    133508:3443,62:22,6928    133617:3448,589:32,1111    133665:3450,604:29,8447    133680:3451,527:36,7466    133681:3451,564:23,8649    133728:3454,519:36,921    133730:3454,59:32,02    133760:3455,549:32,1469    133762:3455,556:36,6153    133774:3455,645:21,1471    133793:3456,589:36,5723    133797:3456,611:32,9244    133847:3457,6:38,4988    133849:3457,612:31,4939    133854:3457,604:33,1449    133855:3457,603:35,8753    133864:3457,615:43,7523    133905:3458,579:32,6537    133960:3460,602:30,8374    134053:3462,35:19,3741    134204:3465,629:27,0683    134217:3466,474:39,2757    134231:3467,468:39,1083    134304:3471,507:36,1527    134305:3471,558:32,1147    134330:3472,596:32,4953    134346:3472,739:21,0575    134393:3473,572:19,511    134448:3473,582:36,0717    134470:3473,596:31,4764    134488:3473,603:33,0091    134538:3473,688:23,9645    134561:3474,646:23,994    134612:3477,438:41,7844    134635:3478,434:41,7414    134674:3479,575:31,9562    134713:3480,582:32,5699    134728:3481,403:21,0421    134749:3482,604:22,5675    134755:3482,631:21,5087    134842:3485,861:22,6815    134903:3488,726:21,1494    134919:3489,592:31,5266    134941:3490,577:23,08    134977:3492,631:21,3175    135041:3495,498:21,9762    135047:3495,56:31,9667    135051:3495,57:38,9048    135166:3501,601:31,9315    135209:3502,756:19,3221    135272:3504,632:21,2544    135412:3510,6:40,2441    135483:3513,705:25,178    135523:3515,648:23,4369    135527:3515,723:20,6453    135545:3515,803:26,1812    135559:3516,379:41,477    135593:3517,589:32,0439    135620:3518,552:31,3535    135653:3519,582:30,9859    135676:3520,612:30,7976    135687:3521,107:30,7028    135705:3521,587:30,6779    135759:3523,749:32,2935    135817:3524,75:32,3721    135842:3525,678:19,4534    135968:3530,2:26,1893    135979:3530,427:22,324    135983:3530,624:32,5229    135984:3530,645:26,129    136015:3531,647:29,8896    136037:3532,615:31,8506    136062:3533,624:32,0033    136066:3533,679:28,7656    136129:3536,456:20,2362    136244:3540,583:38,8287    136249:3540,679:26,4836    136311:3543,615:30,0872    136346:3544,658:23,2433    136400:3546,644:32,495    136402:3546,671:28,2991    136403:3546,672:26,2234    136432:3547,638:29,8824    136451:3548,629:31,9951    136470:3549,635:32,0141    136531:3551,644:31,6274    136534:3551,668:26,2271    136542:3551,983:35,4463    136551:3552,63:26,1627    136554:3552,653:31,5175    136584:3553,636:39,0586    136593:3553,64:31,1931    136624:3554,582:31,4067    136691:3556,286:23,9386    136697:3556,588:23,9547    136698:3556,603:22,636    136739:3557,774:21,8252    136771:3559,27:24,9101    136789:3559,711:26,5191    136790:3559,709:24,9213    136867:3563,605:31,0264    136896:3564,698:23,4299    136899:3564,758:26,235    136953:3567,662:39,404    136954:3567,669:26,122    137011:3570,615:31,3487    137030:3571,615:30,9647    137053:3572,6:30,6681    137122:3575,584:21,2895    137132:3575,753:32,3571    137202:3579,603:39,2155    137240:3580,576:39,2488    137256:3580,747:23,4953    137471:3582,625:40,984    137489:3582,701:19,465    137501:3582,651:26,2783    137920:3583,632:26,3039    137922:3583,637:41,4711    137970:3585,79:21,0717    137988:3586,651:31,7893    138021:3588,941:35,4745    138036:3589,683:25,0338    138067:3590,703:29,0044    138090:3591,587:23,0488    138143:3593,47:20,1962    138218:3595,752:21,6064    138279:3596,698:21,4925    138423:3598,682:28,5362    138441:3599,663:31,2297    138488:3601,722:26,945    138508:3602,688:32,2543    138619:3603,514:20,446    138704:3603,717:19,3782    138709:3603,678:32,4085    138813:3605,571:21,1852    138853:3608,441:28,8419    138875:3609,474:20,2003    138944:3612,446:22,9996    138972:3613,666:30,1352    139023:3615,673:31,3333    139063:3616,713:37,6804    139064:3616,724:33,188    139111:3617,702:33,2162    139113:3617,741:27,0135    139142:3618,67:31,8601    139173:3619,512:20,4944    139240:3619,658:31,8087    139319:3622,703:31,2685    139347:3624,656:41,2896    139363:3625,617:41,3691    139445:3629,955:23,1783    139453:3630,439:23,2031    139455:3630,443:21,7771    139468:3630,692:24,4812    139531:3632,544:20,3021    139533:3632,588:21,3654    139540:3632,623:31,0413    139554:3632,736:33,2295    139557:3632,789:26,9961    139586:3633,686:33,2738    139589:3633,743:27,0567    139630:3634,699:32,2229    139646:3635,387:20,2126    139649:3635,661:31,7933    139666:3636,644:37,3278    139795:3642,594:19,8389    139810:3643,629:25,62    139871:3646,432:21,8773    139884:3646,821:32,6051    139950:3650,466:20,0311    139960:3650,689:32,2441    139975:3651,658:31,8744    140039:3654,676:33,1624    140059:3655,705:27,3745    140112:3657,665:40,7109    140128:3657,727:23,2113    140181:3659,72:33,0681    140200:3660,722:33,0754    140215:3661,731:27,7025    140306:3665,661:28,7141    140308:3665,711:31,6952    140401:3669,666:24,1684    140446:3671,707:22,4227    140474:3672,732:32,5155    140494:3673,699:32,247    140550:3676,877:24,4405    140564:3677,364:24,4674    140570:3677,766:24,4986    140572:3677,844:26,6076    140649:3680,741:26,8849    140665:3681,518:23,5444    140672:3681,716:32,0178    140700:3682,704:27,512    140702:3682,719:32,1322    140717:3683,725:19,6053    140777:3685,738:32,4954    140780:3685,833:22,1964    140789:3686,257:22,3009    140803:3686,728:32,5079    140805:3686,773:22,4005    140823:3687,708:22,4944    140834:3688,678:30,4178    140857:3689,731:20,762    140974:3695,623:40,4349    141007:3696,761:26,9428    141019:3697,563:23,7039    141026:3697,743:32,083    141046:3698,737:32,1155    141050:3698,788:30,7333    141109:3701,744:32,4441    141129:3702,709:32,4894    141168:3703,717:22,5153    141195:3704,687:31,3876    141225:3705,9:22,0957    141235:3706,324:22,0577    141243:3706,721:22,0247    141355:3710,765:19,5749    141547:3711,616:37,0449    141552:3711,708:27,1216    141569:3712,697:27,0925    141580:3713,563:23,7428    141638:3717,695:31,6631    141672:3718,721:32,4816    141707:3719,734:22,4987    141731:3720,717:22,5193    141753:3721,625:19,7063    141787:3722,047:22,0503    141804:3722,724:22,0386    141850:3724,751:21,623    141901:3726,317:23,6622    141905:3726,743:23,6429    142057:3733,862:20,836    142080:3734,721:32,4972    142094:3735,217:32,4474    142105:3735,714:27,1721    142123:3736,706:37,2612    142135:3737,255:37,199    142137:3737,771:24,7748    142141:3737,662:37,205    142155:3738,219:24,7487    142171:3738,721:24,7648    142173:3738,754:22,0534    142212:3740,603:20,5486    142219:3740,745:33,2704    142259:3742,764:23,6953    142288:3743,818:24,7204    142304:3744,709:26,6811    142321:3745,661:26,6882    142374:3749,735:37,5233    142401:3750,72:32,5093    142431:3752,597:40,4944    142457:3754,686:37,1329    142481:3755,725:35,5724    142514:3756,52:20,4124    142580:3756,681:32,4761    142583:3756,715:23,3568    142625:3758,661:37,1491    142830:3759,851:19,4114    142994:3762,7:19,5675    143075:3764,49:42,669    143106:3765,45:42,5666    143120:3765,603:20,1729    143128:3765,808:37,7475    143178:3767,785:27,3043    143246:3771,723:32,4371    143277:3772,699:32,5339    143299:3773,757:32,8271    143333:3774,719:22,9371    143341:3774,787:33,0984    143344:3774,812:28,2277    143372:3775,616:37,2581    143376:3775,722:31,3634    143379:3775,748:25,5851    143411:3776,718:31,3391    143481:3780,606:19,706    143540:3783,775:31,7962    143553:3784,729:31,7669    143571:3785,697:37,8814    143608:3786,727:32,4078    143629:3787,757:32,469    143635:3787,856:25,1751    143652:3788,818:25,1861    143669:3789,832:27,5291    143688:3790,762:32,9705    143708:3791,776:19,5641    143762:3793,759:32,7622    143863:3798,564:20,1929    143893:3799,701:26,2868    143898:3799,766:31,84    143914:3800,73:31,9025    143926:3801,375:33,6113    143945:3801,727:37,6853    143947:3801,774:33,4628    143948:3801,76:39,9152    143989:3802,714:32,4399    143990:3802,716:37,7565    144108:3805,86:27,6628    144123:3806,688:37,8745    144125:3806,766:33,0037    144302:3815,822:21,9396    144307:3816,277:21,9617    144314:3816,753:21,9633    144344:3817,793:33,5359    144349:3818,254:33,4618    144364:3818,726:32,5992    144453:3822,097:24,7703    144466:3822,712:37,7648    144501:3824,698:32,4583    144568:3828,607:33,7438    144620:3831,395:28,4851    144630:3831,707:22,6659    144635:3831,81:28,4845    144657:3832,683:21,6654    144711:3834,744:39,3626    144821:3839,845:23,626    144822:3839,764:33,3795    144826:3839,813:19,703    144864:3840,562:22,2291    144871:3840,689:32,4461    144917:3844,606:33,9881    144977:3847,772:22,6951    144979:3847,822:27,4146    145055:3851,793:24,957    145115:3854,815:33,2609    145156:3855,772:20,2785    145202:3857,806:32,761    145236:3858,818:32,8    145238:3858,843:25,8539    145323:3862,798:25,1616    145343:3863,772:22,7288    145367:3864,861:33,6468    145456:3870,814:33,4912    145458:3870,829:27,5043    145466:3871,358:27,5076    145479:3871,792:27,5695    145497:3872,573:20,3938    145538:3873,763:24,1913    145542:3873,824:31,3873    145680:3880,944:21,0602    145701:3881,872:24,6972    145718:3882,59:39,2958    145728:3882,813:24,6793    145768:3885,854:33,5979    145793:3886,83:33,5376    145811:3887,811:27,5648    145865:3890,783:24,3856    145867:3890,793:31,5743    145881:3891,37:24,489    145889:3891,752:24,5286    145921:3893,721:19,7183    145985:3898,845:24,6989    146035:3901,755:25,261    146056:3902,689:19,9081    146070:3902,983:25,601    146089:3903,801:36,382    146090:3903,788:23,4803    146129:3905,818:24,2757    146134:3905,845:27,791    146141:3906,286:24,2507    146151:3906,764:24,2594    146209:3908,017:22,7676    146241:3909,794:33,6547    146266:3910,782:33,8609    146312:3912,746:30,8298    146339:3913,687:30,8288    146347:3913,853:27,4182    146430:3918,645:23,9366    146510:3921,803:23,1831    146596:3926,822:33,6168    146614:3927,688:19,7491    146624:3927,821:33,5971    146687:3930,792:21,9732    146717:3932,864:25,9339    146726:3932,837:32,6911    146752:3933,859:32,6792    146780:3934,892:34,1156    146794:3935,401:34,1829    146811:3935,884:34,2353    146936:3943,83:33,6284    146964:3944,712:24,5544    146974:3944,929:22,0574    146988:3945,495:22,0164    146996:3945,847:26,0298    147000:3945,911:22,0304    147004:3946,343:22,0171    147018:3946,778:22,0155    147110:3948,922:27,5289    147152:3950,847:33,0512    147231:3953,725:19,6953    147296:3955,866:25,0518    147299:3956,344:25,0679    147314:3956,807:25,1046    147345:3957,912:26,0787    147376:3959,685:19,9025    147489:3965,796:33,574    147520:3967,845:33,1222    147521:3967,873:21,9015    147541:3968,597:21,0938    147546:3968,689:21,8529    147555:3968,608:20,5432    147578:3968,816:24,9824    147690:3974,711:34,0908    147703:3975,697:19,9258    147779:3979,992:21,1644    147861:3984,647:21,2579    147885:3985,652:21,1226    148020:3986,641:22,7832    148086:3986,65:20,6016    148208:3987,802:33,1016    148226:3988,82:33,0303    148252:3989,898:27,6892    148320:3992,773:19,7886    148384:3995,904:19,4802    148443:3996,658:20,9209    148446:3996,689:22,0164    148501:3999,86:32,5678    148557:4002,618:20,6566    148640:4005,81:33,0592    148645:4005,92:22,2329    148664:4006,828:33,1435    148678:4007,868:33,306    148717:4008,81:23,4219    148719:4008,84:35,5244    148728:4008,874:33,2695    148771:4009,829:25,2607    148813:4011,687:20,3083    148838:4012,241:20,9903    148842:4012,639:21,0054    148890:4015,004:28,1338    148907:4015,903:22,0014    148910:4015,997:28,0742    148930:4016,698:19,7966    149030:4021,813:33,0108    149061:4022,822:33,066    149094:4023,853:33,2547    149125:4024,865:33,2617    149134:4025,361:33,2525    149142:4025,603:20,784    149153:4025,839:33,218    149280:4031,83:22,494    149323:4032,716:22,4848    149329:4032,761:19,7465    149451:4039,826:19,7833    149476:4040,763:19,7754    149497:4041,611:20,8252    149500:4041,868:33,1364    149541:4042,839:33,1503    149624:4043,639:20,3849    149717:4043,806:33,122    149752:4044,489:26,6098    149760:4044,915:26,3671    149761:4044,913:27,5349    149791:4045,575:20,6178    149813:4045,89:27,9613    149843:4046,838:39,522    149872:4047,915:25,4544    149969:4052,828:19,7698    150010:4055,064:22,9626    150031:4055,911:24,1788    150139:4059,646:20,4488    150297:4059,956:25,063    150325:4060,435:24,9625    150328:4060,627:20,2333    150374:4060,889:25,0028    150391:4061,821:33,1864    150441:4062,799:33,1373    150524:4066,504:21,0644    150536:4066,846:31,2118    150538:4066,929:21,0618    150562:4067,801:31,2256    150593:4068,938:25,3396    150600:4069,388:25,2815    150618:4069,854:25,3058    150651:4071,051:23,0523    150710:4074,739:35,1225    150781:4078,809:33,1371    150810:4079,796:33,1797    150839:4080,891:24,5853    150861:4081,849:24,575    150905:4082,894:31,2514    150909:4082,94:21,0917    150926:4083,799:31,2557    151128:4092,838:33,2811    151152:4094,067:21,199    151208:4096,87:25,5192    151214:4096,972:22,1432    151244:4097,87:24,6106    151296:4098,966:21,097    151317:4099,815:31,3299    151353:4100,96:28,7803    151387:4101,896:28,1781    151476:4104,784:31,2487    151487:4104,986:28,6623    151498:4105,467:28,6927    151697:4112,938:22,1968    151714:4113,831:24,6415    151755:4114,968:21,1197    151776:4115,968:28,7654    151801:4116,92:28,7332    151918:4121,881:23,5568    151919:4121,848:20,0067    151925:4121,923:25,6142    151943:4122,771:20,0225    151977:4124,181:21,8776    152015:4127,076:21,3496    152057:4128,948:22,2092    152108:4131,931:25,9054    152138:4133,895:28,6688    152267:4139,866:19,8543    152341:4143,978:26,7499    152445:4148,93:28,723    152460:4149,397:28,7422    152466:4149,839:28,7041    152468:4149,86:33,2137    152490:4150,962:26,1957    152546:4152,922:27,7749    152552:4152,97:33,5184    152555:4153,47:33,5313    152570:4153,915:33,548    152599:4155,021:30,353    152630:4156,875:25,002    152657:4157,871:25,1584    152705:4160,064:25,7555    152733:4160,497:25,7911    152744:4160,921:25,8191    152852:4165,452:28,8006    152866:4165,87:28,8189    152967:4169,926:33,5832    152996:4170,875:22,0794    152999:4171,021:30,3624    153014:4171,857:22,0961    153026:4172,711:21,0127    153109:4176,882:19,8193    153216:4182,947:25,5168    153267:4184,929:33,48    153288:4185,91:33,5804    153295:4186,441:33,6    153302:4186,92:33,5187    153507:4190,718:20,5276    153662:4190,91:33,5792    153717:4191,898:28,669    153795:4195,124:21,4024    153832:4196,749:20,8379    153852:4197,77:35,4611    153901:4199,786:29,6312    153950:4202,117:23,2032    154078:4207,923:33,7094    154137:4210,874:19,8841    154178:4212,756:20,9086    154227:4214,732:20,5706    154237:4215,027:27,0055    154255:4215,776:30,0938    154305:4217,322:26,0327    154322:4217,615:26,0497    154329:4217,975:26,053    154364:4218,959:28,5394    154542:4227,03:21,2578    154563:4227,964:34,0251    154586:4228,998:29,1685    154657:4231,9:32,9598    154662:4232,007:25,7485    154728:4235,002:28,6757    154745:4235,514:28,7136    154757:4235,959:28,7203    154805:4236,928:24,5256    154973:4245,018:29,2212    155019:4247:23,354    155078:4249,85:22,3311    155084:4250,002:28,1826    155111:4251,073:28,5908    155132:4251,984:28,7652    155160:4252,938:24,5356    155212:4253,732:20,596    155217:4253,918:20,616    155250:4254,718:20,5831    155416:4261,047:24,7115    155460:4263,009:23,4848    155499:4265,058:25,7208    155518:4265,795:22,3267    155521:4265,996:25,7665    155675:4272,988:28,6319    155716:4274,961:24,97    155730:4275,938:24,9383    155767:4276,978:24,7675    155794:4278,049:23,3456    155821:4278,972:23,339    155822:4278,98:26,1118    156022:4288,905:19,8556    156031:4289,038:26,0444    156061:4289,477:28,7774    156081:4289,926:28,7838    156088:4289,994:25,0738    156152:4292,25:34,9299    156175:4292,969:26,2476    156206:4294,148:21,5041    156309:4299,068:33,1049    156420:4305,105:29,5095    156445:4305,937:28,8296    156450:4305,974:25,1522    156460:4306,059:32,3039    156493:4307,089:32,5345    156549:4309,029:21,393    156583:4309,959:26,2612    156875:4321,975:26,9958    156878:4321,941:25,1991    156883:4321,935:40,05    156929:4322,968:25,6347    156964:4323,976:25,6584    156977:4324,541:21,3873    156996:4325,046:21,4037    157038:4326,072:34,8441    157333:4334,802:20,3985    157483:4337,97:40,2618    157484:4337,993:25,1844    157510:4338,995:25,6966    157533:4339,95:25,7064    157564:4341,148:21,4592    157621:4342,974:28,7642    157624:4343,057:25,0476    157676:4345,89:33,5873    157704:4346,935:23,032    157750:4348,908:19,837    157761:4349,119:23,3773    157766:4349,582:23,4483    157784:4349,979:23,4575    157882:4352,86:20,1681    158155:4362,945:23,0562    158205:4364,862:34,9172    158209:4364,931:28,7593    158241:4366,015:26,2882    158280:4367,209:20,6792    158341:4368,903:20,2129    158395:4370,979:25,1738    158542:4377,89:19,9641    158560:4378,255:26,0696    158572:4378,859:23,0629    158575:4379,032:26,0959    158625:4380,156:34,1781    158654:4381,001:28,5837    158661:4381,104:34,1488    158824:4386,847:21,1435    158852:4387,961:19,9374    158951:4392,904:21,6458    158997:4394,913:23,0307    159024:4396,001:25,8122    159055:4396,971:25,7707    159063:4397,107:34,1218    159132:4399,834:40,7698    159259:4404,842:20,6659    159396:4409,888:20,0009    159490:4413,095:29,0806    159492:4413,575:29,1211    159511:4414,024:29,1349    159576:4416,103:22,6009    159625:4418,015:25,8185    159651:4418,992:25,7448    159693:4420,878:20,7329    159694:4420,977:33,4984    159802:4424,999:22,883    159827:4425,918:20,0449    159851:4426,9:20,0379    159954:4431,138:22,4291    160048:4435,125:26,1284    160067:4435,535:26,263    160089:4436,083:26,3177    160132:4437,105:21,535    160163:4438,021:32,776    160189:4438,969:32,7575    160240:4440,983:22,9969    160252:4441,232:21,6407    160404:4448,962:19,9979    160503:4452,846:21,5532    160509:4452,95:24,8172    160514:4453,022:25,9051    160533:4453,411:24,7713    160546:4453,866:24,8149    160550:4453,987:25,9658    160628:4457,007:22,961    160635:4457,062:26,156    160654:4457,966:23,1168    160657:4458,016:38,6478    160831:4465:20,0129    160850:4465,418:20,0072    160912:4467,534:29,0597    160919:4467,96:29,12    160962:4469,125:21,561    161113:4476,045:25,9267    161140:4477,111:26,0363    161230:4480,997:27,175    161279:4483,075:25,422    161451:4491,133:29,7496    161453:4491,037:33,2657    161464:4491,194:26,2947    161490:4492,082:26,3303    161612:4497,008:27,194    161613:4497,026:25,7609    161631:4497,988:25,7494    161676:4500,001:25,3823    161833:4507,078:26,2453    161858:4508,179:29,7583    161880:4509,156:29,7379    161906:4509,979:19,5108    162165:4518,873:23,3391    162203:4520,048:28,562    162208:4520,051:19,9587    162256:4522,107:26,2653    162282:4523,046:26,3204    162546:4534,042:23,3648    162564:4534,954:23,3383    162590:4536,039:20,0027    162644:4538,089:26,2754    162665:4539,029:26,252    162901:4548,338:26,4949    162922:4549,146:26,5508    162953:4550,529:23,3621    162964:4550,955:23,3658    163105:4556,917:20,0876    163226:4562,044:26,287    163248:4563,019:33,7452    163252:4563,064:26,2852    163274:4563,973:33,7231    163358:4567,025:23,4199    163497:4572,947:20,1409    163565:4576,099:29,3544    163632:4579,066:25,9171    163702:4581,892:26,7306    163737:4583,05:35,8553    163775:4583,926:40,9468    163785:4584,012:35,8433    163820:4585,104:23,6259    163969:4592,023:23,3161    164002:4593,115:23,2561    164060:4596,052:26,4296    164412:4609,944:20,5057    164539:4613,045:23,1172    164585:4614,945:20,8609    164675:4618,924:22,0321    164688:4619,32:25,1116    164893:4629,122:29,3106    164904:4629,549:29,3353    164911:4629,998:29,3764    165053:4637,249:25,8039    165081:4638,098:25,7822    165390:4653,558:25,8058    165400:4654,08:25,8339    165433:4655,205:29,8889    165737:4670,149:25,8582    165781:4671,824:23,2778    165791:4672,285:23,2254    165869:4676:20,6614    165986:4682,034:28,8433    166038:4684,942:41,3694    166278:4696,105:32,8985    166555:4709,961:31,2631    166557:4710,036:25,5747    166715:4718,044:23,5327    166720:4718,165:27,6353    166962:4730,049:35,9504    167194:4743,13:29,9441    167366:4750,161:24,3496    167420:4753,015:20,48    167511:4755,954:41,6186    167562:4758,188:29,8329    167576:4759,125:29,9485    167746:4769,094:23,845    167786:4771,071:20,1987    167905:4777:20,8099    168032:4785,111:23,8544    168079:4787,061:22,4525    168081:4787,11:20,2706    168087:4787,511:22,4387    168139:4790,176:26,6811    168314:4799,959:23,8078    168321:4800,107:29,9613    168359:4801,041:23,9639    168416:4804,21:26,3948    168445:4805,33:26,538    168459:4806,134:26,5902    168591:4814,288:26,7167    168629:4816,142:30,0133    168652:4817,155:23,9031    168863:4830,272:26,6862    168864:4830,69:26,709    168879:4831,133:26,6942    168919:4833,145:23,9243    169025:4840,298:36,0107    169094:4844,261:29,9222    169130:4845,435:25,4771    169150:4846,287:26,7127    169164:4847,123:26,7363    169193:4848,622:23,8568    169199:4849,077:23,9123    169370:4861,152:20,6127    169419:4862,658:26,718    169424:4863,156:26,739    169469:4865,111:23,8626    169679:4882,325:43,1543    169695:4883,167:43,1063    169780:4889,14:20,945    169797:4890,104:20,898    169803:4890,222:26,5729    169815:4890,59:26,5353    169826:4891,113:26,5785    170022:4904,332:30,087    170081:4907,207:26,5574    170145:4911,201:20,1767    170370:4928,198:30,3186    170442:4933,296:20,5994    170482:4934,098:22,8101    170584:4942,532:25,6299    170607:4944,218:30,299    170661:4948,173:24,1129    170858:4960,418:20,6112    170978:4962,583:22,8705    170989:4963,209:22,8388    171039:4967,307:21,2603    171166:4976,403:20,6957    171296:4986,294:35,9115    171346:4991,373:30,4589    171416:4999,998:26,1555    171417:4999,99:24,3392    171640:5026,569:26,5321    171644:5027,077:26,5658    171695:5028,21:20,5    171842:5038,843:25,6362    171854:5039,444:25,8535    171891:5042,422:20,1675    171894:5042,538:24,2624    171897:5042,549:26,5383    171905:5043,131:26,601    172044:5059,183:24,3979    172170:5075,074:24,3135    172286:5090,297:20,0181    172348:5101,345:24,9312    172389:5106,365:20,0444    172593:5143,193:20,3129    172668:5156,088:22,3472    172681:5157,764:25,1009    172691:5158,382:25,1823    172706:5159,746:21,7998    172707:5160,195:21,7489    172806:5171,865:24,9515    172810:5172,345:25,0842    172839:5176,174:21,8059    173002:5204,441:24,0033    173015:5205,05:24,0745    173018:5205,301:20,2157    173054:5211,473:27,1194    173061:5212,189:26,9432    173077:5213,091:22,4341    173138:5221,391:20,2508    173171:5227,459:27,3814    173179:5228,26:26,9981    173210:5229,527:25,201    173286:5243,291:27,6841    173377:5256,339:20,3784    173409:5258,495:22,2483    173518:5276,408:20,0408    173601:5290,452:25,3642    173612:5292,395:20,0584    174139:5382,184:19,4925    174279:5394,342:20,0488    174347:5412,43:19,9188    174387:5427,174:22,9349    174600:5486,216:24,1857    174712:5495,29:19,511    174880:5498,367:20,1562    174950:5508,485:25,4203    174972:5510,356:27,0784    174987:5511,283:22,4639    175006:5514,401:20,1807    175036:5520,719:22,0464    175053:5522,708:23,5405    175073:5526,404:27,2974    175081:5527,355:27,462    175094:5528,348:28,0044    175185:5544,366:28,1133    175343:5574,253:23,2009    175375:5579,367:25,6655    175592:5627,367:20,2656    175625:5638,396:20,111    175662:5643,443:20,2757    175780:5675,307:23,2385    175921:5688,407:20,4815    176035:5724,438:28,1015    176125:5757,73:23,8577    176184:5774,45:23,8754    176215:5789,773:23,8405    176283:5800,463:19,5972    176376:5814,79:23,9128    176420:5830,985:23,8955    176469:5846,759:23,8693    176471:5847,28:23,884    176742:5895,961:30,5238    176795:5910,404:20,6944    176869:5921,667:20,4728    177202:5998,573:20,2295    177259:6019,564:20,2432    177286:6032,374:24,1317    177329:6055,575:21,0495    177384:6074,543:22,9434    177488:6115,027:20,3885    177534:6120,724:20,25    177560:6129,359:32,0187    177601:6150,524:30,15    177664:6169,572:24,7746    177734:6185,419:25,2322    177773:6186,123:24,8315    177848:6211,741:20,2851    177970:6236,71:31,2222    177971:6236,907:21,066    177976:6237,142:31,3938    177981:6237,662:31,6019    178064:6267,76:20,376    178303:6384,393:31,5243    178400:6440,904:20,6747    178431:6454,817:26,1516    178608:6490,941:19,4401    178721:6507,15:19,2642    178819:6541,758:20,6784    178979:6622,527:34,005    179035:6650,641:25,5371    179138:6688,901:20,8174    179326:6782,845:26,577    179447:6820,077:21,0335    179692:6930,93:19,7108    179936:7100,326:35,6365    180390:7511,308:28,3972    180516:7614,135:30,1024    180624:7672,878:29,299    180644:7682,767:21,0221    180741:7768,06:30,3882    180760:7785,337:36,4735    180795:7816,921:29,4808    180845:7845,226:34,2379    181018:7906,948:19,5282    181234:7956,235:30,6763    181250:7958,468:34,3896    181292:7974,619:34,6034    181428:8020,015:19,5402    181591:8110,826:19,8197    181603:8114,594:30,9969    181861:8176,072:19,4658    181950:8176,01:20,1735    182747:8289,341:19,4786    183203:8403,298:19,4569    183336:8445,174:19,4763    183466:8499,041:20,1077    183500:8515,173:20,1397    183636:8559,369:19,5059    184058:8837,408:21,0634    184063:8838,197:21,0789    184093:8852,915:21,0965    184099:8853,766:21,097    184206:8917,251:22,5451    184236:8932,808:22,584    184240:8933,669:22,5762    184363:9054,602:20,7492    184726:9476,556:22,7453    184886:9625,366:20,6866    184997:9704,36:20,7964    185215:9865,702:20,8601    185221:9866,536:20,8686    185222:9867,439:20,8916    185250:9882,799:20,8377    185385:9972,418:19,6506    185576:10199,7:21,1148    185598:10216,1:21,052    185729:10330,04:21,2926    185753:10341,97:22,9824    185776:10359,2:22,9277    185986:10527,17:21,2908    186035:10559,35:21,263    186095:10640,09:19,6779    186237:10753,32:19,6522    186523:10946,01:20,8101    186609:10999,91:21,3719    186673:11016,07:21,3646    186731:11041,59:22,0723    186754:11057,71:22,0658    187114:11358,8:19,4765    187313:11403,36:21,1977    187383:11474,38:21,5873    187425:11490,64:21,5477    187731:11721,44:19,5762    187793:11722,27:19,5825    188063:11738,22:19,6054    188226:11759,29:19,5828    188544:11874,32:20,6742    188590:11883,82:19,5874    188895:11967,55:20,4687    189658:12716,71:27,0566    189663:12716,79:25,8983    189885:13007,57:28,8712    189991:13169,53:29,1499    190085:13308,89:19,7213    190102:13325,09:19,7124    190156:13372,8:29,2508    190373:13727,4:19,7146    190524:14109,54:21,9308    190530:14110,92:21,959    190536:14112,4:22,0221    191081:15815,39:19,4288    191177:15817,05:19,417    191705:16914,7:19,7715    191755:16931,97:19,8971 
<P_ID><i>12437<\P_ID> <A_ID><i>46487<\A_ID> <ML><s>40<\ML> <CLM_ID><i>20081024<\CLM_ID> <QC-Standard><i>4<\QC-Standard> <Quelle><s>EXPORT<\Quelle> <Studie><s>CONTROL<\Studie> <OrigBez><s>22385<\OrigBez> <QC><i>1<\QC> <Info><s>ProbenDatum:16.11.2006_ProbenID:12437-Heart_Failure-Urin-30991<\Info>|    0    0    0    0    0    0    0    0    0    0    0    0    0    0    0    0    0    0    0    0    0    0    0    0    0    0    0    0    0    0    0    0    0    0    0    0    0    0    0    0    0    0    0    0    0    0    0    0    0    0    0    0    0    0    0    0    0    0    0    0    0    0    0    0    0    0    0    0    0    0    0    0    0    0    0    35,5419    19,9676    0    0    0    0    0    0    0    0    0    0    0    0    0    0    0    0    0    0    0    0    0    0    14,2898    0    0    0    0    0    0    47,9526    0    0    0    0    0    126,188    0    0    0    0    0    0    0    0    0    0    0    0    0    0    0    0    0    0    0    0    0    0    0    0    0    210,235    0    0    0    0    0    0    0    0    0    0    0    0    0    0    0    0    422,814    0    0    0    0    0    0    43,5189    0    0    0    0    0    0    0    0    0    0    0    0    0    0    0    0    423,945    0    0    64,9568    0    0    0    0    0    0    0    0    21,4961    0    0    0    0    0    0    0    0    0    0    0    0    0    37,8378    0    0    0    0    0    0    0    0    0    0    0    209,141    0    0    0    0    224,177    0    0    0    0    0    0    0    224,715    0    0    0    0    0    0    0    0    0    0    62,3183    0    0    0    0    0    0    0    70,0723    0    0    0    146,911    0    247,998    0    0    0    0    0    0    0    0    0    0    0    0    0    0    0    0    0    0    0    0    0    0    28,9754    0    0    0    0    0    0    0    0    0    0    0    0    0    208,831    0    0    0    0    0    834,141    0    0    0    216,788    0    0    0    0    0    0    0    0    0    0    0    0    211,754    0    0    0    0    0    0    0    0    0    0    0    0    0    0    0    0    155,75    0    0    0    0    0    0    0    0    0    0    0    0    0    0    0    0    23,4786    0    0    0    65,5773    0    0    0    0    0    0    0    0    0    0    0    0    0    0    0    0    0    0    0    0    0    80,9028    0    0    0    0    0    0    0    0    0    0    0    0    0    0    0    0    0    0    0    325,393    0    0    0    931,543    0    0    0    0    0    0    0    94,6755    69,2757    0    29,8964    0    0    0    0    0    0    0    0    0    647,516    0    0    0    0    0    247,302    0    0    0    0    171,007    0    0    0    0    0    86,1798    0    270,142    0    0    0    0    0    0    0    1806,26    0    0    0    118,516    0    0    0    91,3535    0    0    0    0    0    0    0    0    488,136    0    0    0    0    0    0    0    0    0    0    2392,36    0    0    0    0    0    0    363,368    0    394,257    0    0    0    0    0    461,159    0    0    0    0    0    0    0    0    0    0    0    0    54,1409    97,2753    0    291,546    0    0    0    34,7873    0    0    0    0    0    0    0    0    0    0    0    0    0    584,737    0    0    0    0    0    0    0    0    0    0    75,0796    0    0    0    0    60,4682    0    0    0    0    0    0    0    1472,05    0    0    0    0    0    0    0    0    0    0    0    0    0    0    0    0    29,6848    0    0    0    0    0    0    0    0    0    0    36,2027    0    0    0    42,4218    251,272    0    395,477    0    0    0    0    32,2231    488,314    0    0    0    0    39,8754    0    222,93    0    0    168,01    0    0    0    0    0    0    0    0    0    0    0    0    0    0    397,54    0    0    0    0    0    0    0    0    0    0    211,257    96,2993    0    510,813    148,784    0    240,273    0    0    0    83,4767    0    0    53,8081    151,993    0    0    0    0    0    0    0    0    0    0    0    0    0    0    0    0    518,023    288,728    0    0    0    0    0    0    0    0    0    0    0    0    404,339    0    41,0258    0    0    0    0    0    0    0    0    0    0    0    0    0    107,453    0    0    0    0    0    0    0    28,2904    0    150,553    0    0    0    149,432    0    0    0    0    0    0    0    0    0    0    0    0    0    298,349    419,506    0    542,642    394,425    0    0    0    40,478    192,135    0    0    0    0    0    0    0    0    36,4774    0    0    0    0    0    96,6467    40,0579    0    1229,78    0    0    0    0    0    0    0    0    0    0    0    0    0    0    0    0    0    0    0    0    493,872    0    1496,14    0    0    0    2798,61    0    0    142,499    0    0    0    57,1042    830,962    0    0    106,086    8641,34    0    270,944    0    0    0    0    457,031    0    0    0    138,724    0    58,0785    0    0    0    0    0    0    0    0    807,632    0    0    0    0    203,18    0    0    0    0    0    0    0    0    0    0    0    0    0    0    0    0    747,965    0    0    1761,66    0    0    0    922,498    0    0    0    81,7817    44,204    0    0    0    0    0    324,71    0    0    130,956    166,906    0    110,048    0    80,2969    0    0    0    0    0    0    0    0    0    0    0    73,858    0    0    0    0    0    0    0    0    0    0    0    0    0    0    51,4297    0    0    0    437,731    0    1671,86    86,9506    0    0    158,912    0    0    0    0    0    0    369,507    0    0    1123,73    0    0    0    0    77,2075    0    0    0    0    0    0    181,476    0    0    0    0    0    0    0    0    121,854    0    0    0    1717,41    0    0    0    0    0    0    0    27170,4    0    0    0    0    0    0    0    0    0    0    0    0    0    1253,42    0    0    0    0    0    0    0    0    0    416,045    0    0    0    0    0    0    198,656    0    0    0    0    0    0    0    172,515    855,967    0    154,903    35,6098    7143,72    0    0    0    0    48,3258    0    78,9606    0    0    0    0    0    0    0    338,471    0    0    0    46,954    0    0    0    0    0    0    0    0    0    0    0    0    0    0    0    0    0    0    0    0    0    0    0    0    0    48,9172    0    43,779    0    196,231    0    0    0    0    0    0    0    0    0    0    0    0    0    0    0    0    0    0    0    0    0    848,244    0    0    0    0    0    0    0    0    95,0051    0    0    672,725    0    0    0    0    0    0    0    0    0    0    0    1517,8    0    0    0    0    0    0    797,197    0    0    0    0    0    0    0    0    0    0    0    0    0    0    0    0    0    0    0    0    744,476    0    60,4068    0    0    29,7187    0    0    0    0    0    0    0    0    0    0    0    0    0    1802,08    0    306,864    349,515    0    0    181,776    0    166,48    0    0    0    0    0    0    0    0    0    0    0    0    19441,9    0    249,918    0    0    0    0    0    183,927    0    71,1371    0    0    376,539    0    0    0    0    0    0    0    0    0    0    0    0    0    0    0    0    0    0    0    0    0    0    0    0    0    0    0    0    0    0    0    0    0    0    368,678    0    0    0    0    0    0    0    0    0    0    0    0    0    0    60,7316    54,8018    0    0    0    0    0    0    158,894    97,2252    72,6769    0    640,016    0    0    0    0    444,205    0    0    0    0    0    0    0    0    0    0    460,17    145,17    0    0    0    0    0    0    63,1633    0    0    0    0    0    669,906    0    0    0    0    0    0    0    1042,11    0    0    0    477,168    0    0    0    350,342    0    225,956    223,39    0    0    0    0    0    0    0    0    0    0    112,753    245,6    0    0    0    56,3432    0    0    0    0    0    0    2526,9    0    0    396,28    0    0    0    0    44,1991    49,1644    0    0    0    0    0    0    0    0    0    0    0    0    0    0    0    0    999,745    78,484    11950    5380,95    0    0    0    0    0    0    0    0    0    1332,82    0    0    0    0    0    0    0    0    0    0    0    0    0    111,709    0    0    0    0    0    0    0    0    1234,96    0    893,697    133,711    43,8324    0    0    964,128    0    0    0    0    0    0    12906,9    0    0    62,984    0    0    165,01    0    0    96,4238    0    0    0    0    0    0    0    0    0    0    0    0    1720,06    0    38,4826    0    0    0    0    0    0    0    0    0    5672,2    0    0    2289,34    0    0    0    0    863,708    0    0    0    670,266    0    5440,09    0    0    0    0    0    0    0    0    0    0    0    0    0    106,744    0    0    0    1658,04    261,359    0    0    0    0    0    0    0    469,021    0    2563,82    0    0    0    0    0    0    0    0    0    2525,95    0    426,79    85,2685    3134,81    0    295,662    0    0    0    298,429    0    0    0    0    0    0    0    0    259,086    0    447,545    0    0    3946,1    328,676    0    15341,9    0    0    0    0    0    0    25847,9    0    1273,99    0    0    0    718,349    0    0    0    0    0    0    0    0    0    0    0    108,164    0    0    0    0    0    0    0    0    263,884    0    0    175,224    308,538    4210,68    0    0    0    0    0    191,311    0    0    0    0    3196,4    440,522    607,434    904,781    0    0    5901,05    0    0    5597,47    0    0    0    208,087    0    0    1677,73    0    0    434,985    0    0    0    0    0    0    0    107,238    167,036    782,284    0    0    0    0    0    0    1523,275    0    0    0    0    1336,33    0    0    2678,41    0    0    0    356,568    0    0    0    641,838    0    0    98,2237    691,635    0    0    32,3572    0    0    0    0    0    0    0    0    0    0    0    0    0    418,532    483,867    423,945    0    0    0    0    0    0    0    0    0    0    0    0    0    136,876    0    0    0    0    0    0    5449,86    0    0    4906,48    0    0    0    0    0    335,724    0    0    0    0    2446,66    0    0    0    0    113,137    0    0    0    0    0    0    0    0    237,352    70,7219    0    0    0    886,423    0    1765    0    0    0    19812,9    0    0    0    2043,25    1379,78    2100,857    0    0    0    0    181,823    0    0    0    0    0    749,248    0    0    0    0    0    371,452    0    0    0    0    0    506,063    0    0    290,158    0    2195,78    0    0    0    0    0    0    0    352,341    0    0    0    0    0    0    554,106    0    0    692,122    0    0    0    0    0    0    0    2459,36    0    0    0    0    0    113,056    0    27,2854    0    0    0    0    1429,18    127,669    0    0    0    0    4791,34    19465    0    0    0    1625,63    0    0    0    0    0    84,5301    240,154    0    0    0    0    0    0    7652,29    0    0    0    0    103,805    0    0    304,993    0    0    0    0    0    2080,49    0    1252,3    511,482    2710,04    0    0    0    27401,3    190,207    4282,21    0    0    8439,3    0    0    0    0    0    0    867,704    88,025    0    0    0    0    0    0    0    0    0    118,489    0    266,992    2390,59    0    0    0    0    0    106,606    0    41,6155    1881,47    0    0    283,506    0    0    0    0    664,583    568,568    0    1144,9    0    0    343,373    0    0    0    0    968,145    0    0    0    157,458    0    0    0    0    0    0    0    96,0085    324,451    0    482,423    1244,19    0    0    0    0    43,472    0    0    0    254,602    0    0    0    530,186    0    0    0    0    0    0    0    0    1232,58    0    0    0    0    161,717    0    0    0    0    0    622,824    918,586    0    0    0    280,892    677,941    0    0    0    0    0    9871,56    0    2304,23    0    0    0    0    1469,11    0    0    0    0    0    0    0    0    0    0    0    0    0    0    0    405,827    173,105    0    0    1152,31    0    0    0    487,536    0    0    779,727    0    240,412    0    0    3848,29    246,717    0    0    3801,45    0    15985,7    0    0    0    0    0    0    0    0    3893,09    0    20990,1    161,972    0    1132,64    279,666    0    0    346,771    0    0    0    0    324,324    0    64,2637    539,919    535,318    0    0    0    165,593    1861,69    122,402    0    49,0141    0    0    0    2964,32    649,452    0    0    0    0    1129,28    0    0    464,979    0    0    0    0    0    0    491,153    0    115,758    0    1383,01    0    0    0    0    0    0    0    0    0    0    0    63,9583    0    0    0    0    100,702    195,069    0    325,766    0    0    0    137,299    0    0    0    0    0    0    0    0    0    0    0    0    177,485    125,024    0    0    0    0    0    525,062    0    5800,6    0    35,9604    0    4141,61    0    0    0    0    0    0    6338,53    0    0    0    48,2192    0    0    0    329,963    0    0    1302,32    0    0    0    0    2375,65    0    0    0    0    478,776    0    0    2476,07    0    0    0    338,024    0    186,47    0    0    0    0    0    0    0    0    771,547    0    0    0    0    0    0    0    0    917,788    0    0    0    0    0    0    0    0    1485,39    0    0    0    2487,7    0    0    475,95    0    0    0    0    0    0    0    0    0    0    201,736    0    0    0    1439,69    0    958,027    0    0    0    0    0    154,418    0    0    0    0    0    0    407,267    0    0    4508,4    0    0    0    0    0    0    0    0    0    0    334,653    0    0    0    0    0    2629,38    127,611    0    0    0    313,286    0    0    0    0    0    231,913    0    0    0    0    3649,3    0    8163,37    0    0    782,62    0    0    221,967    0    0    0    0    0    0    0    0    0    0    0    168,865    0    0    0    0    0    0    0    979,715    0    0    1469,55    169,309    0    0    134,9    0    0    230,5    0    0    0    0    0    0    0    0    5418,18    0    0    0    0    0    0    0    0    0    0    0    0    0    0    0    145,837    313,805    0    1473,58    0    0    899,436    0    0    441,35    0    0    0    0    399,933    3230,89    157,655    0    0    936,043    0    0    146,393    0    0    0    0    0    0    235,187    0    0    0    0    0    0    0    0    0    114,879    443,09    0    0    0    1201,6    0    0    0    0    0    818,971    0    0    93,4088    38,0916    0    0    0    0    0    0    0    0    0    0    160,162    722,315    0    0    3911,65    0    0    0    0    44,5207    486,648    0    0    0    0    0    0    310,774    0    544,539    0    0    0    0    0    0    0    0    0    0    0    0    0    0    108,117    0    0    0    4441,25    0    774,035    54,8082    0    0    0    0    0    0    0    0    153,593    0    0    4782,3    224,264    120,957    0    0    0    0    0    0    0    134,145    0    3427,15    0    0    0    0    0    5164,22    24,4384    0    219,613    0    1647,55    368,053    0    959,31    0    3926,3    238,711    0    0    0    0    0    0    0    104,459    0    33,527    153,261    0    0    368,216    41,1389    0    0    0    2892,05    0    444,622    552,11    608,693    0    508,669    0    0    0    0    0    140,768    0    0    0    0    291,65    0    0    0    0    201,964    0    0    0    559,973    0    0    74,1925    0    0    35,4272    0    0    0    0    6388,24    0    0    0    0    0    0    0    534,914    1314,37    0    0    0    601,496    0    97,6097    0    0    0    114,48    0    0    0    0    532,648    60,7655    0    0    0    0    42,2602    0    0    0    0    0    0    0    0    155,081    184,227    0    0    117,267    0    0    2810,01    441,657    0    0    0    0    148,243    267,667    1098,35    199,71    0    0    0    0    981,804    0    0    0    43476,2    0    0    0    0    129,308    0    0    0    184,523    0    0    0    0    28,6216    35,9248    0    0    0    0    724,153    612,254    72,4846    0    0    0    0    0    0    0    0    0    0    0    452,159    0    0    0    0    0    5368,23    0    0    0    0    0    0    0    0    0    0    193,124    0    0    0    31,1519    79896    0    0    0    0    0    0    760,563    0    642,422    0    0    183,714    0    4284,66    0    136,619    0    0    0    0    133,421    0    0    0    0    0    0    0    0    95,2055    0    0    175,585    32,1456    0    0    0    0    0    135,244    0    0    0    0    456,926    0    958,222    1301,19    56,4902    472,553    0    148,475    0    90,7734    0    204,504    478,133    0    0    0    0    0    0    0    0    0    0    112,391    0    0    0    0    0    277,945    0    0    480,836    0    122,164    0    0    0    489,763    0    1066,49    0    0    289,04    0    0    131,626    0    0    0    0    0    32,6513    385,842    0    0    0    68,0122    0    0    0    448,564    413,648    0    0    0    0    0    0    0    0    0    0    173,426    0    986,236    111,465    0    0    0    0    0    0    664,913    0    0    0    0    0    123,602    0    0    0    0    0    89,7717    741,13    201,775    0    489,952    0    0    209,616    274,915    70,9206    3317,59    0    0    0    0    0    0    0    0    0    62,9856    321,362    0    0    1393,36    0    0    0    0    0    997,498    0    0    0    0    0    55,7777    1266,96    5546,77    0    0    0    0    0    125,049    0    0    0    377,77    0    0    89,1254    280,367    200,253    368,781    0    1271,82    0    0    0    0    656,215    0    501,432    0    1958,01    0    0    0    0    320,216    0    76,3318    69,1869    0    0    0    4739,55    0    0    0    76,5047    0    0    0    429,9218    0    75,5708    0    2480,36    0    0    0    19993,2    0    0    1563,38    0    0    0    0    0    0    0    0    706,207    250,525    0    0    0    314,081    0    0    0    48,0172    0    637,565    0    0    192,52    0    11965,5    195,748    0    0    0    3719,75    0    0    0    0    0    1139,68    0    0    0    0    0    0    0    0    0    287,683    0    280,625    0    369,555    0    8401,82    62,1874    0    2723,19    189,349    0    0    115,335    24539    0    0    987,723    0    0    357,621    0    0    0    0    81,2275    0    101,573    0    0    0    0    0    183,555    0    0    60,3067    0    190,645    0    0    0    0    0    0    0    0    2540,27    0    0    0    64,0358    0    0    0    0    24,2833    0    0    0    0    123,997    70,9271    0    0    0    0    794,237    75,7178    0    162,198    0    0    0    0    126,218    0    0    0    111,365    128,359    0    298,575    0    331,722    38,5682    0    49,6054    2748,36    0    0    0    0    0    0    3643,19    0    1480,36    0    48,203    0    0    0    0    0    0    0    0    0    102,746    79,7023    1463,33    0    0    0    0    0    516,9    355,033    2648,75    0    0    4174,5    0    0    0    1149,4    0    0    0    0    0    0    0    0    0    496,507    0    0    0    0    0    15210,6    0    0    0    0    0    0    0    0    0    0    0    0    132,8753    2658,93    0    0    0    0    0    0    0    0    37,2142    391,759    0    90,4697    511,046    1521,26    0    344,151    0    0    0    0    84,6077    3218,07    0    0    0    0    1109,78    0    1345,44    0    0    449,632    0    0    0    0    0    0    0    0    0    0    9450,33    0    0    0    0    0    183,71    0    140,983    0    0    66,5807    0    0    0    7845,06    0    0    0    0    0    0    0    0    0    0    0    0    0    361,72    0    0    0    0    0    0    5180,35    0    0    0    0    0    0    0    99,6698    0    18975,8    144,94    0    0    0    0    0    0    0    978,317    658,868    0    0    1160,27    236,581    0    68,6165    0    0    0    0    0    0    62,908    0    0    0    27,7846    0    0    0    0    47,0122    191,632    0    24270,2    0    0    0    268,26    804,392    0    0    0    0    0    0    0    0    0    227,367    0    0    539,354    0    0    0    0    0    0    0    0    0    0    0    0    0    0    1415,18    0    0    0    0    619,09    406,65    0    0    0    0    31,4572    0    0    0    13355,9    0    0    69,1707    0    0    23,7258    0    0    29,9287    0    0    395,763    0    0    0    0    0    0    0    6308,19    0    0    0    0    19,562    0    0    0    0    0    0    0    0    0    0    0    26,4112    13054,2    0    1647,29    0    0    0    0    0    0    75,3268    0    0    0    0    5745,76    35,474    0    0    0    0    0    0    0    0    117,139    0    0    400,206    0    0    0    0    0    0    0    103,254    0    0    0    0    0    0    0    221,867    0    0    0    62,7949    0    0    0    0    847,129    0    89,6537    0    0    0    0    78,3709    0    0    0    290,268    0    0    81,0498    0    463,899    0    0    0    0    0    268,9921    515,297    42,5042    0    0    0    0    0    0    0    0    74,9148    0    0    0    0    0    0    0    1878,54    0    92,2147    0    0    0    147,731    0    0    0    0    705,679    0    0    0    0    0    0    0    19,2065    0    0    0    0    0    0    1247,25    0    0    252,062    560,259    0    398,786    0    588,468    0    0    0    0    0    0    0    0    133,334    0    223,145    0    45,0862    0    0    0    5090,28    0    0    0    57,6956    0    0    0    1320,29    0    0    0    0    0    0    0    0    0    0    0    0    295,206    0    0    0    0    0    51,8756    349,796    0    0    0    958,214    0    82,8675    165,961    0    0    0    0    0    0    239,512    35,2559    0    0    0    0    0    0    553,054    0    88,4791    0    42,5931    226,166    0    89,4065    0    0    91,0546    0    0    0    0    0    0    0    0    0    184,336    0    0    0    0    0    101,331    0    0    0    1329,47    0    0    0    0    0    0    214,584    0    0    0    0    0    0    0    0    0    0    0    0    0    0    0    380,591    0    0    0    0    0    0    0    0    0    0    0    0    0    0    0    0    0    53,3476    0    0    0    504,531    0    0    0    0    36,0153    79,5988    76,8488    0    0    0    0    0    0    0    0    0    563,56    0    0    0    0    0    0    0    0    0    0    0    0    0    139,791    0    0    0    0    0    0    0    0    0    0    0    352,331    0    0    0    0    0    0    159,262    0    16,442    0    0    0    89,6198    0    0    0    0    72,0613    0    0    0    0    0    0    0    0    0    0    0    0    0    0    0    0    0    0    0    0    0    0    0    0    0    0    0    0    0    0    0    0    0    0    455,956    102,087    1248,75    0    56,9184    0    0    0    0    0    0    0    0    0    128,012    0    93,5461    0    0    0    0    0    0    6042,53    0    0    0    0    0    0    0    0    0    313,921    38,7104    0    12989,5    0    0    0    0    0    0    72,4087    0    508,646    0    0    0    1896,2    0    0    0    0    0    0    295,789    30,7108    0    0    352,226    0    0    0    0    0    533,41    0    465,215    0    0    0    0    0    0    0    0    0    0    0    0    98,479    0    110,809    69,7847    0    0    0    0    0    0    0    0    0    0    0    0    0    0    0    0    248,084    0    0    623,394    0    0    0    0    0    0    0    0    0    0    0    108,514    0    0    0    0    0    0    0    0    0    0    0    1859,08    0    0    0    383,919    260,249    0    0    0    0    340,36    0    137,895    0    0    0    0    0    139,4288    0    600,599    0    212,694    0    0    0    0    0    0    215,177    403,205    0    0    0    0    0    0    567,143    0    0    0    999,338    152,681    0    0    0    0    818,368    0    0    0    0    97,6986    0    0    0    0    0    1029,07    1684,07    0    0    0    0    0    0    0    0    0    0    0    4396,44    0    0    0    0    0    0    0    109,106    0    0    0    0    586,933    0    0    0    0    0    0    0    0    0    24,4416    0    0    0    3493,31    56,6793    0    0    0    0    0    120,843    0    0    0    0    0    89,9963    0    0    672,722    1188,02    0    0    0    365,768    0    0    0    0    0    215,366    0    0    0    152,812    0    0    171,107    0    0    0    579,72    0    0    0    0    0    0    0    0    0    282,083    0    0    3018,6    0    0    0    0    0    0    0    54,9957    28,6604    0    0    0    0    0    0    275,898    37,7813    0    0    36,3708    0    0    0    0    0    0    0    0    0    0    0    0    0    0    0    554,534    0    0    0    0    0    0    0    0    4797,14    0    0    0    0    0    0    0    0    924,22    0    224,167    0    0    0    0    73,9582    0    0    0    230,739    0    61,2309    0    13128,4    0    62,2924    0    0    0    0    0    0    0    427,367    0    0    84,3411    0    0    0    0    1009,84    0    0    761,657    0    0    1224,42    0    0    0    0    0    0    0    596,876    0    0    0    96,6015    0    128,343    0    163,164    4992,55    0    0    0    0    0    0    0    947,049    68,2013    0    0    0    0    0    0    0    0    0    0    0    182,226    0    0    0    0    192,751    0    0    0    0    0    0    0    0    0    343,852    0    0    0    40,3811    1523,67    0    0    0    254,39    0    0    0    0    0    0    0    0    129,384    14,1347    42,5446    0    0    0    0    0    1044,23    0    0    0    0    0    0    0    207,822    62,6075    0    0    0    0    0    0    0    0    0    0    5863,847    27,7442    0    0    0    0    0    0    0    0    0    815,706    0    0    0    0    0    0    18,6507    0    412,701    136,344    0    30,9968    0    78,5405    116,653    0    0    0    0    0    0    0    0    0    0    0    0    148,115    152,523    0    0    0    3457,1    0    0    0    0    747,273    6482,38    119,574    0    250,215    236,336    0    0    0    0    1764,71    0    0    22256,6    0    0    0    0    0    3028,48    0    579,636    0    0    0    0    0    0    0    105,322    0    0    0    0    0    0    0    117,619    0    0    0    0    0    1928,979    1040,68    0    0    0    0    0    3011,15    31,4104    89,1124    0    53,9244    59,3857    0    0    0    0    0    531,598    0    0    0    0    0    0    62,7416    0    0    277,531    50,4764    0    72,9403    0    0    0    0    0    1320,52    0    0    0    0    0    0    0    0    771,76    0    0    0    0    0    0    0    100,874    0    0    0    0    0    497,294    0    95,7371    246,891    526,98    0    140,5195    755,121    0    0    0    0    0    0    0    225,874    284,505    0    0    78,5114    0    0    0    0    0    0    1615,24    0    0    0    0    0    0    0    0    0    144,774    0    0    339,5    0    0    0    404,301    0    0    0    0    269,149    0    0    0    413,064    0    0    0    2579,47    0    0    0    1029,01    480,245    0    1056,04    0    0    675,391    165,391    0    450,573    0    0    0    0    0    0    0    0    0    186,86    1332,31    0    371,577    0    143,4731    0    36,6471    0    82,0548    179,876    0    0    0    0    38,2063    0    0    110,314    0    0    0    418,017    0    0    0    0    0    0    0    1580,23    0    0    0    864,783    0    0    0    289,1    0    0    1346,7    92,5492    0    0    66,7083    7114,96    33,6983    0    0    0    0    85,91    0    0    82,5735    0    0    0    0    18,8575    2184,89    0    0    0    0    0    0    0    0    0    0    0    0    29,9352    65,2008    0    0    0    0    0    0    148,497    0    0    0    0    0    37,4921    0    0    0    0    2360,89    0    0    0    0    0    0    0    0    0    0    0    1774,81    0    0    3777,33    0    1149,19    0    0    0    0    46,5097    0    0    174,047    295,061    0    0    937,153    2094,23    49,9609    0    0    0    0    0    0    0    0    190,857    0    0    0    159,686    2029,33    0    0    71,3504    0    0    0    0    2970,11    0    0    0    0    65,7825    0    27,043    153,656    0    666,787    0    0    3964,72    0    0    0    0    0    0    168,66    90,0496    102,58    0    0    0    0    679,886    0    10,0016    646,072    0    0    2162,84    1761,27    0    0    0    0    0    0    0    0    0    0    0    0    0    0    0    0    0    2215,25    0    0    0    0    0    60,3422    0    0    2968,87    0    0    0    2077,06    0    0    0    349,916    0    0    0    0    0    0    0    0    0    0    0    0    0    0    0    0    0    0    0    0    1408,29    154,596    0    0    0    0    0    0    0    0    0    12,0778    0    0    0    0    1008,28    42,4315    0    135,0926    0    18,7364    0    0    0    0    0    0    506,769    0    0    0    0    0    0    1321,99    0    860,473    0    0    0    0    0    0    0    72,929    1229,83    0    0    633,818    0    0    0    0    1082,961    0    0    0    0    0    0    1354,64    0    50,6024    256,114    0    0    198,283    0    0    0    0    2454,87    251,697    0    0    0    1083,26    0    0    0    0    198,608    0    0    1150,51    6792    0    0    0    0    0    0    0    0    0    0    554,574    0    0    808,367    0    0    32646,4    0    755,814    0    0    0    0    0    0    0    0    468,062    0    0    0    0    4781,61    177,469    0    0    0    1542,67    0    0    0    0    0    0    0    0    0    0    131,053    0    0    0    0    0    195,462    0    0    0    0    0    0    0    0    0    0    434,064    0    1057,68    0    0    41,6882    0    423,539    0    0    0    0    102,234    0    0    0    0    0    0    0    0    0    0    0    0    0    0    0    0    0    0    265,153    0    0    0    0    0    867,353    0    0    0    0    0    0    0    0    0    0    0    0    0    0    0    84,144    0    0    0    0    184,027    512,367    0    0    395,255    0    0    0    0    0    0    0    0    0    0    0    0    0    0    0    0    526,649    0    0    0    0    88,4807    0    0    0    0    0    497,22    0    0    0    0    27,7329    0    0    0    0    0    216,413    0    0    0    0    36,0735    0    0    0    0    0    1550,7    0    0    0    0    0    0    338,798    0    22,2248    0    0    0    239,272    0    0    94,7628    0    0    0    0    66,9507    2934,35    0    0    0    0    0    0    0    0    0    0    27,4518    0    255,02    0    141,494    0    87,2123    0    200,679    0    248,727    0    0    0    0    737,062    882,361    0    0    0    1078,89    0    0    0    0    487,045    0    0    0    0    0    0    0    0    0    0    0    0    0    0    0    0    0    0    0    0    0    0    0    0    0    0    0    45,9249    0    0    0    234,242    0    0    0    0    0    0    0    1063,11    0    0    0    0    0    0    0    0    122,122    0    0    0    0    0    0    0    0    0    0    130,502    0    68,0365    0    0    0    0    236,467    0    0    23,1005    0    0    0    0    0    0    0    0    219,205    0    0    0    0    0    0    0    0    0    0    0    0    0    0    0    1178,79    0    0    0    0    0    0    48,51    0    0    0    0    0    0    0    0    0    0    0    0    0    483,163    0    0    0    0    0    0    0    0    0    0    0    0    0    0    0    0    0    0    0    53,5948    0    0    0    993,992    0    0    30,1727    0    0    34,9925    440,561    0    0    0    0    0    1047,47    0    0    124,023    0    0    82,8546    0    20,0354    0    0    0    4243,93    0    0    0    0    0    0    0    120,507    0    5550,49    0    0    0    0    0    209,163    0    0    413,371    561,362    0    0    0    0    0    0    0    0    0    0    0    0    37,951    0    48,6231    0    0    0    0    492,326    198,889    0    0    0    0    0    0    0    0    1747,56    0    0    3078,31    0    0    0    0    215,778    0    0    0    0    0    0    0    0    0    265,024    0    0    0    0    90,6393    0    0    0    0    0    0    0    36,3191    0    0    0    0    0    0    0    716,957    0    0    0    0    66,592    0    0    0    0    0    0    0    0    0    0    0    0    0    0    0    0    0    0    0    0    0    0    0    0    0    0    51,7932    0    0    0    1746,17    0    0    0    0    1189,71    0    0    0    0    0    0    0    0    0    0    0    0    0    0    538,914    0    0    0    0    0    0    0    0    0    0    4487,9    0    0    0    0    0    0    0    0    0    0    0    0    0    0    0    0    192,521    0    0    0    0    0    0    31,2197    0    0    0    0    0    0    55,4707    0    0    0    0    2184,48    0    0    0    174,32    0    0    0    624,569    0    349,859    0    0    0    0    0    0    0    0    0    0    0    0    0    0    0    0    0    0    0    0    0    0    582,64    0    0    8269,01    0    0    96,2024    0    0    406,832    0    0    359,151    0    0    0    0    88,8071    84,8646    0    0    0    0    0    0    0    1072,52    793,369    0    0    0    0    0    0    0    0    0    0    0    0    3560,59    0    0    0    140,439    0    0    0    0    0    0    0    0    0    0    0    0    0    0    0    0    0    0    0    0    0    0    25,3545    0    0    0    0    0    0    0    0    0    0    0    0    0    0    0    0    0    0    0    0    129,027    0    0    0    0    0    0    0    0    0    0    0    0    0    0    0    35,4256    0    0    0    0    0    0    0    0    0    0    0    103,88    0    153,822    0    0    578,219    0    0    0    960,158    0    0    0    0    0    0    0    0    0    0    0    0    0    0    0    0    0    494,99    0    0    0    0    0    0    4805,92    0    0    0    0    0    0    0    0    50,6525    0    0    0    0    0    0    138,791    0    0    0    0    0    134,38    0    0    0    0    0    0    0    0    0    0    0    0    0    0    0    0    0    0    67,4693    0    0    0    0    0    0    4368,7    0    0    0    119,002    53,0131    0    0    0    0    0    0    0    0    0    0    56,3981    0    0    0    0    0    0    0    0    0    0    0    0    501,497    0    79,077    0    0    0    0    0    0    0    0    0    0    0    156,68    0    0    0    0    461,222    195,717    0    0    0    181,822    0    0    0    1130,92    0    0    0    0    0    0    36,353    0    0    0    0    0    0    0    0    0    0    0    0    0    0    0    0    0    0    100,418    0    1479,49    839,01    0    293,144    0    189,516    0    0    0    0    0    0    0    0    74,8776    0    233,61    0    2535,5    0    0    0    0    0    0    0    0    0    0    0    0    0    437,456    0    0    0    0    0    5271,02    0    0    0    0    0    0    0    0    0    300,914    334,081    0    0    0    0    463,549    0    6544,83    0    0    0    0    0    0    0    0    0    0    0    0    0    0    558,423    0    793,114    0    0    0    0    0    0    0    0    0    0    0    709,062    0    0    0    0    0    0    0    0    2104,3    0    0    0    0    0    0 
<P_ID><i>12441<\P_ID> <A_ID><i>46489<\A_ID> <ML><s>40<\ML> <CLM_ID><i>20081024<\CLM_ID> <QC-Standard><i>4<\QC-Standard> <Quelle><s>EXPORT<\Quelle> <Studie><s>CONTROL<\Studie> <OrigBez><s>1793<\OrigBez> <QC><i>1<\QC> <Info><s>ProbenDatum:16.08.2005_ProbenID:12441-Heart_Failure-Urin-30995<\Info>|    0    0    0    0    0    0    0    0    0    0    0    0    0    0    0    0    0    0    0    0    0    0    0    0    0    0    0    0    0    0    0    0    0    0    0    0    0    0    0    0    0    0    0    0    0    0    0    0    0    0    0    0    0    0    0    0    0    0    0    0    0    0    0    0    0    0    0    0    0    0    0    0    0    0    0    0    0    0    0    0    0    0    0    0    0    0    0    0    0    0    0    0    0    0    0    0    0    0    0    0    0    0    0    0    0    0    0    0    0    0    0    0    72,6773    0    0    0    0    0    0    0    0    0    0    0    0    0    0    0    0    0    0    0    0    0    0    0    0    0    179,683    0    0    0    0    0    0    0    0    70,9088    0    0    0    0    0    0    0    173,137    0    0    0    0    0    0    0    0    0    0    0    0    0    0    0    0    0    0    0    0    0    0    0    538,228    0    0    0    0    0    0    0    0    0    0    0    54,6169    0    0    0    0    0    0    0    0    0    0    0    0    0    148,505    0    0    0    0    0    0    0    0    0    0    0    82,6851    0    0    0    0    153,087    0    0    0    0    0    0    0    302,537    0    0    0    0    0    0    0    0    0    0    43,9481    0    0    0    0    0    0    0    0    0    0    0    0    0    434,459    0    0    0    0    0    0    0    0    0    0    0    0    0    0    0    0    0    0    0    0    0    0    0    0    0    0    0    0    0    0    0    0    0    0    0    0    251,964    0    0    0    0    0    1030,89    0    0    0    187,549    0    0    0    0    0    0    0    0    0    0    0    0    0    0    0    0    143,468    0    0    0    0    0    0    0    0    0    0    0    0    82,4576    0    0    0    0    0    0    0    0    0    0    0    0    0    0    0    0    0    0    0    0    0    0    211,486    0    0    0    0    0    0    0    0    0    0    0    0    0    0    0    0    0    0    0    59,5489    0    0    0    0    0    0    0    0    0    0    0    0    0    0    0    0    0    0    0    587,385    0    0    0    858,182    0    0    0    0    0    0    0    0    0    0    0    0    0    0    0    0    0    0    0    0    689,833    0    0    0    0    0    130,441    0    0    0    0    0    0    0    0    0    0    108,493    0    202,113    0    0    0    0    0    0    0    1658,89    0    0    0    189,374    0    0    0    49,9661    0    0    0    0    0    0    0    0    0    0    0    0    0    112,271    0    0    0    0    0    967,83    0    0    0    0    0    0    560,575    0    335,816    0    0    0    0    0    397,056    0    0    0    0    0    0    0    0    0    0    0    0    0    0    0    208,001    0    0    0    0    0    0    63,6525    0    0    0    0    0    0    0    0    0    96,4231    1852,51    0    0    0    0    0    0    0    0    0    0    0    0    0    0    0    0    0    0    0    0    0    0    0    0    0    0    0    0    0    903,216    0    0    0    0    0    0    0    0    0    0    0    0    0    0    0    0    0    0    0    0    0    0    0    0    0    0    310,525    0    217,498    0    0    45,5921    0    0    2629,51    0    0    0    0    0    0    137,982    0    0    0    0    0    0    0    0    0    0    0    0    0    0    0    0    0    371,783    0    0    0    0    0    0    0    0    0    0    364,344    0    0    0    0    0    355,628    0    0    0    93,721    0    0    0    0    0    0    0    0    0    0    0    0    0    0    0    0    0    0    0    0    315,38    286,189    0    0    0    0    0    0    0    0    0    0    0    0    0    0    0    0    0    0    0    0    0    0    0    0    0    0    0    0    331,266    0    0    0    0    0    0    0    0    0    184,126    0    0    0    0    0    0    0    0    0    0    0    0    0    0    0    0    0    0    0    0    475,344    588,756    0    0    0    0    0    0    0    80,4831    0    0    0    0    0    0    0    0    0    0    0    109,803    0    0    1035,71    0    0    0    0    0    0    0    0    0    0    0    0    0    0    0    0    0    0    0    0    1321,87    0    756,279    0    0    0    3851,54    0    0    0    0    0    0    26,407    629,086    0    0    0    6085,84    0    0    0    298,575    0    0    832,067    0    0    0    0    0    0    0    0    0    0    0    0    0    0    4377,57    0    0    0    0    0    0    0    87,2523    0    0    0    0    0    0    0    0    0    0    0    0    0    0    0    0    0    133,958    0    0    0    0    656,008    0    0    0    0    0    0    0    0    237,101    0    0    50,7602    1221,488    0    0    0    173,38    0    0    0    0    0    0    0    0    0    0    0    0    0    0    0    0    0    0    0    0    0    0    0    0    0    0    64,7964    0    0    0    105,984    0    1437,96    0    0    0    298,71    0    0    0    0    0    0    0    0    0    859,068    0    0    0    0    0    0    0    0    0    0    0    79,4916    0    0    0    0    0    0    0    0    0    0    74,3406    0    1974,57    0    0    0    0    0    0    0    27373,9    0    80,3822    0    0    480,729    0    0    0    0    0    0    0    0    1009,12    0    0    409,247    0    0    0    0    0    0    1041,93    0    0    0    0    0    0    0    0    0    0    0    0    282,378    0    0    782,141    0    0    0    2264,08    0    0    0    0    0    0    0    0    0    0    0    0    0    0    0    733,789    0    0    49,1376    0    0    0    0    0    0    0    0    0    0    0    0    1098,62    0    0    0    0    268,18    0    0    0    0    0    0    0    0    0    0    0    0    0    0    0    0    0    0    0    0    0    0    0    0    0    0    0    0    0    0    0    0    0    236,73    0    0    0    0    0    0    0    0    0    0    0    0    0    0    0    0    0    0    0    0    0    0    0    186,983    0    0    0    0    0    0    999,765    0    0    0    0    0    0    0    0    0    0    0    0    0    0    0    0    0    0    0    0    1803,56    0    0    0    0    0    0    0    0    0    0    0    0    0    0    0    0    0    0    0    0    0    2166,12    0    0    342,545    0    451,154    0    0    0    0    0    0    131,044    0    0    0    0    0    10804,5    0    0    0    0    0    0    0    0    0    0    0    0    0    0    0    0    0    0    0    0    0    0    0    0    0    0    0    0    0    0    0    0    0    0    0    0    0    0    0    76,8667    0    0    0    0    0    0    0    1099,88    0    0    0    0    0    0    0    0    0    0    0    0    0    0    0    0    0    0    0    0    0    0    0    0    0    0    3147,89    0    0    0    0    66,7945    0    0    0    0    0    0    0    0    0    0    528,306    0    0    0    0    0    0    0    0    0    0    0    0    0    275,746    0    0    0    0    0    0    0    1993,595    0    0    0    297,521    0    0    0    0    0    185,313    0    0    579,086    0    0    0    0    0    0    0    0    0    52,284    0    0    0    648,979    0    0    0    0    0    0    1861,49    0    0    956,757    0    0    0    0    0    51,917    0    0    0    0    0    0    0    0    0    0    0    0    0    0    0    0    0    0    46766,9    8025,62    0    0    0    0    0    0    0    0    0    0    0    0    0    0    0    0    0    0    0    0    0    0    0    529,16    0    0    0    0    0    0    0    0    796,699    0    281,056    437,204    0    0    0    1072,99    0    0    0    78,0278    0    0    11532,3    0    0    0    0    0    0    0    0    0    0    0    0    159,013    0    0    0    0    0    0    0    0    740,646    0    0    0    0    0    0    0    0    0    0    537,777    5073,48    0    0    673,459    0    0    0    0    880,7    0    0    0    887,739    0    7475,12    0    0    0    0    0    0    0    0    0    0    0    0    246,521    503,53    0    0    0    0    0    0    0    0    0    0    0    0    628,423    0    2780,58    0    0    0    0    0    0    0    0    0    7429,04    0    0    0    4422,21    0    827,607    0    0    0    0    0    0    0    0    0    0    0    0    0    0    604,415    0    0    1413,76    266,483    0    6741,96    0    0    238,496    215,373    0    408,949    30938,8    0    1662,23    0    0    0    1872,75    0    0    0    0    0    0    0    0    0    0    0    0    0    0    0    0    0    0    0    0    0    0    0    0    171,393    2611,58    0    0    0    0    0    0    0    0    0    0    4296,57    0    0    0    0    0    23999,1    0    0    9484,27    0    0    60,7057    0    0    0    0    0    0    0    1029,54    0    0    0    0    0    0    0    290,259    366,185    0    0    0    0    0    0    608,706    0    0    0    0    649,986    0    0    4407,44    0    0    0    0    0    0    0    0    1186,76    0    0    1232,14    0    0    0    0    0    0    186,302    0    0    0    0    0    0    0    0    0    510,493    0    404,8    0    0    0    0    0    0    0    0    0    0    0    0    0    0    178,666    0    0    0    0    0    6632,5    0    0    3575,68    0    0    291,325    0    0    0    0    0    0    0    2053,49    0    0    0    0    0    0    922,626    0    0    0    0    0    0    0    0    0    0    0    0    59,9782    157,539    0    0    0    20777,9    640,581    0    0    241,926    3920,55    846,455    0    0    0    0    596,871    0    0    0    0    345,534    83,5393    0    0    0    0    0    169,092    0    0    0    0    0    0    0    0    0    0    3004,73    0    521,955    0    0    0    0    0    633,063    0    0    0    0    0    0    236,316    0    0    0    0    0    0    0    0    0    0    4717,48    816,386    0    0    0    0    0    0    0    0    0    0    0    1631,39    0    0    0    0    236,807    1732,36    21114,1    0    0    4191,01    832,062    0    91,0919    947,969    0    0    0    152,235    0    0    0    0    164,063    0    5537,64    0    0    0    0    589,969    0    0    471,348    0    0    264,028    0    0    610,888    0    0    118,445    4051,83    0    0    0    17328,2    1311,1    1161,45    0    0    39251,9    0    0    0    0    0    0    1895,58    1156,78    0    0    0    0    0    0    0    0    0    0    0    1049    290,113    0    0    0    0    0    0    0    0    1296,37    0    0    0    0    0    0    0    0    1371,514    0    4219,19    0    468,826    316,651    231,555    0    0    0    0    0    0    0    0    0    0    384,711    0    0    0    0    0    0    0    0    473,891    0    521,685    0    1190,85    0    0    0    0    230,441    0    0    0    769,06    0    0    0    0    0    0    0    0    2429,29    0    72,2352    0    0    0    0    0    0    0    0    0    1264,29    0    0    0    0    0    0    0    0    0    0    18766,2    0    4133,29    0    0    0    272,192    1077,49    0    0    0    0    0    0    0    0    0    0    0    0    0    0    0    206,713    0    0    0    0    0    0    0    0    0    0    353,173    0    149,98    0    0    778,4    496,463    0    0    0    0    21602,3    0    884,359    0    0    0    0    0    0    6471,78    0    21212,9    0    0    226,797    222,962    0    0    0    0    0    0    0    0    0    0    770,047    63,3584    0    0    0    0    1864,55    0    0    0    0    0    0    7052,46    0    0    0    0    0    12026,2    0    0    0    0    0    0    0    0    0    1321,42    0    0    0    0    0    0    0    0    0    0    0    0    0    0    0    141,524    0    0    471,657    0    0    0    0    480,063    248,882    0    0    933,585    0    0    0    0    0    0    0    108,511    0    0    0    0    0    0    0    0    0    0    0    420,09    0    15690,8    0    401,847    0    1437,14    0    0    0    0    59,0381    378,919    2843,29    0    0    0    0    0    0    0    447,628    0    0    0    0    0    0    0    5650,78    0    0    0    0    0    0    0    366,49    0    0    0    227,969    0    0    0    0    0    0    0    872,323    0    0    4842,26    0    0    0    0    0    0    0    0    930,277    0    0    0    0    0    483,066    0    0    1165,59    1540,53    0    0    0    404,515    0    451,439    0    0    0    0    0    0    0    0    0    0    0    0    0    0    0    0    0    0    0    0    0    0    0    308,398    0    59,9867    0    0    0    0    0    0    11321,2    0    0    0    0    0    0    0    0    0    0    266,358    0    0    0    0    0    1556,38    0    0    0    0    0    0    0    134,761    0    0    0    0    0    0    0    2095,52    0    15582    0    0    963,93    0    0    0    0    0    0    0    0    0    0    0    0    0    0    0    0    0    0    0    0    0    0    0    0    0    1301,94    0    0    0    0    0    0    0    0    0    0    0    0    0    0    0    0    0    28628,9    0    0    0    0    0    0    0    0    100,55    0    0    0    0    0    455,414    4279,75    0    0    0    547,371    157,579    0    1413,66    0    0    0    0    0    30505    0    0    0    0    0    0    96,1161    0    0    0    0    0    0    0    0    0    0    241,209    0    0    0    0    0    0    0    0    0    0    759,095    0    0    0    0    0    0    0    0    0    0    0    0    0    0    0    0    99,0801    0    0    0    0    0    0    0    7509,33    0    0    0    0    0    0    0    0    0    0    0    0    140,983    0    0    0    0    0    0    0    0    0    0    0    0    0    0    0    0    413,655    0    0    0    2778,14    0    588,426    0    97,1656    0    0    0    0    0    0    0    0    0    0    3253,31    0    242,003    0    0    0    0    0    0    0    218,191    0    2567,38    0    0    154,18    0    0    6903,63    0    0    0    0    79,9208    436,74    0    6630,65    0    1105,64    0    0    0    0    0    0    0    0    305,3447    0    0    0    0    0    132,671    0    1157,23    658,996    0    137,987    0    0    0    0    0    181,54    0    0    0    0    82,1464    108,028    0    0    0    0    0    0    589,797    0    0    232,598    0    0    0    60,8495    0    0    0    0    0    0    0    0    0    0    9998,3    0    0    0    0    0    0    437,549    641,807    47,5172    0    0    0    2766,58    0    0    0    0    0    0    0    0    0    0    445,763    0    0    0    0    0    315,599    0    0    0    0    0    0    0    0    0    0    180,394    0    0    0    0    3607,13    345,627    0    0    0    0    0    281,258    505,73    39,8831    0    0    0    0    78,6696    0    0    0    50652,1    0    0    0    0    209,748    0    0    0    0    0    0    0    0    0    481,308    0    0    0    0    570,73    2672,51    328,637    0    0    0    0    0    0    0    0    0    0    0    424,137    0    0    0    80,7557    0    2493,65    0    0    0    43,4308    0    0    0    0    0    0    88,1902    0    0    0    0    301228    0    0    1468,39    0    0    0    0    0    481,027    47,7318    133,065    0    0    0    0    180,068    0    134,089    0    0    0    0    0    0    0    0    0    0    0    0    0    0    286,093    0    0    0    0    0    0    0    0    0    0    0    710,771    0    1779,85    0    0    0    0    0    0    0    62,7511    173,753    470,487    0    0    0    0    0    0    0    0    0    0    0    0    0    0    0    224,715    357,942    0    0    0    538,801    0    0    0    0    1168,46    0    1545,96    0    0    0    0    0    0    0    0    154,508    0    0    0    138,3    0    0    0    0    0    0    0    248,027    0    0    0    148,915    0    0    0    0    0    0    0    0    0    179,175    0    0    0    0    0    0    0    535,035    0    0    0    6950,62    0    0    0    0    0    0    0    67,6809    486,916    326,796    0    1731,73    0    0    0    0    0    1776,28    0    0    0    0    0    122,894    0    0    0    70,9797    496,152    0    0    2848,01    0    0    0    0    0    770,865    0    0    0    0    0    47,5988    1719,93    7151,25    0    0    0    0    0    0    0    0    0    212,626    0    0    0    447,074    0    249,583    0    1008,37    0    0    0    0    114,166    0    0    469,669    1984,47    0    0    0    0    0    0    236,498    0    0    0    0    5359,52    0    0    0    0    0    0    0    492,466    0    0    0    4231,08    0    0    0    47082,1    0    0    4240,98    0    0    0    529,748    0    0    0    0    750,377    0    0    0    0    318,38    0    0    83,2582    0    0    104,654    0    0    0    0    12557,5    893,82    0    0    0    2144,53    0    0    0    0    0    560,817    0    0    0    0    0    0    0    0    0    0    0    0    0    229,289    0    5244,61    0    0    352,149    497,332    0    0    65,0346    0    0    0    1454,32    0    0    0    0    0    0    0    208,629    662,217    0    0    0    0    601,5992    0    399,07    0    0    0    0    247,538    0    0    0    0    0    0    0    0    0    0    0    0    80,1912    0    0    0    0    0    0    0    0    0    223,786    0    0    0    0    138,298    679,316    292,353    0    371,184    96,8115    0    0    0    0    0    1522,2    0    0    112,67    0    0    0    397,797    135,692    0    480,8729    1110,33    0    0    0    0    0    0    1789    0    988,232    0    49,642    0    543,1512    0    1466,29    0    0    0    0    0    0    30,4226    562,478    0    0    0    0    0    0    0    1951,61    0    0    2052,15    0    0    0    4371,48    0    0    0    0    0    0    0    0    0    112,818    0    0    1018,47    0    0    18307,7    924,933    0    0    0    0    0    0    0    0    0    0    0    0    14879,1    0    0    0    0    0    0    0    0    465,411    131,391    0    102,111    113,5435    4175,68    0    261,456    0    0    0    0    51,6809    992,468    0    0    0    0    0    0    1834,83    0    0    744,902    0    0    0    0    0    0    0    0    0    0    12301,5    0    0    0    0    0    0    0    209,612    129,292    0    0    0    0    0    11629    0    548,397    0    0    0    0    0    0    0    0    0    0    0    530,351    0    0    0    0    0    0    3632,95    0    0    0    0    0    0    0    0    0    232,403    0    0    0    0    0    0    0    0    540,153    832,708    0    0    794,613    0    0    0    0    0    0    0    0    0    0    0    0    0    0    0    0    0    0    0    0    79,116    26738,8    0    0    0    370,229    366,709    0    0    0    0    347,103    0    0    0    0    0    0    0    1341,15    78,3154    0    0    0    0    0    0    0    0    0    0    0    0    0    671,794    0    0    0    0    1186,74    0    133,604    0    0    0    0    0    897,666    0    13175,4    0    0    122,193    0    0    49,1333    0    0    112,434    0    0    325,4462    0    0    0    0    0    0    0    0    0    0    683,997    0    61,9784    0    0    0    0    0    0    0    0    0    0    0    1513,17    26131,4    0    1333,49    0    0    0    0    0    0    229,458    53,84    0    0    0    376,925    0    0    0    0    0    0    0    0    0    938,517    0    0    645,393    0    0    0    1911,24    0    0    0    226,134    0    0    0    0    0    0    0    0    0    0    0    244,147    0    0    0    0    229,006    0    0    0    0    0    0    0    0    0    78,5322    0    0    0    0    0    471,541    0    0    0    0    0    94,3927    0    183,046    0    0    291,31    0    0    0    0    0    118,338    0    0    0    0    0    0    0    887,578    0    0    0    0    0    759,574    0    0    0    0    0    0    0    0    0    0    0    0    0    0    0    0    0    0    0    1477,31    0    0    247,326    0    0    44,5383    0    152,392    0    0    0    0    737,7    0    0    0    0    0    91,6177    0    0    0    0    0    2783,82    0    0    0    0    0    0    0    3150,89    0    0    0    0    0    0    0    0    0    0    0    0    688,618    0    136,86    0    0    0    103,688    588,63    0    0    0    279,324    0    102,45    0    0    0    0    0    0    0    0    0    156,352    0    0    0    0    0    937,989    0    160,352    0    0    0    0    0    0    0    0    0    0    0    0    0    0    39,8445    0    0    0    0    0    0    0    0    0    108,219    0    0    963,237    0    0    0    0    0    0    0    0    0    0    0    0    0    0    0    0    0    0    0    0    0    0    155,165    0    0    0    0    0    0    0    0    0    0    0    0    0    0    0    0    0    0    0    0    0    481,667    0    0    0    0    0    0    0    0    0    0    0    0    0    0    0    0    0    0    66,4833    173,09    0    0    0    0    0    0    0    101,636    0    0    0    0    0    0    0    0    0    0    0    0    0    0    197,563    0    0    0    0    0    0    123,946    0    0    0    0    0    0    0    0    0    0    0    0    0    0    0    0    0    0    0    0    0    0    0    0    0    0    0    0    0    0    0    33,9424    0    0    0    0    0    0    0    0    0    0    0    0    0    0    0    1968,66    0    0    0    0    0    4382,72    0    0    0    0    0    59,536    0    0    0    67,2302    0    0    0    0    5165,35    0    0    0    0    0    0    0    0    0    255,198    0    0    11435,6    0    0    0    222,861    0    0    0    0    297,867    0    0    0    1884,13    0    0    0    445,585    183,662    0    0    0    0    0    1034,74    0    0    0    0    0    0    0    183,948    0    0    0    0    0    0    75,7722    0    0    0    0    0    0    0    169,012    0    31,7361    42,7612    0    0    0    0    0    0    0    0    0    0    0    0    0    0    0    0    0    1082,92    0    0    0    0    0    0    0    190,803    0    0    0    105,787    0    0    35,1786    0    0    0    0    0    0    0    0    1247,71    0    0    0    390,422    0    0    0    0    0    644,028    0    106,206    0    51,2989    0    0    0    0    0    0    0    271,164    0    0    297,62    0    0    0    851,134    82,3353    0    0    0    0    0    0    0    0    0    0    1124,02    0    0    0    0    0    1336,92    0    0    0    0    0    0    0    0    0    0    0    1707,59    0    0    0    0    0    0    0    0    0    0    0    3076,48    0    0    0    0    283,195    0    0    71,9884    0    0    0    0    878,483    0    0    0    0    0    0    0    0    0    124,47    0    0    0    2833,83    0    0    0    0    0    0    427,254    0    0    0    0    0    72,4155    0    0    402,795    699,789    0    0    17,717    282,689    0    0    0    0    0    767,856    0    0    0    275,327    0    0    1017,64    0    0    137,733    0    282,991    0    151,128    0    0    0    0    0    0    0    0    0    2597,22    0    0    0    182,759    0    0    0    0    35,301    0    26,8019    0    0    0    0    0    246,695    0    0    170,302    0    0    0    0    0    0    0    0    0    0    0    0    0    0    0    352,138    0    0    0    0    0    0    0    0    5186,65    0    2317,16    0    0    0    0    0    0    1289,08    0    146,275    0    0    0    0    0    3218,78    0    0    0    0    128,346    0    21243,7    0    0    0    0    0    0    0    0    0    37,9837    0    0    0    0    0    0    0    1601,06    0    0    677,608    0    0    820,715    0    0    0    0    0    0    0    1185,9    0    0    0    52,6939    0    0    0    0    9069,06    33,2814    0    0    0    0    0    0    0    315,464    0    0    0    0    0    0    0    0    0    0    0    88,525    0    0    0    0    0    0    0    0    0    0    0    0    0    0    117,765    0    0    0    0    1632,75    0    0    0    83,9729    0    0    0    0    0    0    0    0    116,009    0    228,336    0    0    0    0    0    0    0    0    0    0    0    0    0    129,039    0    0    0    0    0    0    0    0    0    0    0    12323    0    0    0    0    0    0    0    0    0    0    0    0    0    127,8758    0    0    0    32,6761    0    0    0    0    0    0    475,994    0    0    0    0    0    0    0    0    0    0    0    0    0    137,029    0    0    0    0    5639,65    0    0    34,7687    0    3370,63    21469,3    0    0    224,415    289,928    0    0    0    0    484,422    0    0    7355,77    0    0    0    0    0    5718,03    0    323,484    0    0    0    0    0    0    0    0    0    0    0    0    0    0    0    70,7522    0    0    555,095    0    0    933,2349    1302,14    0    0    0    0    0    254,788    0    161,689    0    0    0    0    0    0    0    0    0    0    0    0    0    0    0    0    0    0    166,581    0    0    122,714    0    0    0    0    438,852    170,985    0    0    0    0    0    0    0    0    0    0    0    0    0    0    0    119,69    0    0    0    0    0    0    0    0    0    483,961    0    0    289,095    0    87,2458    0    0    0    0    0    0    36,6939    159,232    0    0    182,059    0    0    0    0    0    0    615,895    0    0    0    0    0    0    0    0    0    0    0    0    0    0    0    0    0    172,944    0    0    0    0    0    176,715    0    0    0    0    0    4763,24    0    0    0    4182,64    416,911    0    1108,89    0    0    244,113    0    0    460,003    0    0    0    0    0    0    0    224,668    0    697,51    566,99    0    54,0589    0    0    0    0    0    0    0    0    0    0    0    141,822    0    0    150,988    0    0    0    0    0    0    0    0    0    0    0    6061,93    0    0    0    0    0    0    108,073    0    0    0    221,215    0    0    0    0    20873,1    0    0    0    0    0    0    0    0    0    0    0    0    0    0    6317,02    0    49,3458    0    0    0    0    85,6469    0    0    0    0    0    0    0    0    0    0    0    0    0    231,257    0    0    0    0    0    0    0    0    0    0    1589,29    0    0    0    0    0    0    0    0    0    0    0    322,02    0    0    5470,88    0    0    1363,42    0    0    0    0    0    0    62,2424    0    0    0    435,931    1628,38    0    0    0    0    0    0    56,3875    0    0    0    0    0    0    0    3684,6    0    0    0    0    0    0    0    2339,19    0    96,5497    0    0    149,662    0    0    53,4494    0    1181,66    0    0    28427,2    0    0    0    0    206,923    0    0    0    0    0    1472,87    0    0    0    0    0    412,501    0    0    0    0    0    0    0    0    0    125,788    0    0    0    0    0    0    0    0    0    0    0    0    0    0    0    0    0    0    352,031    0    0    0    145,788    0    3880,15    0    0    0    576,521    0    0    0    0    0    0    0    137,019    0    0    0    0    0    0    0    0    0    0    0    0    1827,16    356,244    0    0    0    0    0    0    0    0    0    20,3612    0    0    0    0    1596,45    0    0    50,2065    0    0    0    0    0    0    0    0    0    0    0    0    0    0    0    0    0    155,39    0    0    0    429,919    0    0    0    205,743    0    0    0    720,775    0    0    0    0    62,8434    561,424    0    0    0    0    0    0    32,689    92,3817    108,76    0    21,3377    0    0    0    0    0    1047,14    0    0    0    0    883,685    0    0    0    0    0    761,731    0    129,316    4355,89    0    55,4024    0    0    0    0    0    0    0    0    67,374    0    0    21,5566    0    0    0    539,803    2114,825    0    345,976    0    0    0    0    0    0    0    0    0    0    0    3839,73    105,227    0    0    58,4608    0    6860,903    0    0    0    0    0    0    0    0    0    0    418,77    0    0    0    0    1022,18    0    0    0    0    79,5602    0    0    0    42,2933    0    0    0    3196,04    0    0    0    0    0    0    0    0    0    0    0    0    0    0    0    0    0    0    0    0    0    0    0    0    0    0    0    717,924    0    676,528    0    0    0    0    630,631    0    0    0    0    0    0    0    0    0    0    0    0    0    0    0    0    0    477,085    0    0    215,933    194,698    0    0    0    0    0    0    0    0    0    0    0    0    0    0    0    0    0    0    0    483,545    0    0    0    0    0    0    0    0    0    0    0    0    0    0    0    51,7302    0    0    0    0    0    0    241,683    0    0    0    0    0    0    0    0    0    5789,9    0    101,542    0    0    0    0    147,001    0    0    0    237,043    0    0    0    0    231,901    0    0    0    0    0    717,508    0    0    0    0    0    0    0    0    0    0    89,9393    0    117,209    0    339,774    0    0    0    0    0    0    0    0    136,021    0    183,574    587,389    0    0    0    275,911    0    0    0    0    0    0    0    0    0    0    28,3408    0    0    0    0    0    0    0    0    0    0    0    0    0    0    0    0    0    0    0    0    157,5197    79,3885    0    0    0    0    0    0    0    0    0    0    0    578,367    0    0    0    0    0    0    0    0    63,6482    0    0    0    0    0    0    0    0    0    0    246,557    0    0    0    0    0    0    0    0    0    0    0    0    94,3176    0    0    0    0    0    0    0    0    0    0    2090,27    0    0    0    0    0    0    0    0    0    0    2873,33    0    0    0    214,783    0    0    0    0    0    0    0    0    0    0    0    0    0    0    0    410,309    0    0    0    0    0    0    0    0    0    0    0    0    0    0    0    0    0    0    0    0    0    0    0    0    1913,89    0    0    0    0    0    296,038    30,0857    0    0    0    415,958    0    0    0    0    0    98,4469    0    0    0    0    0    0    0    1485,46    0    0    0    0    0    0    196,07    0    0    1382,06    0    0    0    0    0    0    0    0    857,289    1205,22    0    0    0    0    0    0    0    0    0    0    0    0    0    0    0    0    0    55,0547    0    0    0    0    0    0    0    0    0    0    0    0    0    0    3163,63    0    0    0    0    452,517    0    0    0    0    0    0    0    0    333,895    0    0    0    0    0    0    0    0    0    0    0    94,4485    0    0    0    0    0    0    0    0    0    421,603    0    0    0    0    0    0    0    0    0    0    0    0    0    0    0    0    0    0    0    0    0    0    0    0    0    0    0    0    0    0    0    75,785    0    0    0    0    7481,79    0    0    0    1050,08    0    0    0    0    0    0    0    0    0    0    0    232,77    0    0    100,359    0    0    0    0    0    0    0    0    0    0    0    7243,8    0    0    0    0    0    0    0    0    0    0    0    0    0    0    0    54,28    0    0    0    0    0    0    0    0    0    0    0    0    0    0    0    0    0    0    0    305,076    0    0    250,927    0    0    0    492,887    0    0    485,757    0    0    0    0    0    0    0    0    0    0    0    0    0    0    0    0    0    0    0    0    0    593,688    0    0    1161,19    0    0    71,5269    0    0    0    0    0    665,25    0    0    0    0    0    0    0    0    0    0    0    0    0    0    0    0    0    0    0    0    0    0    0    0    0    0    0    0    1217,45    0    0    0    0    0    0    0    0    0    0    0    0    0    0    77,8518    0    0    0    0    0    0    0    0    0    0    0    0    0    0    0    0    0    0    0    0    0    0    0    0    0    0    0    0    0    0    0    0    0    0    0    0    0    0    0    0    0    0    0    0    0    0    0    0    0    0    0    0    0    0    0    0    0    0    235,972    0    0    0    0    0    806,608    0    0    0    1194,79    0    0    0    0    66,7173    0    0    0    0    0    0    0    0    0    0    0    0    0    0    0    0    0    0    0    5174,65    0    0    0    0    0    0    0    0    0    0    0    0    0    0    0    0    0    0    0    0    0    0    0    37,2605    0    0    0    0    0    0    0    0    0    0    0    0    0    0    0    0    0    0    0    0    0    0    0    5274,67    0    0    0    0    1187,98    0    0    0    0    0    0    0    0    0    0    0    0    0    0    0    0    0    0    0    0    0    0    0    202,721    0    0    0    0    0    0    0    0    0    0    0    0    0    170,935    0    0    0    0    303,711    0    0    0    0    137,667    0    0    0    1539,52    0    0    0    0    0    0    0    0    0    0    0    0    0    0    0    0    0    0    0    0    0    0    0    0    0    166,733    0    1187,62    2908,73    0    0    0    760,666    0    0    0    0    0    0    0    0    297,219    0    205,007    0    0    0    0    0    0    0    0    0    0    0    0    0    0    0    254,831    0    0    0    0    1853,23    0    0    0    0    0    0    0    649,359    0    0    995,977    0    0    410,118    0    0    0    0    0    5860,82    0    0    0    0    0    0    0    0    0    0    0    0    0    5635,89    3042,21    502,264    1111    939,242    0    0    0    0    0    0    0    0    0    261,778    0    945,479    0    0    0    0    0    0    0    882,458    0    0    0    0    0 
<P_ID><i>12425<\P_ID> <A_ID><i>46490<\A_ID> <ML><s>40<\ML> <CLM_ID><i>20081024<\CLM_ID> <QC-Standard><i>4<\QC-Standard> <Quelle><s>EXPORT<\Quelle> <Studie><s>CONTROL<\Studie> <OrigBez><s>1144<\OrigBez> <QC><i>1<\QC> <Info><s>ProbenDatum:17.03.2008_ProbenID:12425-Heart_Failure-Urin-30979<\Info>|    0    0    22,9398    0    0    0    0    0    0    0    0    0    0    17,8626    0    24,4112    0    0    0    0    0    0    0    0    0    0    0    0    0    0    0    0    0    0    0    0    0    0    0    0    0    0    0    22,1799    0    0    0    0    0    0    0    0    0    0    0    0    0    0    230,934    0    0    82,2768    0    0    0    0    0    0    0    0    0    0    12,167    0    0    147,644    73,8267    0    0    186,088    0    0    0    59,466    0    122,206    0    0    0    0    0    267,9487    37,8686    0    0    0    19,9415    0    0    142,363    0    0    205,453    0    0    0    240,9413    0    0    0    0    0    35,4079    0    0    0    0    0    0    157,949    0    380,6    0    0    0    0    0    0    0    0    18,669    276,618    0    0    0    0    0    0    347,841    0    0    0    0    0    254,055    45,7398    0    39,098    0    0    0    0    0    0    0    279,374    0    0    0    54,8852    48,7793    0    163,81    0    0    0    0    0    0    0    0    0    0    23,5043    0    58,4176    0    0    0    2555,57    49,0159    0    214,381    0    0    0    0    0    0    0    604,886    230,697    0    0    0    0    0    0    0    0    0    0    0    0    0    18,0991    169,269    494,924    0    0    0    0    47,0463    0    0    0    0    227,324    0    0    0    0    360,977    0    37,7055    0    0    0    0    0    0    0    0    56,4175    0    0    0    0    64,2457    0    0    134,782    0    186,742    0    0    0    0    0    100,491    0    0    0    0    857,425    487,409    0    233,014    0    111,545    0    0    0    0    0    0    0    0    0    0    0    0    0    0    0    0    0    0    0    0    0    0    0    0    39,5389    0    0    84,8252    0    0    0    0    1711,91    0    0    0    17,5561    0    196,4649    0    0    0    1800,37    106,873    0    0    0    0    0    0    0    0    0    0    0    123,719    0    0    0    0    0    0    0    0    0    93,5459    0    0    822,339    0    0    0    327,826    0    0    0    101,686    0    0    0    0    0    0    0    0    0    0    0    0    0    0    0    0    0    0    0    0    0    0    0    74,1815    0    0    0    0    0    0    0    0    0    0    0    0    0    0    0    0    0    0    0    0    115,287    0    0    0    0    0    0    31,4849    0    0    0    0    0    0    1317,03    0    0    0    260,992    0    0    0    218,751    0    0    0    0    35,9456    0    0    0    2143,308    0    0    0    0    0    0    0    240,038    0    0    0    0    47,0821    19,0669    0    0    0    0    694,375    0    0    40,6787    0    0    0    0    669,462    0    0    0    0    131,115    0    0    912,593    0    0    0    0    0    0    0    0    0    0    0    0    0    0    0    0    0    0    0    0    0    0    0    0    0    0    0    4324,01    0    0    0    0    0    0    34,0656    173,973    345,2097    0    0    0    0    0    239,755    0    0    0    0    0    0    0    0    0    0    0    0    0    24,7015    0    131,162    0    0    0    0    0    345,769    1304,803    0    0    0    0    0    0    0    0    0    0    2916,13    0    0    0    0    66,572    0    0    0    0    0    0    0    0    0    0    0    0    0    0    0    0    0    0    0    44,5802    0    0    0    0    680,328    0    0    0    0    0    0    0    0    305,031    0    0    0    0    0    0    0    0    0    0    0    0    90,9777    0    0    0    0    77,0472    0    100,851    0    0    119,507    0    117,505    20,877    0    0    0    0    0    0    0    88,8397    0    1977,44    0    0    0    0    0    0    0    0    171,073    0    0    0    0    0    587,038    0    0    0    0    0    0    0    0    0    0    287,421    0    0    0    0    0    0    0    0    22,3645    0    0    0    0    0    0    0    0    27,112    0    0    129,83    0    0    0    0    0    0    0    0    0    358,757    164,554    0    0    0    0    0    0    0    0    0    0    0    0    259,019    0    0    0    0    0    0    0    0    0    58,009    0    0    0    0    0    0    0    0    0    63,9733    0    0    0    0    0    135,814    0    0    0    135,959    0    0    31,492    0    0    0    0    0    0    0    0    0    0    450,312    0    0    868,075    0    0    44,7415    0    0    42,073    0    0    0    0    137,434    0    0    0    0    0    0    0    0    0    0    0    0    1131,27    0    0    0    0    0    41,2522    0    0    0    0    0    0    0    0    0    0    0    0    0    0    257,838    0    979,394    0    0    0    3526,469    599,614    0    0    0    0    0    0    1025,9    0    0    0    10903,56    0    0    154,033    307,554    96,3668    0    74,8984    0    0    0    0    0    0    0    0    0    0    30,3504    0    0    360,119    1445,35    0    0    0    0    60,742    0    0    34,7233    105,46    0    0    0    0    0    0    0    0    0    0    86,9884    0    0    0    0    2425,49    369,268    0    0    0    0    0    0    0    106,324    0    0    0    24,4094    0    0    0    0    0    136,612    0    76,5078    966,372    0    0    0    0    0    0    0    0    0    0    0    0    0    0    0    65,4393    0    0    0    72,8912    0    0    0    0    0    0    0    0    0    6157,03    0    452,573    0    1207,97    0    0    0    0    0    0    0    0    0    0    0    278,086    0    887,374    0    0    0    0    0    0    0    0    0    0    0    0    0    0    0    0    0    0    0    0    103,136    0    0    0    1660,31    0    0    0    0    0    0    0    42515    0    86,569    0    0    196,255    0    0    0    0    0    0    0    0    1747,76    0    0    0    0    0    0    0    0    0    3638,94    0    0    0    0    0    0    0    0    0    606,994    0    0    0    0    51,7561    686,812    0    0    0    6161,41    537,303    0    0    0    41,7683    0    0    0    0    142,031    0    0    22,9201    0    0    0    0    0    0    0    0    0    0    0    0    35,5585    0    89,829    0    0    0    0    0    0    0    0    586,78    0    355,678    0    0    0    0    0    0    0    0    0    37,9116    0    0    0    0    0    0    181,312    0    0    0    0    0    0    0    0    0    0    0    0    0    0    800,946    0    0    0    0    0    0    0    0    0    0    0    0    53,5178    0    0    0    0    0    0    132,656    0    0    0    997,56    0    0    0    0    0    0    298,882    0    0    0    31,2124    0    0    0    0    0    0    0    0    0    0    0    0    490,352    0    0    0    237,213    0    0    0    0    0    0    0    0    0    0    0    0    0    0    0    0    0    0    4541,29    0    0    1727,99    0    0    1445,16    0    0    0    0    0    0    0    0    0    0    0    0    0    0    31613,9    0    58,0448    0    0    0    0    0    0    413,301    97,2342    0    0    307,017    0    0    0    0    0    0    0    154,109    0    0    0    0    0    0    0    0    0    0    0    0    0    0    0    0    0    0    80,5456    0    0    0    0    0    0    0    450,161    0    272,888    0    69,0272    0    0    0    0    0    0    0    0    0    0    0    0    0    0    0    0    56,1971    0    0    51,1288    0    0    426,2914    0    0    464,85    0    268,161    0    0    0    0    0    0    0    0    0    131,624    1442,61    0    0    0    0    0    0    0    84,6801    0    0    0    0    0    1420,74    0    0    0    0    0    52,4891    0    1052,931    0    0    0    764,052    0    0    0    0    0    605,723    0    0    0    0    0    0    0    0    0    0    0    211,008    0    175,636    0    0    237,57    0    0    0    0    0    0    6175,78    0    0    439,648    0    0    0    0    202,901    154,93    0    0    0    0    0    0    0    0    0    0    69,0864    0    0    0    0    0    2384,821    0    24374,5    1478,07    0    0    0    0    0    0    0    0    61,355    0    0    0    0    0    0    0    0    0    0    0    1255,93    0    0    156,616    0    0    0    0    0    0    0    0    2013,88    308,402    144,323    242,106    0    49,4209    0    554,662    117,778    0    0    0    0    1043,02    14947,5    0    0    0    0    0    0    0    0    0    0    0    0    49,5356    0    0    0    0    0    0    0    0    768,345    0    0    0    0    0    0    0    0    28,94    0    832,354    5232,56    0    0    1460,42    0    0    0    0    299,266    127,791    0    0    2680,45    0    5108,13    0    0    0    93,1266    101,94    90,4974    0    0    0    0    0    0    0    0    31587,2    0    0    3521,41    0    0    0    0    0    110,265    0    0    0    119,29    4107,62    511,193    0    0    0    0    0    0    0    0    4555,77    0    980,807    0    9190,42    0    663,643    0    345,416    0    0    0    0    0    0    0    0    0    0    0    0    539,429    0    0    7437,96    178,106    0    7902,94    0    0    0    0    0    0    41242,2    0    1574,33    0    0    0    598,542    0    0    0    0    0    0    697,2133    0    0    0    0    0    0    0    0    0    0    0    0    765,506    0    0    0    0    284,864    5669,16    0    0    0    83,3682    0    0    175,826    0    0    0    3866,18    1227,64    239,158    360,533    0    0    3848,79    0    0    6055,59    0    0    0    122,59    0    0    537,033    0    0    0    718,7197    0    0    0    11849,4    0    0    0    0    1084,17    0    0    0    0    0    0    0    0    0    0    1669,04    850,804    0    0    2176,19    0    0    0    687,869    0    0    0    0    628,692    0    0    573,213    0    0    90,8344    0    0    0    530,69    0    0    269,888    631,871    0    0    0    0    0    438,915    0    0    0    0    0    0    0    0    0    0    0    0    1727,87    0    0    69,6151    0    0    0    0    0    0    3856,373    0    652,49    7392,12    0    0    834,879    0    0    0    0    0    0    0    652,0167    102,086    0    0    0    0    0    0    0    0    0    0    0    0    986,78    0    0    0    0    0    268,284    2361,51    116,615    18140,6    0    6731,11    0    0    0    208,689    4772,47    1400,61    0    0    0    0    0    0    0    0    0    0    110,457    591,029    0    55,2401    107,914    0    0    0    0    0    0    0    0    0    591,058    294,029    0    1368,567    0    431,617    0    0    0    0    0    228,656    0    0    0    0    0    0    0    715,779    0    183,106    0    0    0    0    0    326,628    0    145,404    0    0    0    0    0    248,522    0    0    0    0    0    0    546,626    0    0    0    0    0    0    15036,7    0    0    0    0    0    0    0    0    0    45,7595    0    0    0    0    0    383,611    0    1658,13    0    0    0    87,9436    169,487    0    0    0    24,8162    0    0    0    0    1244,22    0    2076,88    0    2305,995    0    0    0    4252,27    104,889    4819,13    0    0    3630,26    890,8543    0    0    0    331,552    0    626,704    1962,45    642,979    0    123,007    0    0    0    48,3474    0    0    222,564    0    900,537    1222,63    0    0    0    0    0    0    0    0    852,579    0    0    0    78,5221    0    0    0    502,7238    280,464    0    194,6311    0    202,994    0    0    0    0    0    673,428    0    1380,4    0    446,263    0    0    0    0    0    40,7092    74,7837    0    0    0    106,028    492,804    0    571,306    0    1184,56    0    0    0    26,6998    338,853    0    0    0    604,492    0    0    0    0    0    0    0    0    90,4956    0    0    153,551    0    0    0    0    0    0    0    478,284    803,059    0    0    0    166,321    0    0    58,7689    0    0    0    10081,79    0    2764,56    0    0    0    436,198    371,823    0    0    0    0    892,729    0    0    0    0    38,4761    0    0    0    0    0    62,1865    0    0    43,582    66,6777    0    0    0    0    0    0    0    0    428,54    0    0    0    0    0    0    0    0    17855,2    0    3297,813    0    0    0    0    0    0    3103,82    0    14082,9    0    0    534,751    0    0    0    542,305    0    0    0    0    283,6866    0    0    0    1058,19    0    1318,68    0    0    0    0    37,4779    0    0    0    44,2308    658,504    0    0    0    0    0    7475,89    200,044    0    0    0    0    0    0    0    0    0    0    0    0    0    0    0    793,485    0    0    867,21    0    32,8057    0    0    746,366    0    0    0    2170,16    0    0    751,348    0    0    0    54,3494    0    210,376    0    44,091    29,9257    136,246    0    0    313,099    0    1470,6    0    0    0    0    28,1658    0    0    0    502,627    0    2038,3    0    1665,11    0    881,332    0    3277,84    0    0    0    0    0    0    8705,17    0    0    0    62,3514    0    0    0    0    0    0    151,867    0    0    167,634    0    2764,67    0    0    0    0    0    0    0    0    0    0    0    237,875    0    39,2378    0    569,803    0    0    0    0    0    0    25,4219    1066,7    0    0    0    0    0    0    0    155,774    0    0    28,9346    0    168,342    0    0    0    2665,9    0    0    0    4383,6    0    0    30,9759    0    0    0    0    0    0    98,2378    0    0    0    49,5195    0    0    0    58,5502    0    294,567    0    0    0    0    672,783    209,005    0    0    0    0    0    0    0    69,1473    0    5672,818    0    0    0    0    0    0    0    0    0    0    159,433    0    0    0    0    0    5597,92    0    0    0    0    0    0    0    0    0    1405,88    0    0    0    0    0    915,05    0    10988,6    0    0    299,717    0    0    0    0    0    0    0    0    0    0    0    0    973,263    0    0    0    0    0    0    0    0    0    2370,69    0    0    2219,76    0    0    0    0    0    0    209,861    0    0    0    0    0    0    0    0    5967,276    0    66,1257    0    0    0    0    0    0    0    0    0    0    0    0    448,63    0    0    0    0    35,9276    0    232,862    0    0    2824,7    0    0    0    0    882,241    9416,4    82,3341    0    0    100,741    249,78    0    0    0    0    0    0    0    0    319,049    0    0    0    0    0    0    0    0    0    0    336,062    0    0    0    546,997    0    0    0    0    0    0    0    0    0    0    376,626    0    23,0061    0    0    0    0    0    0    0    0    0    177,022    0    4142,31    427,11    116,871    0    0    42,0963    0    0    0    0    219,43    0    0    0    0    0    0    0    0    0    0    0    0    0    0    0    0    0    0    0    456,934    0    0    230,599    5490,35    0    716,309    73,7819    0    0    0    0    0    0    0    0    0    0    0    6843,38    0    0    0    0    0    0    0    0    0    0    0    3551,88    0    0    0    0    0    9077,28    0    0    0    164,213    428,786    0    0    2418,61    0    929,758    102,007    0    0    0    0    0    0    0    250,47    0    0    129,515    24,1692    0    0    0    0    0    0    440,498    0    0    0    0    0    0    0    0    0    0    0    0    0    0    0    0    381,967    0    0    0    0    0    0    0    0    731,037    0    0    0    0    0    0    0    0    0    0    7889,07    0    0    0    0    0    0    0    0    0    311,538    0    47,3079    359,323    0    0    77,178    96,5299    0    0    0    0    0    0    0    0    0    0    0    0    0    0    0    0    0    0    0    0    0    0    0    0    0    0    0    0    1340,41    858,86    0    0    0    0    0    818,135    391,781    0    0    0    0    0    68,8104    1035,97    0    0    39380,5    0    0    0    0    0    0    0    0    0    0    0    0    0    0    105,616    0    0    0    159,82    258,607    472,126    0    0    165,8277    0    0    0    0    134,298    26,0331    0    0    0    149,1713    0    0    0    0    0    8125,25    0    0    0    0    0    0    0    0    0    0    217,992    0    0    0    0    81107    0    0    0    0    0    0    0    0    827,311    0    0    0    0    3006,72    0    217,829    0    586,843    0    0    0    0    0    0    0    0    0    0    0    0    0    0    0    0    0    0    0    0    0    0    0    0    0    177,034    499,627    0    331,881    341,618    0    0    0    0    0    0    0    38,4922    0    0    0    0    0    0    0    0    0    0    0    0    0    0    0    0    0    213,822    0    0    0    0    0    0    0    0    0    0    38,8148    0    0    0    0    0    0    0    0    0    0    0    0    0    0    0    0    0    0    0    0    0    0    0    0    0    0    0    0    0    0    0    0    0    0    0    0    0    0    0    0    0    606,576    0    0    0    0    0    0    0    0    0    0    0    0    0    0    645,721    0    1723,91    0    0    0    0    0    737,143    0    0    0    0    396,8452    0    0    0    0    0    521,624    0    0    2060,79    0    0    0    0    0    0    0    45,8007    0    0    0    0    171,152    1210,51    0    0    0    0    0    0    0    0    0    920,403    0    0    49,7076    1251,83    96,3238    26,8485    0    0    0    0    0    0    817,289    0    0    0    256,212    0    0    0    0    0    50,8546    16,5113    0    0    0    0    944,972    0    0    0    0    0    0    0    0    0    0    0    326,761    0    0    0    4534,61    0    0    2556,98    0    0    0    44,9673    0    0    24,2624    0    0    742,057    0    0    0    293,903    0    0    0    0    0    0    0    0    0    0    1647,88    249,259    0    0    0    3600,04    0    0    419,567    0    343,715    0    0    0    0    0    0    0    0    64,2475    273,2394    0    0    0    0    0    0    4830,82    0    0    0    0    0    0    0    23640,4    0    0    0    0    0    850,978    0    489,522    0    0    71,5775    0    0    0    0    0    254,6801    83,7195    666,609    0    0    0    0    25,6693    0    0    0    498,464    0    0    0    0    1573,68    0    0    0    0    0    0    89,5279    0    115,961    0    0    0    0    156,853    0    0    0    0    0    1858,18    0    0    31,0189    0    0    0    519,487    0    0    379,2302    0    0    0    0    0    0    275,613    0    0    344,389    1121,93    0    0    0    0    62,7833    0    184,43    52,5446    129,728    0    0    67,0236    30,6855    0    0    0    0    0    0    0    0    62,7959    248,354    0    0    0    0    0    0    0    1378,02    0    0    3032,13    0    0    0    1382,6    0    0    0    0    0    0    0    0    0    90,1659    0    0    320,974    0    0    16175,3    0    0    0    0    0    0    0    0    0    0    0    0    0    8649,77    0    25,9632    0    0    0    0    0    0    64,4429    183,391    0    0    0    1623,14    301,995    0    0    28,9901    0    0    0    981,402    190,253    0    0    0    345,099    0    0    0    0    281,788    0    0    0    0    0    0    0    0    0    0    1010,67    0    0    0    0    0    0    0    91,2018    0    0    0    0    0    0    10040,1    0    0    0    0    0    0    0    0    1577,41    0    0    0    0    251,712    33,0996    0    0    0    0    0    915,93    0    0    0    0    0    0    0    0    0    9794,73    0    0    0    0    0    0    0    0    31,6372    775,037    0    0    1936,66    0    0    0    0    0    0    0    45,091    0    266,641    84,6263    0    0    0    0    0    0    0    0    0    0    27755,6    0    0    0    0    392,899    0    2043,659    0    0    0    0    0    0    0    0    0    0    107,733    0    0    0    0    0    0    48,0929    0    0    0    0    0    0    0    117,681    59,4714    0    0    0    161,505    0    0    87,5314    0    0    0    0    223,131    0    9783,1    0    0    57,3369    0    0    0    0    0    332,833    0    0    783,566    0    0    0    0    39,1177    0    0    507,24    0    0    0    0    194,848    0    0    0    0    0    54,8207    0    0    0    0    0    0    11008,2    41,116    711,09    0    0    0    0    0    0    0    0    0    0    0    702,432    0    0    0    0    0    93,8416    0    77,5938    0    637,092    0    0    227,1023    0    0    0    360,393    0    64,0468    0    72,6349    0    0    0    0    0    0    0    0    0    0    0    0    0    0    0    168,604    192,965    0    0    130,129    0    0    0    0    0    13588,3    0    179,638    0    0    0    41,2665    0    0    0    0    0    0    0    246,68    0    0    0    0    0    0    0    0    0    179,095    0    47,3151    0    0    0    0    0    644,603    0    0    0    0    0    1898,51    0    0    242,773    0    20,463    0    0    469,595    0    0    0    0    0    0    0    0    0    0    0    622,806    0    0    0    0    0    0    0    0    0    0    0    0    658,7    0    0    0    0    0    0    0    0    0    0    1286,16    948,108    34,7842    0    0    0    0    32,3415    46,8957    243,257    0    0    0    0    0    0    0    0    0    0    0    0    266,596    0    0    0    0    73,1331    0    200,254    0    0    0    1146,42    0    0    306,66    0    0    0    0    0    0    0    0    0    0    0    0    0    262,39    0    0    0    0    0    41,7325    0    372,133    0    0    0    0    0    0    0    0    0    0    0    0    0    0    0    0    0    79,2713    0    0    0    0    2632,41    0    0    0    0    0    0    276,786    0    0    0    0    0    0    0    0    0    0    0    0    0    0    0    0    0    0    0    0    0    0    0    0    0    0    0    0    0    0    0    0    0    0    0    0    0    49,9209    0    0    0    0    0    0    0    0    13,6976    0    0    0    0    0    49,903    0    360,38    0    49,9783    0    0    0    0    0    0    0    124,622    0    0    0    0    0    0    0    0    0    0    0    0    0    0    0    17,4038    0    0    0    0    0    0    0    0    0    0    0    0    0    0    0    0    0    150,777    0    42,7128    0    0    0    0    0    408,617    0    0    0    0    0    0    0    0    0    0    0    0    0    0    0    0    0    0    0    0    0    0    0    0    403,808    0    1072,3    0    810,832    0    0    0    0    0    3991,44    0    0    0    0    0    150,182    0    2595,95    0    0    0    2199,79    0    0    9548,97    0    0    0    0    89,4419    0    0    0    0    0    0    0    10835,5    0    0    0    0    159,347    0    0    0    340,269    0    0    0    846,141    0    0    0    0    0    0    285,548    365,909    0    0    656,191    0    0    0    613,023    0    807,346    0    31,5709    0    0    0    0    0    0    0    0    0    0    0    0    0    0    0    0    0    0    0    0    0    0    0    32,3989    0    0    0    0    15391,7    0    0    0    0    0    0    169,378    0    0    0    0    91,5674    0    0    0    0    0    0    0    0    0    0    0    34,0638    17,8626    71,642    0    0    0    23,4201    66,1705    0    0    0    32,1444    0    0    0    0    0    246,289    0    368,429    0    0    0    0    0    523,941    0    1489,47    0    61,7026    0    0    481,252    0    0    0    423,64    0    0    0    0    0    0    0    6414,91    0    557,784    0    430,77    46,3814    0    0    218,279    0    0    26,5295    0    0    0    0    0    0    0    0    0    6258,46    867,785    0    0    0    0    283,052    0    0    0    0    0    0    3992,63    0    0    0    0    40,6859    0    0    0    0    0    0    0    206,469    39,3561    0    0    0    0    0    0    0    0    0    0    0    345,367    5930,705    0    0    0    0    0    0    0    0    0    0    0    115,751    0    0    0    2867,12    3774,93    0    0    15,4288    0    0    0    0    0    0    0    0    92,5154    0    774,377    108,831    0    0    0    0    97,3543    314,734    0    0    0    0    0    0    0    0    0    1100,98    0    0    9685,48    0    0    0    136,54    0    0    109,478    0    0    0    0    0    0    0    0    0    0    0    0    0    0    0    0    0    0    0    0    0    0    0    0    190,712    0    0    0    0    0    0    0    0    0    0    0    0    4033    0    0    0    0    0    0    0    0    1685,43    0    0    0    0    0    29,7303    0    0    37,9492    0    1274,75    38,098    0    0    36497,2    0    0    0    0    0    0    0    0    88,7895    339,453    0    54,516    0    0    0    6328,13    0    0    0    215,182    426,363    0    0    0    0    0    0    0    0    0    0    281,8615    0    0    0    0    0    0    0    70,3875    8286,186    0    0    0    0    0    0    478,413    381,745    0    0    0    0    0    0    176,326    0    0    0    0    0    0    80,3197    0    22,5939    50,3546    0    0    0    0    0    0    312,963    0    0    0    0    0    0    0    0    563,397    0    0    0    750,824    0    0    7186,29    0    0    0    0    0    0    0    0    0    0    0    33,3917    0    428,408    0    0    0    0    0    0    0    638,031    0    167,975    0    0    102,199    0    0    0    83,9811    22,0455    0    9101,72    0    0    0    0    0    0    0    0    0    0    0    0    0    0    0    0    0    426,132    0    334,225    0    0    0    0    0    0    0    0    0    0    0    0    0    0    0    0    0    0    0    0    0    0    0    1331,78    0    0    0    0    0    21992,49    0    69,2495    239,249    0    0    0    0    0    2199,09    0    0    15865,9    0    0    0    0    0    2639,848    0    0    0    837,119    0    0    63,5504    42,3687    240,355    28,5708    0    0    0    0    0    0    0    0    0    0    0    0    0    667,782    0    0    0    0    0    0    1803,92    0    0    0    0    631,3474    0    32,2447    0    0    0    0    0    0    0    0    0    0    172,427    49,5535    59,9535    25,775    0    56,9856    0    0    0    0    0    2972,3    1007,23    0    0    0    17,2783    0    0    0    0    197,352    0    0    0    0    0    0    162,116    0    0    0    0    0    0    407,749    0    0    0    0    0    374,4934    0    0    0    0    43,7989    0    0    0    0    0    0    0    66,3927    0    0    0    0    40,3059    0    0    0    0    808,183    0    0    0    0    0    0    0    0    0    43,9978    0    0    0    0    0    0    0    0    631,512    0    379,704    0    1470,05    0    0    0    67,0935    0    0    0    3103,21    968,815    0    0    0    434,286    29,7339    0    0    294,02    0    1543,16    0    0    0    0    0    0    0    0    873,205    0    346,839    0    0    0    0    0    0    0    0    628,131    301,73    0    0    0    0    0    0    0    0    96,0317    0    0    0    0    0    0    0    125,237    46,5875    0    0    0    384,401    0    0    439,044    0    0    1160,24    164,322    0    30,9329    0    5760,27    0    0    0    0    0    0    0    0    50,0087    0    0    0    770,612    0    3642,76    0    0    0    0    0    0    0    0    0    0    0    0    0    0    0    68,9018    0    0    0    0    0    131,694    0    0    184,533    0    0    0    0    0    0    3027,61    40,5192    0    0    0    0    0    0    0    0    232,783    0    0    0    0    2916,92    0    0    0    0    0    0    0    0    0    550,879    0    0    1682,48    0    705,542    0    292,321    0    0    0    0    0    0    0    0    0    0    0    316,8428    0    0    0    0    0    0    0    0    3859,55    0    0    0    0    0    0    0    0    0    0    0    0    23707,3    0    0    72,4664    0    180,479    66,2763    0    0    122,14    0    0    0    0    0    0    0    41,4368    0    51,7382    0    0    0    0    0    96,1446    0    0    0    0    0    0    2923,74    0    0    0    0    0    0    0    0    0    0    145,61    0    0    1807,69    0    0    0    879,492    0    2242,03    0    0    0    0    0    0    0    0    0    36,6391    0    0    0    0    0    0    0    0    0    0    0    0    0    0    0    220,596    0    0    0    0    0    0    0    0    0    0    0    0    0    0    0    13,3427    0    0    0    0    0    0    0    0    0    0    0    1046,11    0    0    0    0    0    0    0    0    0    0    0    223,2222    0    89,1694    0    0    2504,04    0    0    876,095    0    0    0    0    0    325,632    0    0    0    0    109,609    0    0    0    170,529    0    0    0    0    0    0    0    204,793    0    0    0    0    293,651    0    0    0    0    0    0    0    0    1177,49    0    0    0    0    0    0    0    0    0    0    0    0    0    0    0    0    5308,25    0    0    0    0    0    194,422    0    0    0    0    36,8524    0    0    0    0    220,2    0    0    0    2886,8    0    0    0    0    0    0    0    0    0    0    0    0    9545,03    0    0    0    0    555,827    0    0    0    0    1777,5    0    0    0    0    0    616,697    87,4382    408,434    0    0    0    0    256,963    0    0    0    0    0    0    0    0    0    0    0    0    0    0    44,8724    0    0    0    0    0    0    0    0    969,577    0    0    0    0    0    1146,8    0    0    0    0    0    62,4769    3510,71    0    0    0    0    0    0    0    281,12    0    0    0    0    0    0    0    83,5886    0    0    0    136,985    0    0    0    0    0    0    0    24,5689    0    0    0    0    0    0    0    0    0    0    0    0    0    0    0    0    0    973,806    0    0    0    0    0    0    0    0    0    0    0    0    0    0    0    0    0    0    0    0    0    3349,37    0    0    0    0    0    0    1085,45    0    0    0    49,3008    0    0    0    0    0    0    0    0    0    0    3849,758    0    0    0    0    0    0    0    0    0    0    0    0    0    0    221,7921    0    0    0    26,6944    0    0    0    0    0    0    0    338,046    0    0    0    0    0    0    0    0    0    0    0    0    0    161,408    0    0    290,131    0    0    0    0    0    0    0    0    0    0    0    0    221,184    0    0    0    0    0    0    776,297    0    0    0    0    0    0    0    0    0    0    0    236,626    0    0    0    0    0    0    0    0    328,9005    0    0    0    0    0    0    0    0    0    0    444,872    0    0    0    0    0    0    0    0    0    0    0    0    0    0    0    0    0    0    0    0    0    0    0    3962,51    0    0    0    0    0    0    0    0    0    0    0    0    0    0    0    0    0    35,1624    55,0859    0    0    0    0    0    0    0    0    0    0    0    0    431,013    0    0    0    0    0    0    0    0    0    0    0    0    0    0    0    0    0    0    0    143,881    0    0    0    592,99    0    0    0    0    0    514,136    593,99    0    0    0    0    0    192,657    0    0    0    0    0    0    0    0    0    0    0    4963,57    0    147,951    0    0    0    0    0    571,657    0    23846,5    0    0    0    0    0    1347,82    0    0    1344,08    384,492    0    0    0    0    0    0    0    0    0    0    0    0    0    0    0    0    0    166,702    0    1387,21    0    0    0    0    0    0    0    0    0    4189,14    0    0    1918,68    0    0    0    0    0    0    0    0    711,228    0    0    0    0    0    0    0    0    0    0    0    0    133,323    0    0    0    0    0    0    0    0    0    0    0    0    0    940,257    0    0    0    0    0    0    0    0    0    0    0    0    0    0    0    0    0    0    0    0    0    0    0    0    0    0    0    0    0    0    0    203,574    0    0    0    0    0    1431    0    0    4893,16    0    0    0    0    0    0    0    0    0    0    986,977    0    0    0    1231,4    0    0    0    0    0    0    0    0    0    0    5499,35    29,336    0    0    0    0    0    0    0    0    340,222    0    0    0    0    0    37,8148    736,878    0    0    0    394,333    0    0    0    0    0    0    0    0    0    50,9962    0    0    0    0    7885,73    0    0    0    0    0    0    0    2659,875    0    0    0    0    0    0    0    0    0    0    0    0    0    0    0    0    0    0    0    0    0    0    0    0    1621,102    0    0    8811,62    0    0    0    0    0    552,908    0    0    323,184    0    0    0    0    0    299,588    0    0    0    0    0    0    0    3303,1    2273,38    169,762    0    0    0    0    0    220,914    0    0    0    0    0    0    0    1838,65    0    0    0    0    0    169,647    0    0    0    0    0    0    0    0    0    0    0    0    0    0    0    0    0    0    0    0    0    0    0    0    0    0    0    0    0    0    0    0    0    0    0    0    0    0    0    0    0    215,489    140,601    0    0    60,8657    0    0    0    0    0    0    0    0    0    0    0    0    0    0    0    0    0    0    0    0    0    0    0    0    0    0    0    356,938    0    0    712,266    0    104,955    0    0    0    0    0    0    0    0    0    0    0    0    0    0    0    1486,07    0    0    0    0    0    0    7772,195    0    0    0    0    0    0    0    0    0    0    0    0    0    0    0    0    0    0    0    0    0    28,2625    0    0    0    0    0    0    0    0    0    0    0    0    0    0    45,8133    0    0    4098,89    0    0    0    282,856    0    0    0    12323,8    0    0    0    0    326,915    0    0    0    0    0    0    0    0    0    0    59,3208    0    0    0    75,2747    0    0    0    83,4614    0    0    0    0    261,151    0    0    0    0    0    0    0    0    0    0    0    0    0    119,923    0    0    0    0    0    118,203    0    701,697    0    0    0    0    0    1467,33    0    0    0    0    87,3325    0    0    0    0    0    0    0    0    0    25,8646    0    0    0    0    0    0    0    0    0    0    0    0    1803,75    0    1237,32    0    0    877,692    0    0    0    0    0    0    61,2653    0    465,412    0    317,838    205,481    302,47    0    0    0    0    0    0    0    0    0    0    0    0    0    1238,24    0    0    0    0    4072,5    0    923,939    0    0    0    0    0    0    0    0    1511,42    786,137    0    0    0    0    0    0    6408,56    0    0    0    0    0    0    0    0    0    0    0    0    0    0    0    0    0    0    0    0    0    0    0    0    0    0    0    0    1239,57    0    0    0    0    0    0    0    0    1277,17    0    0    0    0    0    0 
<P_ID><i>12427<\P_ID> <A_ID><i>46492<\A_ID> <ML><s>40<\ML> <CLM_ID><i>20081024<\CLM_ID> <QC-Standard><i>4<\QC-Standard> <Quelle><s>EXPORT<\Quelle> <Studie><s>CONTROL<\Studie> <OrigBez><s>21937<\OrigBez> <QC><i>1<\QC> <Info><s>ProbenDatum:15.11.2006_ProbenID:12427-Heart_Failure-Urin-30981<\Info>|    0    0    15,0199    0    0    0    0    0    0    0    0    0    0    0    0    0    0    0    0    0    0    0    0    0    0    0    0    0    0    0    0    0    0    38,8296    0    0    0    0    0    0    0    0    0    23,4863    0    0    0    0    0    0    0    0    0    0    0    0    0    0    250,175    0    0    52,2487    0    0    0    0    0    0    0    0    0    0    0    0    0    62,1805    22,1952    50,2305    84,8696    134,665    0    0    0    56,8881    10,0271    204,687    0    0    0    0    0    85,2318    0    0    0    0    12,2383    0    0    99,0872    0    0    0    0    0    0    212,779    0    54,9714    0    110,692    0    0    0    0    0    0    0    0    43,5755    0    58,0188    0    10,8782    0    0    38,9487    0    0    23,6279    0    176,503    0    0    0    0    0    0    268,693    0    0    0    29,0194    0    63,157    26,2754    0    0    0    0    0    0    0    0    0    686,613    0    0    0    0    0    0    158,067    0    0    0    65,1614    0    0    0    0    0    0    16,1744    0    0    0    0    0    1225,1    24,617    0    58,198    0    0    0    0    0    0    0    308,437    70,8726    0    0    0    0    0    21,4355    0    0    0    0    0    0    0    24,4026    0    94,7111    0    0    0    0    37,2652    0    0    0    0    186,901    0    0    0    9,3614    250,61    0    0    0    0    0    0    97,3059    399,78    0    0    24,7611    0    0    0    0    83,359    0    61,3319    0    0    129,429    0    0    0    0    0    176,166    0    0    0    86,281    430,15    184,244    0    0    0    195,209    0    0    0    0    0    0    0    0    0    0    0    0    0    0    0    0    0    11,9876    110,555    0    0    0    0    0    0    0    0    0    0    0    0    0    2789,06    0    0    0    0    0    1359,664    11,3683    0    101,752    634,378    0    0    0    0    0    0    0    0    0    0    0    0    208,654    0    0    0    0    0    21,7677    0    0    0    0    0    0    286,682    0    0    0    122,157    0    0    0    266,466    0    0    0    0    0    0    0    0    0    0    0    0    0    0    18,0898    0    282,457    0    0    53,4559    0    0    0    0    0    0    20,6483    0    0    0    0    0    0    0    0    0    0    0    64,8982    0    0    0    0    0    181,71    0    0    0    0    0    0    31,1642    0    0    0    0    0    0    1957,56    0    0    0    366,201    0    0    0    0    0    0    0    0    76,2164    0    0    0    1295,84    0    0    0    0    0    0    0    0    0    0    0    0    0    0    0    0    0    0    318,81    0    0    0    0    0    98,0931    0    1164,06    27,3923    0    0    0    98,3627    0    0    704,227    0    0    0    0    0    0    33,1611    0    0    0    0    0    0    0    0    0    0    0    0    0    0    0    0    0    0    0    0    2551,92    0    0    0    0    0    0    304,15    96,9299    0    0    0    0    0    0    144,068    0    0    0    0    0    0    0    0    0    0    0    0    0    0    0    268,734    0    0    0    104,9613    0    93,6318    826,1951    0    0    0    0    54,8398    0    0    0    0    32,8402    1696,17    0    0    0    0    0    0    0    0    0    0    86,7499    0    0    0    0    163,903    0    0    0    0    0    0    0    60,744    0    0    64,3416    0    0    631,886    102,763    0    0    0    0    0    0    0    233,509    0    0    67,844    0    0    0    0    0    0    0    0    0    0    0    0    71,0242    0    0    0    14,8256    33,9295    0    129,786    21,1522    0    83,5696    0    0    0    0    101,298    0    192,421    0    0    796,046    0    0    0    0    0    0    0    0    191,536    0    0    0    0    0    311,877    0    0    0    0    0    0    0    0    0    0    107,238    0    400,63    0    0    85,4988    0    92,7368    0    0    0    0    0    0    89,717    0    0    0    0    0    0    44,0782    111,747    0    0    0    0    0    0    0    0    65,5049    416,957    476,3386    0    0    0    0    0    0    0    0    0    25,4606    0    360,13    0    0    0    0    0    0    0    0    0    35,2859    0    0    53,5374    0    0    0    0    0    0    85,4111    0    0    0    0    0    0    0    0    0    0    0    0    0    0    0    0    0    0    0    0    0    0    0    0    651,534    0    593,273    0    0    170,241    0    0    65,1    0    0    0    0    32,9969    0    0    0    0    0    0    0    0    0    0    0    0    718,489    0    0    0    708,4624    0    0    0    0    0    0    16,7272    0    0    140,855    0    0    0    0    0    0    101,569    0    983,203    0    0    0    11348,5    0    0    338,636    0    0    0    0    486,397    0    0    0    8436,34    0    308,767    194,336    0    246,268    0    260,66    0    0    0    0    0    115,613    0    0    0    0    0    0    0    84,2528    1602,927    0    0    0    0    0    0    0    0    51,711    0    0    0    0    0    0    0    0    0    0    784,115    0    113,698    0    0    2089,45    345,359    0    30,3256    0    0    0    0    0    50,1428    0    0    0    0    0    196,674    0    0    0    97,1141    30,57    0    163,209    89,5666    0    0    0    0    0    0    0    0    0    0    0    81,8886    0    0    0    0    0    0    377,989    0    0    0    0    164,552    0    0    20,9479    0    0    0    318,67    0    2510,88    0    0    0    39,7948    0    0    0    0    0    0    26,5148    0    0    1002,61    0    0    0    0    81,7946    0    0    0    0    0    0    0    0    0    0    134,843    0    0    0    0    0    0    0    0    1313,22    0    0    0    0    0    0    0    36138,9    0    0    0    0    0    0    0    0    0    0    0    0    0    1757,46    0    0    0    0    0    0    0    0    0    1879,19    0    0    0    0    0    0    0    0    0    347,53    0    0    0    0    0    393,7035    0    0    0    0    8967,63    0    0    0    0    0    0    0    0    0    0    0    83,2174    0    237,246    100,689    0    0    0    0    0    0    0    0    0    0    18,8344    0    0    0    0    0    0    0    0    0    1943,605    0    82,3474    47,0829    0    0    0    0    0    0    0    0    87,6787    0    0    0    0    0    0    31,3949    97,8775    0    0    0    0    0    0    0    0    0    0    0    0    0    628,781    0    0    0    0    0    0    0    0    0    0    0    0    0    0    316,916    0    0    0    0    0    0    23,01    0    858,051    0    0    0    0    0    0    156,663    0    0    19,8874    0    0    26,1914    0    0    0    0    0    0    0    0    0    0    211,285    0    0    0    745,796    0    0    0    18,3756    0    0    0    0    0    0    0    0    0    0    0    0    0    0    2780,86    0    246,383    869,344    0    0    28,5243    0    540,943    0    0    0    0    0    0    0    0    0    0    0    0    24660,8    0    0    0    0    0    0    0    0    0    61,0887    43,9265    0    470,607    0    50,6868    50,5728    0    0    0    0    22,8783    0    0    0    0    0    0    0    0    0    0    0    0    0    0    0    0    0    0    0    0    0    0    0    0    0    0    635,953    0    0    0    0    0    0    0    0    0    0    0    0    0    0    0    0    17,3189    0    0    0    56,8693    0    0    33,2601    0    0    312,014    0    0    84,2403    0    122,657    0    0    0    0    0    0    0    0    0    108,037    49,1751    0    0    0    0    0    0    0    141,393    0    0    0    0    0    687,776    0    0    0    0    108,816    60,3654    0    860,784    0    0    0    758,257    250,197    0    0    0    0    630,559    0    0    0    0    0    0    0    0    0    0    0    0    0    27,7396    0    0    66,2106    0    0    0    0    0    0    6121,01    0    0    452,703    25,596    0    0    0    121,663    145,943    0    0    0    0    0    0    0    0    0    0    0    0    0    0    0    0    1294,58    0    21907,6    1803,02    0    0    0    0    0    0    0    0    250,185    0    0    0    0    0    0    0    0    0    18,0472    0    493,1358    26,7944    0    256,29    0    0    0    0    0    0    0    0    1608,07    0    687,468    120,427    0    75,2299    0    1035,62    113,133    0    0    0    0    210,882    10314,9    0    0    0    0    0    118,616    0    0    0    0    0    0    0    0    0    0    0    0    0    29,4356    0    2555,03    0    0    0    0    0    0    0    0    80,7642    0    288,977    4445,85    0    0    4505,98    0    0    0    0    575,211    0    149,8543    0    1970,26    0    2842,74    0    0    0    0    84,8345    0    0    0    0    0    0    0    0    0    21983,8    0    0    2588,85    0    0    0    0    0    0    0    0    0    83,6862    7173,17    178,855    0    0    0    0    0    0    0    0    3313,89    0    1429,41    34,204    3476,49    0    291,112    0    239,238    0    91,1247    0    0    0    0    0    0    0    434,533    330,865    0    723,984    113,198    0    2766,5    923,514    0    5733,62    0    0    0    0    0    0    34986    0    873,932    0    0    0    405,383    34,3219    0    0    0    0    0    75,3953    0    0    0    0    62,7195    0    0    0    0    0    0    0    1503,82    46,6567    0    0    0    0    3232,3    0    0    0    0    0    587,804    0    0    0    0    2745,29    1011,63    475,72    119,99    0    36,1169    2924,86    0    0    5846,76    132,2997    0    0    31,8662    0    0    265,085    0    0    207,694    270,811    0    0    0    0    0    0    0    0    792,051    0    0    0    0    0    0    0    0    0    0    327,629    0    0    0    2115,33    0    0    0    460,254    0    0    0    372,631    0    0    0    261,458    0    0    0    0    0    0    202,965    0    0    323,526    160,557    0    38,3307    0    145,054    0    232,597    0    0    0    0    0    0    36,1245    0    0    0    149,814    0    0    0    0    0    0    0    0    0    0    211,392    1005,78    0    31,3723    6233,83    0    0    0    0    0    81,5527    0    0    124,015    0    1384,38    206,617    0    0    0    0    0    0    0    0    0    0    0    0    430,276    152,267    0    0    0    179,426    0    1936,08    0    8101,22    192,441    4430,52    0    0    121,24    1262,7    4051,52    1321,807    0    0    0    0    92,5726    0    0    0    0    496,728    61,0561    0    0    170,258    0    0    0    0    0    0    29,7051    0    74,2847    0    204,189    436,285    0    718,0539    0    0    0    0    0    0    0    298,662    0    0    0    0    0    0    191,356    147,079    0    180,6199    0    0    99,1586    0    0    0    0    3098,73    680,663    0    0    0    0    0    0    0    0    0    0    0    268,047    29,4281    0    0    65,5174    0    0    10180,5    0    0    0    0    109,021    0    0    0    0    0    86,5092    0    0    0    0    0    0    3893,69    0    0    0    0    516,253    0    0    0    0    0    0    0    0    1141,14    0    56,7063    1001,08    1779,465    0    0    0    13408,5    77,579    2639,12    0    0    3082,89    75,3991    0    0    0    251,446    0    366,523    481,054    147,54    150,552    0    0    0    0    0    0    0    125,788    0    357,498    313,297    0    0    0    0    0    0    0    0    205,401    0    0    700,655    0    0    0    0    280,502    151,86    0    0    225,451    589,557    0    0    0    0    18,8557    521,634    0    1558,88    118,968    182,231    0    0    79,2324    0    0    0    0    0    26,9661    0    0    0    0    210,697    0    205,123    118,719    0    0    45,1199    135,35    0    0    0    190,841    0    0    0    0    0    0    0    0    58,8988    0    0    83,858    0    0    0    0    0    0    0    266,623    246,911    0    0    0    41,0208    0    0    18,8545    0    0    0    6269,96    0    1671,26    0    67,6597    0    0    399,555    0    0    0    34,5325    661,97    0    0    0    0    0    0    0    0    0    0    0    0    0    85,2845    0    0    162,081    0    140,416    128,755    0    0    0    152,38    51,632    0    0    0    0    0    318,016    0    8618,28    0    497,417    0    0    0    0    0    0    4488,59    0    10756,8    75,4806    0    198,831    109,179    0    0    333,547    0    0    0    0    0    0    31,0652    147,187    0    0    410,119    269,1474    340,2    0    0    0    0    0    0    0    316,083    135,889    0    0    0    0    1233,83    0    0    0    0    0    0    0    0    0    34,0611    0    0    0    766,368    0    0    0    0    0    0    0    36,2736    0    0    0    0    41,185    0    555,75    0    0    0    95,4695    0    99,9697    0    0    281,611    0    0    0    0    36,8929    0    342,75    0    1015,53    0    57,6277    0    0    0    0    0    0    332,702    0    0    0    0    0    933,738    0    2088,05    0    0    0    0    0    80,0083    3506,25    0    0    0    0    0    0    0    236,914    0    0    484,712    0    0    0    0    688,057    0    0    0    0    0    0    0    0    0    0    0    0    0    124,771    0    101,02    0    0    0    294,875    0    0    0    0    0    0    0    0    0    0    0    0    0    544,314    0    0    0    0    0    0    633,452    0    0    95,2388    170,455    28,8665    0    82,2321    0    0    0    0    0    0    0    0    0    0    0    0    0    0    1289,61    157,52    552,303    0    0    0    0    0    276,652    0    0    0    0    0    0    0    0    0    2310,39    0    0    0    0    0    0    0    0    0    0    45,2239    0    0    0    0    0    5896,45    0    0    0    0    192,894    0    0    0    0    0    0    0    0    0    0    95,9396    0    5967,98    19,8899    0    562,139    0    0    0    0    0    0    0    0    0    0    0    0    358,154    0    0    0    0    0    0    0    85,7859    0    149,328    0    0    1467,83    0    0    0    64,9521    0    0    86,7737    0    0    0    0    0    0    0    0    1803,79    0    15,5627    0    0    0    0    88,2792    0    0    0    0    0    0    0    275,025    0    100,095    216,9863    466,171    51,1494    0    284,784    0    0    197,079    0    0    0    0    772,084    4085,41    201,3179    0    0    162,781    295,535    140,176    0    0    0    0    0    0    25,2412    92,8784    0    0    0    256,666    0    0    0    61,4447    0    0    0    0    0    0    212,436    329,15    0    0    0    0    975,902    0    0    82,6884    0    0    0    0    0    0    0    0    0    0    0    0    64,5497    80,0271    0    1538,16    0    151,43    0    0    181,097    109,697    0    0    0    0    0    0    0    0    0    0    0    0    0    0    0    0    0    0    0    0    0    0    0    372,251    0    0    0    648    0    188,867    0    0    0    0    0    37,8794    0    0    0    293,274    0    0    2763    0    0    0    0    0    0    0    0    0    0    0    9881,01    0    0    0    0    0    4802,33    0    0    0    0    20,0729    322,756    0    2312,56    0    4703,49    0    0    0    0    0    0    0    0    0    0    0    0    0    0    126,09    0    0    113,75    0    1909,6    0    26,7091    122,013    0    0    300,794    0    0    0    0    0    0    0    0    0    0    224,665    0    0    0    0    0    0    0    0    0    0    0    0    196,226    0    0    0    0    0    0    6718,289    0    0    0    0    0    0    0    0    0    228,415    0    248,031    1223,81    0    0    0    0    0    197,33    0    0    0    0    0    0    0    0    0    0    0    0    0    0    0    0    0    0    0    0    0    0    0    0    0    0    1508,67    645,051    0    0    0    0    0    0    37,3605    0    0    0    0    0    16,9742    0    0    0    49164,9    0    0    0    0    358,27    0    0    1301,96    0    0    0    0    0    0    0    0    46,0425    0    110,867    180,189    356,239    0    0    0    0    0    0    0    0    0    0    0    146,317    247,611    0    0    0    0    0    1229,868    0    0    0    0    0    0    0    0    0    0    121,118    0    0    0    0    51137,1    0    0    0    0    0    0    110,616    0    0    0    0    0    0    5983,34    0    0    0    0    0    0    126,904    0    0    0    0    0    0    35,4914    0    0    0    0    106,808    0    86,963    0    0    0    0    300,3616    0    0    0    145,824    306,292    0    222,284    1312,72    0    0    0    44,5144    0    0    0    0    0    0    0    0    0    0    0    0    0    0    0    0    0    0    0    0    0    0    0    0    0    0    144,128    0    0    0    26,0034    0    0    0    0    0    0    0    0    0    0    0    0    0    0    0    0    0    0    0    52,7539    0    0    367,906    0    0    0    0    0    0    0    0    0    0    0    0    0    2081,17    0    0    0    18,5937    0    0    92,1037    0    0    0    0    47,0741    0    0    0    0    0    0    0    0    0    89,3948    0    977,854    0    0    0    0    0    505,548    0    0    0    0    0    0    0    0    0    0    76,5736    0    0    1034,5    0    0    0    0    0    0    0    0    0    0    0    0    828,532    2975,77    0    0    21,7301    0    0    0    0    0    0    206,426    0    0    0    12,0315    0    93,7396    0    0    0    0    0    0    461,148    0    0    0    18,877    0    0    0    0    864,006    0    0    0    0    0    0    1832,27    0    0    0    0    0    0    0    0    0    0    18,4897    272,938    0    0    170,964    11012    0    0    1644,77    0    0    0    143,342    0    0    0    0    124,163    0    0    0    0    236,51    0    0    0    0    0    139,004    0    0    177,4401    0    3539,59    196,701    0    0    65,8409    101,845    0    0    0    0    0    640,438    0    0    0    0    0    0    0    0    943,571    0    0    0    0    184,096    0    5503,81    0    0    1600,06    0    0    35,0865    0    21212,4    0    0    0    0    0    505,458    0    0    0    0    111,687    0    0    182,658    0    0    273,231    161,409    65,0837    0    0    0    0    0    45,4182    0    0    1267,37    0    0    107,876    0    193,0813    0    0    0    0    0    0    0    0    0    0    0    0    0    105,456    0    0    0    0    0    0    0    214,5473    0    0    0    0    363,199    0    0    0    0    0    0    0    0    0    1126,82    0    63,2886    0    582,418    0    0    0    0    0    0    0    0    0    0    0    0    0    0    0    0    0    0    0    0    0    0    871,279    0    0    0    0    0    0    0    258,6911    0    0    1431,23    0    0    0    0    0    0    0    0    0    0    0    0    0    0    0    0    0    0    0    7759,69    0    0    0    0    0    176,619    0    0    0    0    0    0    0    307,7518    0    0    0    0    0    0    0    0    0    113,64    0    0    0    2143,39    0    272,473    0    0    353,739    0    0    452,975    0    0    0    0    677,91    0    0    393,674    0    33,1611    0    0    0    0    0    0    0    0    0    0    9576,54    0    222,971    0    0    0    0    0    0    0    0    0    0    0    0    2348,274    0    0    0    65,9273    0    0    0    0    36,1696    0    0    0    0    59,0918    0    0    83,0732    0    0    0    4391,69    0    0    0    0    0    0    0    0    19,9739    10789,5    0    0    0    0    0    101,035    0    0    0    0    0    0    278,504    0    0    0    0    0    0    0    0    0    0    119,787    0    0    0    0    0    0    0    0    0    0    21359,9    0    0    0    0    0    0    0    0    0    0    0    0    0    0    0    0    0    0    0    0    0    0    0    0    23,6442    0    0    0    0    0    0    18,8432    0    0    899,36    0    0    0    0    0    51,6032    0    0    0    0    0    0    6128,18    0    0    100,184    0    0    0    0    0    51,5029    0    26,2616    0    0    0    0    0    0    109,371    135,208    3028,13    0    0    0    0    0    0    0    0    0    143,4729    0    3500,28    0    0    0    0    0    0    0    227,498    297,081    0    0    0    51,8902    0    0    0    0    0    0    5066,56    0    0    0    0    0    0    0    110,26    0    0    0    0    0    0    29,1222    0    546,763    0    0    0    0    463,274    0    0    0    0    0    0    143,456    0    0    30,8621    0    0    0    0    0    0    0    0    142,768    0    0    0    0    0    1724,92    0    0    0    0    28,444    0    0    0    0    0    0    0    0    80,1337    0    0    0    0    0    0    0    0    0    116,034    0    0    0    0    0    0    0    251,86    0    0    27,114    0    0    0    0    0    312,587    0    0    0    0    141,487    0    0    0    56,7051    0    0    0    0    0    0    0    344,564    0    0    0    0    0    0    0    0    0    0    0    0    0    0    18,9736    0    21,4217    0    0    0    0    0    0    0    1084,37    0    0    0    0    0    0    0    116,686    0    0    0    0    0    0    0    0    0    0    0    0    168,911    0    0    0    0    0    0    0    0    0    0    253,051    0    0    37,477    0    0    0    0    225,065    0    0    0    0    0    0    0    0    436,619    0    0    0    0    0    70,9428    0    0    0    267,741    0    0    0    0    0    0    0    0    0    0    144,952    0    0    0    0    0    0    0    0    0    98,8678    0    0    0    0    0    0    52,5082    0    0    0    0    0    0    0    0    0    0    0    0    0    0    0    0    0    0    0    0    0    0    0    0    0    0    0    0    0    19,2569    0    0    0    0    0    0    0    0    0    0    0    0    0    0    0    0    0    0    124,118    0    0    0    0    0    317,964    243,624    0    0    0    0    0    0    0    0    39,8725    0    0    0    0    0    0    0    0    0    0    0    0    0    0    0    0    0    0    0    0    0    0    0    0    0    0    0    0    0    0    0    0    0    0    0    0    0    0    0    0    0    0    277,353    0    0    0    0    15,2856    0    0    0    0    0    0    0    0    0    0    0    0    0    0    0    0    0    0    0    0    474,311    0    324,006    0    0    0    0    0    0    0    0    0    0    0    106,118    0    2006,91    38,7845    0    0    496,81    0    0    3832,378    0    0    0    0    0    0    0    0    0    0    95,7703    0    817,979    0    0    0    0    0    0    0    0    189,596    0    0    0    287,631    0    0    0    84,8094    0    0    0    291,341    73,7143    0    0    0    0    0    0    0    26,1601    0    0    0    0    0    0    0    0    111,5561    0    0    0    0    0    0    0    0    0    0    0    0    0    0    0    0    0    0    0    0    0    1436,446    0    0    0    0    0    0    0    0    0    0    0    61,9198    0    0    0    0    0    0    0    0    0    0    0    0    0    127,583    0    0    0    0    0    0    0    0    23,7947    88,6402    0    0    0    0    151,971    0    160,971    0    44,6059    0    0    0    152,019    0    282,663    0    159,94    0    0    50,9037    0    0    0    384,316    0    0    0    0    29,3052    0    0    6380,04    0    0    0    0    0    263,545    0    0    0    0    0    0    0    0    183,231    0    0    0    0    0    2994,84    126,151    0    0    0    0    297,319    0    0    0    0    0    0    4759,55    0    0    28,9668    0    0    0    0    40,0368    0    0    0    0    71,745    0    0    0    0    0    0    0    0    0    0    0    0    0    12,4865    216,446    0    0    0    0    0    43,9716    0    0    0    0    42,3458    0    0    0    0    1764,06    0    0    0    0    0    0    90,0279    0    0    0    0    0    0    767,076    0    0    0    0    0    0    259,811    0    0    0    0    0    0    0    0    0    0    0    0    501,973    0    0    0    78,1092    0    0    0    0    0    0    0    0    0    0    0    0    0    0    0    0    0    0    0    0    0    0    0    0    0    0    0    144,459    0    0    0    0    0    0    0    0    0    0    0    0    4070,02    0    0    0    0    0    0    0    0    783,321    0    0    0    0    0    0    0    0    0    0    455,629    0    0    0    20477,6    0    0    0    0    0    0    0    0    0    23,9865    0    0    0    0    0    10843,8    0    0    0    102,546    0    0    0    36,5557    0    0    0    0    0    0    0    271,143    0    0    0    0    0    0    0    0    1279,67    0    0    0    0    0    0    0    1099,84    0    0    0    0    0    141,746    0    274,371    0    0    0    0    0    0    0    0    0    0    0    0    0    0    0    152,346    0    0    0    0    0    0    0    0    1253,82    0    0    0    0    0    0    18810,5    0    0    0    0    0    0    0    0    0    0    0    0    0    406,516    0    0    0    0    0    0    0    0    0    0    0    0    0    0    0    0    0    0    0    6965,9    0    0    0    0    0    0    0    0    0    0    0    0    0    0    0    0    0    0    0    957,698    0    0    0    0    0    0    0    0    0    0    0    0    0    0    0    0    0    0    0    173,066    0    0    0    2261,6    0    0    0    0    0    7817,71    0    0    17,4154    0    0    0    0    0    1417,82    0    0    7920,13    0    0    0    0    0    1669,95    0    0    0    397,373    269,611    0    0    0    208,86    162,261    0    0    0    0    0    0    0    0    0    0    16,9403    0    0    0    446,762    0    0    0    0    0    3255,65    0    0    0    0    40,8842    0    0    0    0    0    686,975    0    0    0    0    0    0    0    52,0958    0    62,3347    0    0    0    0    0    0    0    0    0    0    0    0    0    0    0    28,4127    0    2061    0    0    0    0    0    0    0    0    0    0    0    0    0    0    0    0    0    0    0    0    0    0    0    0    0    0    368,468    0    0    0    0    0    0    0    0    0    0    0    0    0    0    0    451,112    0    0    0    0    0    0    100,82    0    0    0    0    0    0    0    0    0    0    0    109,577    0    0    0    0    0    0    0    0    0    0    0    1126,31    217,836    0    0    0    0    356,162    0    0    0    0    1008,25    0    0    0    0    0    0    0    0    1064,85    0    128,268    0    0    0    0    0    0    0    0    0    283,104    0    104,545    0    0    102,847    0    0    0    0    0    0    0    0    0    0    0    368,163    0    0    0    74,9202    318,238    0    0    0    0    0    2199,57    91,7878    0    0    0    3369,12    345,545    0    0    0    0    0    0    0    0    0    0    0    238,285    0    2902,91    0    0    0    0    0    0    0    0    0    0    0    0    0    0    0    0    0    0    0    0    0    59,7524    0    0    0    0    0    0    0    0    0    396,752    0    0    0    0    0    0    0    0    0    0    0    99,917    0    0    1284,45    0    0    0    0    0    0    0    0    21,9557    91,0796    0    0    42,9061    135,974    318,933    0    308,517    0    0    0    0    0    0    0    0    0    0    0    49,8407    591,132    0    0    0    0    0    0    0    353,221    0    0    0    0    0    0    0    0    0    0    0    431,968    21042,9    0    0    0    0    0    117,541    0    205,731    1182,94    0    0    0    0    0    0    0    0    0    0    2051,21    0    0    0    0    733,358    0    0    0    0    0    0    139,781    0    0    0    0    0    0    0    0    0    0    267,93    0    0    0    0    0    0    228,925    0    1430,12    0    0    0    0    0    0    0    0    0    0    0    0    0    0    0    0    21,8742    0    0    0    0    0    0    0    0    71,1985    0    0    0    0    0    0    0    0    0    0    0    0    0    0    0    0    0    0    0    0    0    0    0    0    0    0    0    1154,16    41,1123    0    0    0    0    76,0472    0    0    0    0    0    0    0    0    0    0    1495,07    0    0    397,7047    0    0    0    0    0    0    0    0    0    0    0    0    54,5038    0    0    0    0    0    0    0    24,5255    0    55,9166    0    0    0    0    0    0    0    0    24,1118    0    0    0    0    536,55    0    0    0    0    0    0    0    0    0    115,665    0    0    0    0    0    0    1119,29    315,328    0    0    0    0    661,466    0    0    0    0    0    0    0    0    0    141,545    0    0    0    36,4078    0    1546,853    0    0    0    0    0    0    0    0    0    0    8185,393    0    0    0    0    169,001    0    0    0    0    0    0    0    0    0    0    0    603,491    1334,54    0    0    0    0    174,504    0    0    0    0    263,157    0    0    0    0    0    0    0    0    0    0    0    0    0    0    0    0    0    0    317,387    0    0    0    0    0    237,207    0    0    0    0    0    0    0    0    0    0    0    0    0    0    1632,39    0    0    0    0    0    0    0    0    0    574,82    0    0    0    0    0    0    0    0    0    0    0    54,3935    0    0    0    0    0    0    0    0    0    0    0    0    0    0    0    278,724    0    0    0    0    0    0    0    0    0    0    0    0    0    0    22,1137    0    26,8019    0    0    0    0    2904,15    0    0    0    0    0    0    327,113    0    0    0    94,4303    0    0    0    0    0    0    0    0    0    0    0    0    0    0    0    0    0    0    0    0    0    0    0    0    0    137,111    0    164,892    0    0    208,002    0    0    0    0    0    0    150,089    0    0    0    1529,73    0    0    0    0    0    0    0    0    0    0    0    0    0    0    0    0    0    0    0    0    0    0    0    0    0    0    0    0    0    0    0    0    0    0    0    0    0    0    0    0    0    0    26,5148    0    274,531    0    0    0    0    0    0    0    0    25,3741    0    0    0    0    0    0    0    0    0    0    0    0    0    0    0    0    0    0    0    151,178    0    0    0    0    0    0    0    0    0    0    0    0    0    0    4212,12    0    0    0    0    0    0    0    0    0    0    0    0    0    0    0    0    0    44,384    72,0985    0    0    0    0    0    0    0    0    0    0    0    0    293,797    0    0    0    0    0    0    0    0    0    0    0    0    0    0    0    0    0    0    0    0    0    0    0    0    0    0    0    0    0    0    22,2328    0    0    0    0    0    436,798    0    0    0    0    0    0    0    208,5453    0    0    0    2481,79    0    0    0    0    0    0    0    0    0    1901,25    0    0    0    0    0    661,154    0    0    171,158    0    0    0    0    0    0    0    0    0    0    55,6233    0    0    167,439    0    0    0    0    0    0    125,879    0    0    0    0    0    0    0    0    0    3625,35    0    0    1225,586    0    0    0    0    0    0    0    0    509,166    0    0    0    0    0    0    0    0    0    0    0    0    0    0    0    0    0    0    0    0    0    0    0    0    0    0    409,758    0    0    0    0    0    0    0    0    50,5151    0    0    0    0    0    0    136,419    0    0    0    0    0    155,762    0    0    0    0    0    0    0    0    0    0    0    0    0    1433,23    0    0    0    0    41,5122    0    0    0    0    0    84,9122    0    0    0    0    40,997    48,7551    0    0    46,3621    0    0    0    0    0    0    0    0    0    0    0    2707,35    0    0    0    0    0    0    0    0    0    0    0    0    0    0    0    235,6193    0    0    0    0    0    0    0    0    0    326,686    0    0    0    0    0    0    0    0    0    6174,66    0    0    0    0    0    0    2927,423    0    0    0    0    0    0    0    0    0    0    0    0    0    154,556    0    0    0    0    0    0    0    0    0    0    316,104    0    0    15345,3    0    0    0    0    0    3071,25    0    0    0    0    0    0    0    0    0    0    0    0    0    0    0    0    0    3502,84    0    99,6162    0    0    0    0    0    0    0    518,541    0    0    661,535    0    0    0    0    0    0    0    0    0    0    0    0    0    0    0    0    0    0    0    0    0    0    0    0    0    0    0    0    0    0    0    0    0    0    0    0    0    0    127,548    0    0    0    0    0    0    0    0    0    0    0    0    0    0    318,371    0    0    0    0    0    0    0    0    0    0    0    0    0    0    0    0    0    0    0    0    163,018    0    0    0    0    0    0    592,944    0    0    414,531    0    0    0    0    0    0    0    0    0    0    0    0    0    0    0    0    0    2095,61    0    0    0    90,4127    0    0    6941,72    0    0    0    0    0    0    0    0    0    0    0    0    0    0    119,007    0    0    0    0    0    0    0    0    0    0    0    0    0    0    0    0    0    94,4027    0    893,915    0    231,669    0    0    0    0    0    0    0    0    0    0    6819,043    0    0    0    916,864    0    0    0    0    0    0    0    0    0    0    0    42,614    0    0    0    0    0    0    0    0    0    0    0    0    252,768    0    0    0    0    0    0    0    176,938    0    0    0    43,7861    0    42,2267    0    0    322,121    0    363,903    0    0    0    0    0    296,611    0    0    734,66    0    0    0    0    0    0    0    0    0    0    668,556    0    0    0    0    0    0    0    0    0    0    0    0    0    0    0    0    1847,72    1506,68    0    835,67    0    1038,82    0    0    0    0    0    0    96,6378    0    159,593    0    312,843    0    0    0    0    0    0    0    0    0    0    0    0    0    363,846    0    0    0    170,727    0    0    10335,8    0    3148,61    0    0    0    0    147,213    3661,44    0    0    2163,3    612,54    0    280,097    0    0    0    0    0    0    0    0    107,314    184,176    0    0    0    0    0    0    0    0    0    331,731    0    439,517    218,775    1326,82    0    0    0    414,622    0    206,207    0    0    0    851,788    0    269,8592    0    0    0    0    0    0    1224,68    0    0    0    80,6627    95,2927    0 
<P_ID><i>12428<\P_ID> <A_ID><i>46493<\A_ID> <ML><s>40<\ML> <CLM_ID><i>20081024<\CLM_ID> <QC-Standard><i>4<\QC-Standard> <Quelle><s>EXPORT<\Quelle> <Studie><s>CONTROL<\Studie> <OrigBez><s>1319<\OrigBez> <QC><i>1<\QC> <Info><s>ProbenDatum:06.06.2006_ProbenID:12428-Heart_Failure-Urin-30982<\Info>|    0    0    0    0    0    0    0    0    0    0    0    0    0    84,4048    0    0    0    0    0    0    0    0    0    0    0    0    0    0    0    0    0    0    0    65,1382    0    0    0    0    0    0    0    0    0    0    0    0    0    0    0    0    0    0    0    0    0    0    0    0    494,868    0    0    45,3164    0    0    0    218,701    0    138,488    0    0    0    0    92,9384    20,1615    167,144    60,4573    232,859    0    371,05    91,3549    0    0    0    26,2652    308,311    55,925    0    0    0    0    0    0    0    0    0    0    0    0    0    73,9206    0    0    1527,74    0    0    0    925,085    255,101    0    199,106    42,0128    0    180,659    0    0    0    0    0    0    165,26    0    128,004    0    0    0    0    88,1847    0    0    0    0    437,641    0    0    0    24,3722    0    0    141,128    0    0    190,0788    0    0    0    144,647    0    69,8706    0    7,5719    102,637    0    0    0    0    822,816    0    0    0    0    0    0    46,2356    0    0    0    22,6976    0    0    0    0    96,5818    0    0    0    0    0    0    0    2874,39    0    0    201,721    0    0    0    0    0    0    0    731,843    184,157    91,5035    0    0    0    0    0    0    0    0    0    0    0    0    689,157    0    422,248    0    0    0    0    0    0    0    0    69,725    138,689    0    0    0    65,5932    1154,62    0    0    0    0    68,1354    0    0    1316,301    0    63,6578    76,8389    0    0    0    0    230,0743    21,1141    607,534    142,4412    18,0805    70,174    0    0    0    0    0    29,8024    25,4431    0    0    226,173    575,932    408,655    104,918    112,888    0    43,1777    0    0    0    0    0    0    0    0    0    0    26,5807    0    0    0    0    0    0    0    335,2742    0    0    0    0    0    76,8753    0    0    0    0    22,6734    0    0    418,793    0    0    0    34,1466    0    3859,85    0    0    37,9265    1656,18    31,6863    0    0    0    0    0    0    0    0    0    0    77,3334    270,806    0    0    0    0    17,407    0    0    0    0    133,626    0    0    765,522    0    0    0    0    0    0    0    190,697    0    0    0    0    0    0    53,2827    0    0    0    0    0    0    0    0    0    308,193    18,2261    0    39,5434    0    0    0    0    0    0    0    0    0    0    0    0    0    0    0    0    0    0    41,8156    0    0    0    0    0    271,726    0    0    0    57,1446    0    16,6455    56,0707    0    0    0    0    0    0    602,795    0    0    0    458,858    0    0    72,3309    490,599    0    0    0    24,5239    74,3847    0    85,4514    0    2827,347    0    0    0    0    0    0    0    838,114    0    0    0    0    75,134    0    0    0    132,87    0    319,897    190,6361    0    0    0    0    147,38    0    502,433    0    0    0    0    0    0    206,703    425,692    0    0    0    0    0    0    0    142,299    55,4639    0    0    0    0    0    0    0    0    0    0    0    0    0    514,0672    0    0    0    0    6160,78    0    0    0    0    0    56,9929    600,129    421,89    52,5971    0    0    0    0    0    0    0    0    0    0    0    0    71,3541    0    0    53,2797    0    0    74,0298    246,553    52,1391    986,013    0    0    0    177,2856    0    319,081    1816,814    0    0    0    0    196,334    0    0    0    0    271,58    3386,8    0    0    0    119,826    0    0    15,608    0    0    0    0    0    0    0    0    0    0    0    0    0    0    0    41,2058    0    23,6745    0    82,9274    0    0    272,26    1087,588    0    0    0    0    0    0    0    602,941    0    0    0    601,609    0    0    147,9443    0    0    0    0    0    0    0    0    486,549    0    290,334    0    366,942    0    0    0    21,2809    0    318,553    0    0    0    0    27,6485    0    230,808    751,825    0    2351,72    0    93,8485    0    0    0    0    0    0    49,9275    0    0    0    0    0    192,83    0    0    0    0    0    0    0    0    0    0    238,165    31,6226    0    0    0    0    787,777    125,274    0    0    0    0    0    0    0    0    0    0    351,929    0    0    64,2493    94,7647    0    0    0    0    0    0    0    0    680,283    38,239    1489,993    0    0    0    0    0    0    0    0    0    0    0    420,337    0    195,606    0    0    0    27,8184    66,0331    0    0    23,5137    0    0    121,37    0    0    161,526    0    0    26,1166    0    0    0    0    0    0    74,9884    0    0    0    0    0    0    0    0    0    0    0    131,417    0    0    0    0    0    0    1476,65    0    1120,09    0    0    291,584    0    110,221    50,8316    0    0    0    0    112,666    103,298    142,675    35,5754    0    0    0    155,795    0    0    0    0    0    186,978    0    0    0    1570,523    17,0581    0    0    0    0    0    0    0    0    52,3302    17,6497    0    0    0    0    105,103    1663,02    0    1045,38    0    0    0    20417,5    1519,204    0    0    0    0    0    0    437,911    0    0    0    0    7832,31    241,056    196,41    0    342,054    0    199,161    0    0    0    0    0    0    0    0    0    0    0    0    0    664,147    2646,67    0    0    551,3685    233,35    0    66,6975    0    206,8636    69,088    0    0    0    0    0    0    0    0    0    0    0    0    0    0    0    1243,8    583,504    0    0    404,754    0    0    139,104    0    0    0    18,7115    104,163    178,068    0    912,538    0    0    0    51,8175    73,5838    337,043    860,788    0    0    0    0    0    0    0    0    0    0    0    119,832    302,711    0    0    0    0    0    0    0    0    0    0    0    507,208    0    0    0    0    143,351    0    1105,02    0    2801,27    0    0    0    296,186    0    0    0    0    0    0    31,8744    0    0    1235,909    0    0    0    0    266,8777    0    0    0    0    0    0    0    0    0    13,9213    221,534    0    0    0    0    60,9154    0    140,036    0    712,255    0    0    0    0    0    0    0    53270,8    0    304,046    0    0    166,553    0    0    0    0    24,5633    0    0    0    2691,84    0    0    0    0    125,565    0    0    0    0    1358,63    0    0    0    0    0    0    0    0    0    643,543    0    0    0    0    48,0801    92,4136    0    102,364    0    14859,8    537,551    0    0    0    95,9993    0    0    0    0    0    0    0    277,835    0    0    0    0    0    0    0    0    0    0    0    0    0    0    209,084    0    0    0    0    0    0    0    0    7228,24    0    0    702,213    0    0    62,0075    0    0    0    0    0    1117,97    0    0    0    0    0    0    262,837    0    0    0    0    0    0    0    0    0    0    0    0    0    0    387,68    0    0    0    0    0    0    0    0    2679,14    0    0    0    0    0    0    0    0    0    2909,98    0    0    0    0    0    0    0    0    0    0    0    42,2343    0    0    0    0    0    0    0    0    0    0    0    0    0    0    0    0    182,206    0    0    0    1063,62    154,081    0    0    0    0    57,994    0    0    0    86,6831    0    38,785    0    0    0    0    111,956    0    1265,07    0    579,767    1299,37    0    0    0    0    0    0    0    0    0    0    0    468,742    0    0    0    0    0    42397,2    0    136,477    309,6577    0    0    0    0    0    0    38,5727    0    0    308,63    0    0    154,919    0    0    0    0    0    0    0    0    0    0    0    0    0    0    0    0    0    0    0    1070,86    0    0    0    55,2667    0    0    0    0    0    0    0    392,501    0    0    0    0    0    0    0    0    0    99,579    0    0    0    0    250,903    69,8767    41,4698    0    0    0    357,286    0    447,822    130,477    0    0    921,985    17,5344    0    934,156    0    523,19    0    0    0    0    0    0    0    0    0    0    1590,24    0    0    34,1466    0    0    0    0    34,2497    0    0    0    0    0    636,074    0    0    0    135,822    90,4266    119,204    0    1582,21    0    0    375,797    609,824    1195,68    0    0    947,082    0    449,921    0    81,7291    0    0    0    194,856    0    0    0    0    0    290,446    0    44,0271    0    0    38,0448    0    0    0    0    0    0    8726,12    0    0    362,483    0    185,768    0    0    454,171    311,648    0    0    0    0    0    0    0    0    0    0    0    0    0    0    0    0    1489,09    0    37240    6347,61    0    0    0    0    0    0    0    39,7254    0    3613,06    0    0    0    0    0    0    0    0    0    0    1581,28    0    99,5032    72,6919    0    0    0    0    0    0    0    0    1586,49    0    896,208    83,7495    0    1119,67    0    1670,76    194,95    0    0    0    0    160,058    8465,58    0    0    0    0    0    197,126    44,7127    0    0    0    0    0    0    0    0    0    0    0    0    0    0    2354,05    0    0    0    0    0    0    0    0    154,379    0    574,2634    10437,1    0    0    0    12684,9    0    0    0    2689,66    90,466    70,3318    0    1250,94    0    2281,15    0    0    0    0    91,2092    0    0    0    0    0    0    0    0    0    47270,8    0    0    0    453,374    411,355    0    0    0    0    0    0    0    99,2939    16616,4    290,637    0    0    0    0    0    0    0    0    14722,4    0    288,8839    0    9437,86    0    1561,698    0    0    0    0    0    0    0    0    0    142,708    65,5265    0    642,348    180,277    889,4435    93,4541    0    4360,17    1189,08    0    3179,8    0    0    0    340,95    0    0    39362,7    0    737,486    0    0    0    422,009    133,089    0    220,93    0    0    0    89,838    0    0    0    0    0    26,247    0    0    0    0    0    0    0    435,73    0    0    0    0    3429,31    0    0    0    0    526,193    0    51,7932    0    0    0    3707,25    700,715    583,544    90,7754    678,412    5260,147    0    0    0    1938,15    0    0    0    241,089    0    0    0    35,1537    0    593,3    0    0    0    0    0    0    109,423    0    0    796,083    0    0    118,19    0    0    0    0    0    0    0    677,134    1878,64    0    0    1786,96    0    0    0    1292,56    0    0    104,275    94,4158    639,132    0    0    166,801    0    0    277,32    69,4277    0    0    0    0    22,3397    0    166,898    0    0    0    0    0    343,865    67,1798    0    0    0    0    144,38    0    0    0    0    0    0    0    0    0    0    0    0    62,6445    0    0    0    699,9501    0    361,1516    1302,553    0    86,4434    0    22731,2    119,298    0    0    0    0    553,329    5768,48    0    0    0    0    0    0    0    0    0    0    0    0    0    62,144    0    172,926    0    0    0    170,918    1498,02    245,203    11452,3    0    3378,206    789,342    0    0    1417,86    4309,83    0    0    0    0    0    93,2023    0    0    0    0    140,03    267,682    0    0    0    0    0    0    0    0    0    1558,13    0    215,843    181,909    241,711    34,6502    0    278,312    0    106,647    0    0    774,038    0    0    0    0    0    0    0    0    0    986,025    108,968    0    0    0    0    0    0    0    0    0    8726,61    507,727    0    0    0    0    0    0    0    0    0    0    0    26,1014    0    21,0292    0    0    0    0    12613,8    0    0    715,034    122,984    46,4267    85,5181    0    0    0    293,113    210,825    0    0    0    0    1214,93    0    12438,26    0    0    0    0    148,757    64,0461    0    450,98    0    0    0    0    0    1331,09    0    3411,45    619,219    2051,71    0    0    863,19    16596,9    165,712    3500,24    0    0    0    11741,47    0    0    183,019    0    0    0    1475,465    0    0    0    0    0    0    68,9242    0    0    0    0    504,578    162,302    0    0    0    994,125    0    0    0    0    0    0    0    361,418    597,595    0    0    0    359,498    137,539    0    0    164,711    885,836    51,948    49,6211    0    0    151,163    1196,51    0    0    0    703,77    0    0    0    0    0    0    0    0    0    0    135,603    256,345    0    0    0    4275,4    0    0    0    0    205,774    0    0    0    382,638    0    0    0    0    0    0    0    0    0    0    0    0    628,915    0    0    0    0    0    0    145,884    138,695    0    0    314,379    100,4709    129,066    0    0    0    0    0    6455,95    0    2062,99    0    0    0    274,981    0    0    0    463,348    0    0    0    0    0    0    0    0    0    0    0    0    798,68    310,222    0    0    54,9482    0    0    0    0    184,49    0    27,1177    0    575,408    0    0    0    0    0    0    1039,17    0    18072    0    0    0    0    93,53    0    0    519,0247    14590,6    0    2487,2    329,78    0    339,036    0    0    0    408,333    0    0    0    0    692,5543    62,6385    258,942    58,9981    0    0    840,802    0    44,7673    0    0    0    0    0    0    0    482,524    152,431    0    0    0    0    17307,1    0    0    0    0    0    0    0    0    0    0    0    0    0    156,232    0    0    460,7    0    0    1291,01    0    385,602    0    0    343,492    0    0    0    288,289    0    0    188,944    0    0    0    0    0    2196,97    0    0    0    70,8171    0    0    123,885    0    2677,83    0    656,415    0    672,338    59,0467    0    0    0    0    0    485,84    66,0786    13056,6    0    0    0    2873,57    0    0    0    0    0    0    5476,32    0    0    0    0    0    0    0    314,236    0    0    0    0    0    0    0    2541,6    656,733    0    0    0    0    0    0    0    0    0    0    771,711    39,3978    86,41    0    350,758    0    0    0    0    0    0    0    1690,01    0    0    0    0    0    29,2048    0    0    0    446,757    0    0    0    0    0    0    4144,42    0    0    0    1172,65    574,786    0    62,4292    0    0    0    0    0    0    0    0    0    0    148,885    0    0    0    525,868    28,8711    2203,8    0    0    0    0    0    88,4274    0    0    0    0    0    0    0    0    0    1838,71    0    0    71,9123    0    0    0    0    0    13,4936    0    276,801    0    0    0    0    89,3921    8177,51    0    0    0    0    40,4232    41,2271    0    69,1304    229,619    0    262,607    0    0    0    0    1299,91    41,6852    6173,148    0    0    0    0    0    0    78,3679    0    0    0    0    0    0    0    0    0    0    0    0    0    81,2923    0    0    695,585    0    436,422    627,941    0    1250,988    0    0    0    244,793    0    0    346,459    0    89,3011    0    0    0    0    0    0    5040,78    0    0    0    0    0    0    0    0    0    267,312    1122,71    0    0    0    0    0    28,322    0    158,3037    0    0    1205,78    0    0    0    0    0    0    0    0    51983    4430,953    0    66,4942    587,308    54,8784    0    0    87,6204    0    0    0    0    0    0    0    103,074    0    29,678    0    0    0    0    0    0    0    0    0    0    1327,17    37,4108    0    0    0    0    0    0    0    0    0    68,2628    0    0    0    0    0    0    0    0    0    516,71    2086,81    0    0    1824,64    36,6129    0    222,657    0    0    629,485    244,954    0    0    123,681    0    0    0    0    284,688    0    0    0    0    0    0    0    0    0    0    0    0    0    0    353,837    0    0    0    6687,91    475,889    277,535    705,287    1082,99    0    0    0    0    0    0    0    210,656    0    0    4363,76    0    20,6924    0    0    0    0    0    0    0    0    0    4188,76    0    0    0    0    0    4406,42    0    0    0    39,8559    0    677,526    0    1805,85    0    17764,5    59,4714    0    0    0    0    0    100,143    0    108,404    0    0    0    0    0    329,161    0    0    34,368    0    1231,4    0    0    520,978    0    45,3225    585,519    0    0    0    868,942    0    0    0    0    0    0    0    0    0    112,86    0    0    0    0    0    322,275    0    0    0    472,831    37,3774    0    0    29,9875    0    0    10564,59    0    0    0    0    0    0    382,493    0    171,121    93,6331    0    88,9886    1399,49    0    0    0    0    0    82,9183    0    169,887    0    0    1942,687    22,8251    0    0    0    0    0    0    0    0    0    0    0    0    0    0    81,0193    0    0    0    50,243    0    475,252    1953,09    0    0    0    0    0    404,738    2408,87    0    48,8476    0    0    0    649,016    0    0    0    216822,7    0    0    0    106,644    0    0    105,489    101,232    660,013    26,1712    0    0    0    0    77,3364    0    0    0    0    0    168,406    505,2    0    701,455    0    1007,57    0    0    0    0    0    0    0    0    0    0    0    94,5402    0    7084,26    0    0    0    0    0    0    0    0    0    117,25    0    0    0    0    0    34095,2    0    0    0    0    32,651    0    915,299    0    367,2369    0    519,789    0    0    96,8821    0    0    0    0    0    0    124,13    0    0    0    0    0    0    0    0    161,244    0    0    0    0    77,3213    0    0    0    0    171,9188    0    0    0    0    672,617    0    0    849,5782    0    611,462    0    113,279    0    0    0    0    339,709    0    0    34,2952    0    0    0    0    0    0    0    0    0    0    0    0    0    772,673    0    0    18,3353    0    0    0    0    38,5059    0    0    479,366    0    0    0    0    0    0    0    0    0    0    0    0    0    0    0    0    0    0    0    0    0    0    0    0    0    0    0    0    0    0    0    0    206,032    0    0    0    0    0    0    0    0    0    308,414    0    0    0    0    0    0    0    0    0    0    0    0    183,207    168,427    0    1117,37    0    0    158,917    0    0    949,876    0    0    0    0    0    0    28,8377    0    239,982    0    0    0    0    839,846    0    0    0    0    0    189,927    0    0    0    0    0    0    319,211    1960,53    17,674    119,95    0    0    0    51,1804    0    55,0271    335,811    242,057    0    0    0    547,726    33,5854    0    0    238,638    0    0    0    0    472,41    0    0    0    408,849    0    0    0    0    0    281,763    0    0    0    0    0    1266,17    0    0    0    381,134    0    0    570,83    245,94    0    0    0    1215,06    0    0    0    8614,63    0    0    2625,56    0    0    0    0    0    0    0    0    739,573    204,285    0    0    0    386,133    65,123    0    0    0    0    1104,29    0    0    114,025    0    3271,48    573,988    0    0    0    1581,76    0    0    0    1075,52    464,492    765,947    0    0    311,06    0    0    0    0    0    1046,95    0    0    48,435    0    361,063    0    14079,7    0    0    1783,84    38,7425    0    0    0    13640,6    0    0    0    0    0    475,947    0    691,669    0    0    0    104,563    21,6601    0    138,843    811,154    442,941    0    30,0815    0    0    0    0    124,84    44,561    0    194,074    0    32,557    0    0    0    0    0    0    0    0    129,979    0    114,508    0    264,126    0    0    0    0    139,377    0    0    0    0    0    1247,15    97,6982    1369,483    0    45,5712    0    0    209,369    0    0    1136,73    0    77,5457    103,505    0    0    0    853,282    0    155,019    244,93    8438,77    0    0    0    0    114,568    0    631,075    0    433,804    0    0    0    611,589    0    0    0    0    0    191,607    0    32,9938    0    3267,69    0    0    0    0    0    1194,96    0    1158,82    32,4265    0    359,731    186,044    0    0    1140,68    0    0    0    0    0    0    0    0    0    862,219    0    0    599,112    0    0    23344,5    0    0    0    0    0    0    0    0    0    0    0    0    0    3066,07    0    148,087    0    0    0    0    0    0    81,8262    560,91    0    0    0    1889,518    0    897,264    0    25,5523    3156,49    0    0    0    0    0    0    0    2270,16    0    242,979    2959,33    0    108,064    1150,59    0    0    0    0    0    0    0    0    0    19360,1    0    0    0    0    0    0    0    113,889    22,2092    0    0    0    0    0    10543    0    0    0    0    0    0    0    0    690,434    0    414,41    0    0    58,1426    0    178,89    2512,705    0    0    0    6455,61    0    0    0    0    0    0    0    61,5251    0    52223,8    0    0    0    0    0    0    0    0    54,5083    420,383    46,087    0    781,121    0    0    0    0    0    0    0    0    0    276,716    1747,39    0    0    86,3403    0    0    0    0    169,856    78,3739    0    0    204,118    0    0    0    269,629    0    60,5362    0    0    0    549,321    0    0    0    0    0    0    726,598    0    0    0    0    0    0    0    0    0    0    0    0    0    77,7338    0    0    2302,06    0    0    0    113,418    0    0    0    0    0    0    0    0    2143,13    0    0    203,915    0    165,57    0    0    102,676    1679,71    0    0    67,0797    0    0    0    0    0    0    106,708    11865    0    0    0    0    0    1437,18    0    0    0    0    0    366,554    0    0    0    0    0    5225,33    0    0    604,8    0    0    1610,64    0    0    0    0    0    321,089    0    9467,16    0    0    0    0    0    62,2198    0    0    0    0    63,1633    0    0    0    0    0    2957,82    0    0    0    325,318    0    15,2713    0    50,1156    52,8732    664,63    0    24,0506    0    0    0    0    0    0    0    433,254    0    0    0    2098,83    0    0    72,2794    0    0    5548,48    0    0    0    0    69,7614    0    0    0    0    0    0    0    0    554,9    28,6132    0    0    0    0    0    0    0    90,3022    0    400,643    0    0    0    0    0    0    479,114    0    0    0    0    0    1052,45    0    0    6494,09    0    80,2669    0    0    466,676    194,244    0    0    0    0    0    0    0    0    0    0    763,414    0    0    678,97    0    0    0    149,807    1649,2    0    0    0    0    0    0    0    0    0    0    0    0    0    0    0    0    7090,28    196,513    0    0    0    0    308,5297    176,485    0    0    0    0    0    0    0    0    0    0    0    0    0    340,028    0    0    0    0    0    0    25,8162    0    0    0    1667,77    0    0    2863,77    0    0    0    0    178,414    0    0    0    0    0    0    0    0    8689,8    555,122    0    0    0    0    0    0    0    0    335,829    803,67    0    0    0    0    0    466,294    0    0    0    1704,98    1501,42    0    0    0    360,065    244,587    49,5787    0    0    296,7769    0    228,988    0    0    0    0    0    0    0    149,628    0    0    0    0    505,722    0    0    0    0    0    0    0    0    0    0    17,0915    0    0    33,8918    0    0    649,44    0    0    0    0    0    533,377    0    0    0    0    0    0    163,892    0    0    0    153,265    0    0    92,9172    0    0    0    434,474    0    0    0    210,507    0    1780,72    417,889    0    0    0    0    0    627,929    0    0    69,9283    0    0    0    0    52,039    0    0    0    0    0    0    0    0    127,64    0    0    106,823    0    0    0    0    0    0    0    69,2062    427,927    0    0    0    0    0    0    0    0    0    70,0769    0    0    0    0    0    702,538    231,712    0    0    0    0    0    0    0    0    0    0    0    0    0    0    0    178,02    0    0    0    0    0    0    527,067    0    0    753,042    0    1207,6    0    0    0    0    0    0    0    0    0    0    0    0    0    22912,4    0    0    0    6011,31    0    0    9168,92    0    0    0    0    53,6498    0    0    88,4972    0    0    231,833    0    9369,01    0    0    0    0    0    0    0    0    111,013    0    0    0    580,565    0    0    0    0    0    0    0    1701,42    102,212    0    706,136    0    0    0    0    0    925,465    0    0    0    0    0    0    0    0    0    0    0    0    0    0    0    0    0    478,316    0    0    0    42,2616    0    0    0    213,307    0    0    0    0    12351    0    0    0    0    0    0    284,828    0    0    0    0    371,805    0    0    0    0    0    0    0    0    0    0    0    0    0    0    0    437,99    0    0    42,5953    0    170,821    0    0    0    0    0    0    0    344,308    644,159    0    0    275,985    0    0    0    1018,94    0    2424,68    0    0    0    0    823,249    0    0    0    142,942    0    0    0    0    111443,1    0    0    0    0    5115,74    0    118,776    0    0    0    277,756    0    0    70,3409    0    0    0    337,119    0    0    41,0056    0    0    1818,32    512,705    0    0    0    0    0    0    0    0    0    0    0    3172,47    0    0    0    0    0    0    0    1149,89    0    0    0    0    484,213    169,789    0    0    0    0    0    0    0    0    0    0    0    462,241    8769,12    88,8218    0    0    0    1099,42    0    0    0    1741,3    0    0    445,908    0    0    0    481,0284    3244,86    0    302,168    610,8676    43,0746    0    0    27,2784    0    0    29,678    0    2049,84    0    664,123    0    0    0    94,9254    0    0    629,606    184,594    0    0    0    0    0    0    0    0    3715,38    0    0    13506,9    0    0    0    303,873    0    0    101,554    0    0    0    73,5687    0    0    0    415,578    0    0    0    0    74,7063    0    0    0    0    0    0    0    0    0    0    0    287,953    0    0    0    277,565    0    0    0    0    0    0    0    0    2222,08    0    496,381    0    0    0    0    0    0    1126,25    0    63,5061    0    0    0    0    0    0    0    73,7234    525,128    0    0    0    23668,8    0    0    0    0    0    0    0    0    0    0    0    0    0    0    0    527,986    0    0    1421,44    0    0    0    0    85,5454    0    0    0    0    0    0    0    73,2289    0    0    0    0    390,823    0    0    78,9534    2446,087    0    0    0    0    0    0    0    2127,51    0    0    0    67,3224    98,3625    393,101    0    209,175    0    0    0    0    326,935    0    0    0    749,065    0    0    0    0    0    382,581    103,687    0    0    16,5272    140,033    0    149,494    0    143,464    739,554    0    0    0    2356,36    0    0    0    0    0    0    0    0    103,684    0    0    0    0    0    244,769    0    39,1399    150,18    0    0    0    0    25,0517    0    59,1104    4575,6    0    0    201,767    0    0    0    0    0    203,017    0    946,403    0    0    0    0    174,282    0    0    0    0    0    1217,51    0    0    0    121,937    0    0    870,01    0    571,54    445,968    0    0    0    0    40,4505    0    0    0    0    0    0    1547,49    0    0    228,281    0    31,6317    0    0    0    0    0    64,9046    0    0    0    0    0    23225,9    0    0    25,9315    28,2644    0    0    0    1893,68    341,126    0    0    4242,82    0    0    0    0    0    721,459    0    0    0    0    0    0    0    1822,09    0    0    172,844    0    0    0    0    0    0    1003,02    0    0    0    0    0    854,8018    223,988    0    110,916    0    31,3405    0    0    0    0    0    22,0697    70,9112    0    646,874    17,2159    0    0    334,613    74,3513    0    0    0    0    0    0    0    0    0    0    0    493,539    0    0    0    0    254,883    3367,95    0    0    0    0    0    0    0    0    1746,04    0    0    55,3062    66,9857    0    351,589    0    0    0    0    21,1687    0    0    979,609    262,91    0    0    191,453    0    140,0902    0    0    0    0    0    0    55,7552    0    13,8121    138,625    0    0    0    0    211,921    34,7503    0    0    0    0    0    0    431,116    0    0    0    0    0    0    580,808    0    0    0    350,615    0    0    0    0    0    0    0    649,974    0    0    0    2850,14    0    0    0    2360,3    0    36,4946    0    898,405    156,548    0    0    0    229,564    0    0    0    0    0    1577,96    0    0    0    0    0    0    0    0    471,057    0    134,924    0    0    0    0    0    0    0    0    647,472    229,764    0    0    0    0    0    47,1882    0    0    0    0    0    0    0    0    0    0    0    0    0    0    2185,98    0    117,022    0    0    0    0    1888,64    0    0    0    0    1918,45    0    0    0    0    0    0    0    0    0    0    0    0    179,97    0    1128,87    0    0    72,8982    0    0    0    0    0    0    0    0    0    0    0    0    0    0    0    0    305,111    0    100,034    0    0    0    0    0    0    1888,17    0    0    0    209,533    0    0    0    166,589    0    0    62,9358    258,617    0    0    0    0    0    0    0    0    0    0    0    0    0    1765,63    0    0    0    0    0    135,379    1109,92    0    126,809    0    0    0    0    0    0    0    0    0    0    439,231    548,059    3189,1    0    0    0    0    0    286,199    81,3439    3028,47    0    253,126    0    0    0    0    0    0    0    0    0    1220,63    8401,07    0    0    163,043    0    52,1906    0    0    0    0    0    0    0    0    0    0    0    0    0    0    18975,5    849,424    0    0    0    0    0    0    0    72,5039    0    0    1014,06    0    0    0    0    0    0    59,7262    0    0    1069,42    213,665    0    0    1053,9    0    85,6607    0    0    0    0    0    0    0    0    0    0    108,355    2327,7    0    24,8728    0    0    0    0    0    0    0    0    0    0    0    0    0    0    311,454    24,7089    0    130,759    0    0    0    0    0    0    303,679    0    0    0    0    0    170,038    0    0    0    0    0    0    0    0    0    0    0    0    2521,26    0    162,673    0    0    0    0    0    25,7222    0    181,084    0    239,3384    0    0    36,6584    402,933    0    0    752,393    0    0    56,553    116,021    0    165,84    308,599    0    0    76,575    0    0    0    1067,92    0    89,8684    0    256,703    91,2365    0    0    0    0    2215,52    166,668    0    0    0    869,185    0    0    0    0    267,642    69,2366    0    0    1008,99    0    0    0    0    0    0    0    0    0    1186,89    0    0    0    0    0    0    5780,06    42,8501    0    0    0    0    0    0    0    0    0    0    0    0    0    0    133,82    31,5923    0    0    0    0    17207,7    33,2031    91,8099    0    0    0    0    0    0    29,4718    0    11112,04    0    213,72    928,468    0    0    0    0    0    0    0    0    0    30,1422    188,798    0    0    937,906    0    0    0    0    0    193,937    0    0    0    0    36,0669    0    0    0    0    99,2423    0    0    0    0    54,9088    0    293,698    18,4597    0    0    0    0    0    0    206,53    0    0    0    338,693    542,244    0    0    300,633    0    61,783    0    0    98,7387    0    114,238    0    0    0    0    5511,11    0    0    0    0    0    0    118,621    0    0    614,599    246,944    241,374    0    0    0    0    0    422,861    0    1548,76    62,0166    0    0    0    0    0    57,5359    0    118,991    0    0    0    0    0    0    0    0    234,018    0    0    153,936    0    0    0    0    131,678    0    0    0    0    91,9646    0    0    0    0    0    0    0    0    1390,967    0    0    0    0    214,787    0    1292,61    0    0    0    0    0    2710,58    0    0    0    0    0    30,9461    146,585    0    2032,48    0    0    0    0    0    0    0    0    0    0    98,0501    0    0    67,0949    0    0    0    0    0    1800,41    0    0    0    0    0    354,159    91,7856    0    0    0    1099,67    0    0    0    0    69,2366    0    0    0    0    77,3637    0    0    0    0    0    100,999    0    0    0    0    30,94    0    0    0    63,0268    0    0    0    0    10663,8    0    0    693,225    2294,56    0    0    0    0    0    73,1075    0    0    114,608    0    597,247    0    328,685    0    0    0    0    0    317,728    89,4437    0    0    0    0    0    0    0    0    0    0    370,619    0    84,5565    0    129,485    0    0    0    1322,7    0    0    0    0    0    0    0    0    0    0    0    101,784    0    0    28,0459    58711,9    0    0    0    0    0    0    0    0    0    0    0    0    0    163,276    0    106,019    0    412,2281    0    0    0    0    0    0    0    96,8852    0    0    425,133    0    0    132,882    0    0    0    0    0    0    0    0    0    0    62,6961    0    0    0    0    0    0    0    0    100,155    744,948    0    0    361,979    0    0    0    0    0    0    0    0    0    0    219,854    0    0    87,5537    0    0    0    0    0    0    708,912    78,653    0    0    4132,09    0    0    0    0    0    0    0    0    0    8961,15    0    0    0    440,174    0    3838,83    0    0    614,359    17,1491    0    0    0    280,79    0    0    0    0    0    0    37,9872    0    454,432    0    0    0    0    738,047    0    1340,08    0    0    0    0    1175,14    0    0    0    0    3853,32    0    0    3472,294    0    0    0    0    0    164,453    0    0    0    0    0    0    0    0    0    0    0    0    0    60,5726    0    0    0    0    154,664    0    0    0    0    0    0    0    0    0    0    822,139    363,475    0    259,403    0    100,8562    0    0    0    0    0    0    0    0    0    0    173,527    0    0    0    0    0    4723,3    0    0    0    0    0    0    836,088    0    0    399,794    0    0    0    0    0    3296,051    0    0    6568,57    0    0    0    0    0    0    0    0    0    0    702,869    0    0    0    1020,51    0    0    0    0    151,436    0    0    0    0    0    0    79,5176    0    0    0    601,409    0    0    0    0    0    0    0    0    0    46,6391    0    2585,86    0    108,838    0    0    0    0    0    0    0    155,249    0    0    0    0    0    0    504,575    0    0    12427,8    0    0    0    0    0    0    4319,518    53,8682    0    0    0    0    0    1398,08    140,724    0    0    0    0    0    284,652    0    0    0    0    0    0    0    0    0    0    0    2832,06    0    21738,2    0    0    0    0    0    1880,81    0    0    0    0    1059,62    0    0    0    0    563,919    0    0    0    0    0    0    3297,69    5482,7    212,279    0    0    483,576    0    0    133,201    0    0    0    0    0    0    0    181,648    0    0    57,0809    0    0    4179,98    0    0    0    0    0    0    0    0    0    0    0    0    0    0    0    0    0    0    0    0    0    0    0    0    0    0    0    0    0    0    0    0    0    0    0    0    0    0    0    67,3861    0    0    58,1002    0    0    933,904    0    0    0    0    0    0    0    0    0    0    0    0    0    0    0    0    0    0    42,7014    0    228,29    296,717    0    0    0    1732,33    0    22039,1    0    0    740,695    0    0    0    0    16,1662    0    0    0    0    0    0    172,046    0    0    0    0    0    5963,76    36,889    0    34,1527    0    0    0    8233,04    0    0    0    16,2239    0    0    0    0    83,613    0    0    0    49,5726    0    1665,18    528,062    0    0    0    58,1487    0    800,506    0    0    0    52,5729    0    56,9261    0    0    0    0    0    0    0    327,396    0    0    0    771,244    0    0    0    0    0    0    0    13887,7    119,892    0    0    0    2293,91    50,868    0    0    0    0    0    144,025    26,5837    0    0    57,0323    0    0    0    0    710,425    0    0    0    0    162,548    124,458    0    0    0    0    366,323    0    0    0    0    557,442    0    0    0    557,542    0    76,9845    141,255    717,403    589,465    0    1240,08    0    0    0    0    0    0    308,618    0    1652,11    0    0    0    0    0    0    253,187    0    0    0    9494,16    0    0    0    0    0    0    0    0    141,113    0    1635,88    0    0    0    0    0    53,759    0    0    629,525    0    7229,94    0    0    528,095    0    755,66    0    0    0    2833,3    0    0    0    575,429    0    281,051    0    839,282    0    0    0    0    0    123,915    0    2437,07    0    0    0    819,363    1395,52    0    0    0    24284    562,144    4634,2    123,175    0    3364,38    38222,1    0    0    8789,83    0    0    0    0    322,509    500,632    587,997    0    12133,4    0    0    0    2854,46    0    0    0    0    0    0    0    0    0    0    798,501    8551,6    805,703    0    0    0    0    0    0    0    25858,3    0    0    1099,59    0    768,013    0    0    829,72    379,599    0    0    367,437    0    0    276,234    0    7048,28    1846,27 
<P_ID><i>12429<\P_ID> <A_ID><i>46494<\A_ID> <ML><s>40<\ML> <CLM_ID><i>20081024<\CLM_ID> <QC-Standard><i>4<\QC-Standard> <Quelle><s>EXPORT<\Quelle> <Studie><s>CONTROL<\Studie> <OrigBez><s>65<\OrigBez> <QC><i>1<\QC> <Info><s>ProbenDatum:17.05.2006_ProbenID:12429-Heart_Failure-Urin-30983<\Info>|    0    0    0    0    0    0    0    0    0    0    0    0    0    0    0    0    0    0    0    0    0    0    0    0    0    0    0    0    0    0    0    0    0    0    0    0    0    0    0    0    0    0    0    0    0    0    0    0    0    0    0    0    0    0    0    0    0    0    53,6997    0    0    239,312    0    0    0    0    0    0    0    0    0    0    0    0    0    124,524    205,516    0    70,739    52,9819    0    0    0    0    0    371,508    0    0    0    0    0    0    0    0    0    0    20,5495    0    0    0    0    0    201,3437    0    0    0    1048,84    0    0    0    115,353    0    136,914    0    0    0    0    0    0    127,525    0    512,277    0    0    0    0    0    0    0    0    0    277,177    0    0    0    0    0    0    468,2    0    0    0    71,341    0    102,8935    0    0    0    0    0    0    0    0    0    0    1133,16    0    0    0    0    0    0    0    0    0    0    0    0    0    0    0    0    0    0    0    49,4346    0    0    0    3720,03    0    0    438,551    0    0    0    0    0    0    0    0    340,034    0    0    0    0    0    0    0    0    0    0    0    0    0    410,6591    0    1066,02    0    23,3049    0    0    0    0    0    0    0    239,884    0    0    0    0    244,77    0    126,057    0    0    0    0    94,4166    680,864    0    0    186,5205    0    0    0    0    118,641    0    174,982    0    0    507,322    0    0    0    0    0    161,171    0    0    0    69,6137    1110,2    534,802    0    219,464    0    143,761    0    0    0    0    0    0    0    0    0    0    0    0    0    0    0    0    0    0    72,9803    0    0    172,753    0    0    0    0    0    0    0    0    91,087    0    2642,45    0    0    0    0    0    2153,447    323,157    0    27,8478    2258,77    99,3439    0    0    0    0    0    0    0    0    0    121,954    0    146,718    0    0    0    136,988    0    0    0    0    0    89,5426    0    0    1024,45    0    26,3057    0    241,121    0    0    0    272,946    0    0    0    0    38,3529    0    0    0    0    60,2778    0    0    0    0    0    0    508,056    0    0    0    0    0    0    0    0    0    31,6312    0    0    0    0    0    21,8485    0    0    0    0    0    27,3453    0    0    0    0    0    224,4537    0    0    0    0    0    140,355    0    0    0    0    0    0    0    3303,61    0    0    0    328    0    0    156,186    0    0    0    0    0    0    0    33,0784    0    1050,357    0    0    0    0    0    0    0    461,764    0    0    0    0    139,822    0    0    0    0    0    122,084    0    0    0    0    0    0    0    1514,78    0    0    0    0    68,3865    0    0    1342,88    0    0    0    0    0    0    0    0    0    0    0    0    0    0    0    0    0    0    0    0    1130,21    0    28,1326    0    0    0    0    3995,81    0    0    0    0    0    31,4043    0    467,119    404,475    0    0    0    0    0    406,792    0    0    0    0    0    0    0    717,899    0    27,7899    252,323    0    0    52,6068    0    708,994    0    0    0    30,6865    0    0    1402,53    0    0    0    0    459,441    0    0    0    0    119,43    4625,52    0    0    0    51,2407    0    0    0    0    0    0    0    0    0    0    0    0    0    0    0    0    0    0    0    0    0    0    218,066    0    0    755,808    176,436    0    0    0    0    93,4696    0    0    861,366    0    213,081    0    0    0    0    0    0    0    0    0    0    46,3204    0    0    0    0    106,885    0    0    0    0    396,241    0    0    1577,21    0    0    0    0    140,568    0    533,391    784,813    0    0    0    138,746    0    0    0    0    0    0    0    0    0    0    35,109    0    423,762    18,3938    0    0    0    0    0    0    0    35,0418    0    313,605    0    0    0    24,7821    156,1044    536,351    91,3302    0    0    60,7224    0    0    0    75,2286    0    0    0    0    0    0    202,951    0    0    0    0    0    0    0    0    0    571,592    220,52    463,092    0    0    0    0    0    0    0    0    0    485,8924    0    289,18    0    0    0    0    0    0    29,3088    0    0    111,945    0    0    177,911    0    0    0    0    0    0    0    0    0    106,408    0    0    53,8733    0    0    0    0    0    0    0    0    0    0    0    0    0    0    0    0    0    265,951    99,8325    0    669,231    528,779    0    0    0    0    355,482    0    0    0    0    121,394    0    0    0    0    0    0    0    0    0    0    0    0    840,15    64,8601    0    0    486,948    0    0    0    0    0    0    0    0    0    0    0    0    0    0    0    0    0    0    2191    0    0    0    10520,2    55,7164    0    839,9    0    0    0    0    913,938    0    0    68,1549    8790,31    0    317,206    0    0    0    0    98,4177    0    0    0    0    0    155,563    0    0    0    0    0    0    0    556,562    377,7266    0    0    336,155    0    0    0    0    80,0378    176,351    0    0    0    0    0    0    0    0    0    0    1182,82    0    390,205    0    0    0    174,253    0    28,9708    0    0    0    0    0    0    0    0    0    0    0    662,887    0    0    0    385,287    528,253    451,281    432,191    30,5568    0    0    0    0    0    0    0    0    0    0    0    0    0    0    0    0    0    0    70,3685    99,0313    0    0    0    782,188    0    0    24,0829    0    9786,85    0    0    0    1976,5    0    0    0    0    0    0    0    0    0    0    173,496    0    0    1033,93    0    0    0    0    174,033    0    0    0    0    0    0    0    0    0    0    0    0    0    0    0    0    0    92,041    0    2285,07    55,5451    0    0    0    0    0    0    28856,8    0    0    0    0    98,0912    0    0    0    0    0    0    0    0    31,2908    0    0    150,328    0    0    0    0    0    0    1453,355    0    0    0    0    0    0    178,562    0    0    798,873    0    0    0    0    0    1022,48    0    0    0    3927,45    0    0    0    0    0    0    0    0    0    0    0    0    73,6032    0    586,772    3980,79    0    0    0    0    0    0    0    0    0    0    2308,573    0    0    0    0    0    0    0    0    0    3983,29    0    61,1855    0    0    0    0    0    0    0    0    0    0    0    0    0    0    95,6762    0    1389,12    0    0    0    0    0    55,4663    0    0    0    0    0    0    0    0    921,672    0    0    0    0    0    0    0    32,6338    411,958    0    0    0    0    137,6852    163,37    0    0    0    0    0    0    0    0    295,047    0    0    0    0    0    0    324,988    0    0    139,584    46,3667    0    0    0    0    0    74,101    0    0    0    0    0    0    485,684    0    0    0    0    0    0    0    0    0    0    0    0    0    0    0    0    0    0    0    0    0    0    2260,39    0    129,565    2176,23    0    0    32,87    0    69,8568    0    0    0    0    0    0    230,421    0    0    0    0    0    22830    0    328,637    0    41,0342    0    0    0    0    0    0    68,7871    0    1024,58    0    0    275,521    0    0    0    0    58,4046    0    0    0    0    0    0    0    0    0    0    0    0    0    48,9576    0    0    0    0    0    0    0    0    0    0    0    0    368,155    0    87,2828    43,8336    110,333    0    0    0    407,742    0    0    0    0    0    0    0    0    0    0    0    0    0    0    0    0    0    0    1493,88    0    0    0    0    222,46    0    0    0    0    0    0    0    0    0    0    452,761    0    0    0    0    0    0    0    254,592    0    0    0    0    0    1518,07    0    0    0    0    90,536    0    0    1733,113    0    0    0    0    0    0    0    0    0    207,561    0    0    478,923    0    0    0    0    0    0    0    0    0    0    168,263    0    0    292,127    0    39,2305    0    0    0    494,943    4075,84    0    0    170,803    0    0    0    0    279,876    129,514    0    0    0    0    0    0    0    0    0    0    58,187    0    0    0    0    0    751,6467    0    22650,7    2995,78    0    0    0    0    0    0    0    0    288,962    1614,34    0    0    0    0    0    0    0    0    138,3498    0    1803,86    0    0    362,982    0    0    0    0    0    0    0    0    1169,392    87,6625    807,148    102,074    0    0    0    475,209    150,425    0    0    0    0    296,941    20793,5    0    0    0    0    0    0    0    0    0    0    0    0    198,155    0    0    0    0    0    0    0    0    3770,21    0    0    0    0    0    0    0    0    0    0    390,8925    5695,12    357,372    0    1712,36    0    0    0    0    1879,02    244,242    0    0    2694,94    0    7131,58    0    130,581    0    73,2674    0    0    0    0    0    0    0    0    0    0    28895    0    0    4444,47    343,331    0    0    0    0    0    0    0    0    0    4285,53    269,51    0    0    0    0    0    0    0    0    5836,85    0    824,178    0    8339,65    0    659,12    0    289,8022    0    0    0    0    0    0    0    76,3585    153,493    1018,79    164,456    0    0    0    0    5670,48    2066,8    0    8146,95    0    0    0    125,606    0    0    36603,4    0    1146,86    0    0    0    267,067    0    0    45,3386    0    78,2526    0    40,9786    0    101,687    0    0    179,3863    45,0006    0    0    39,374    0    0    0    223,794    0    0    0    0    382,96    6585,36    0    0    0    47,536    0    965,079    0    36,1255    48,9808    0    3785,41    468,7495    173,57    450,89    0    0    11108,8    0    0    1601,24    0    0    0    228,142    0    118,444    1598,39    0    0    180,257    0    0    0    0    0    0    0    0    0    967,372    0    0    283,977    0    0    230,8978    166,883    0    0    0    1205,59    1685,53    0    0    894,841    0    0    0    382,372    0    0    369,567    160,228    1199,99    0    0    161,444    0    0    0    0    0    0    368,085    0    0    541,924    1206,478    0    0    0    0    0    481,952    39,2606    205,588    0    0    0    0    0    0    0    0    0    0    0    0    0    0    0    0    0    0    0    0    4606,86    0    91,733    107,08    0    0    2614,35    0    0    0    0    0    0    165,304    3869,08    289,907    0    0    0    0    47,2164    0    0    0    0    0    164,396    0    0    461,594    0    0    0    0    556,053    499,354    884,437    0    312,267    14995    891,178    0    0    1856,63    7030,2    1002,03    231,153    0    0    0    0    0    0    0    0    524,82    558,611    281,249    0    0    0    0    0    0    0    0    0    0    0    0    449,577    213,854    0    2416,68    0    1078,12    0    0    185,49    0    0    123,035    0    0    0    0    0    0    597,99    373,7973    0    322,522    52,2108    0    0    0    0    36,0166    0    7958,672    0    0    0    0    0    291,257    0    0    33,4766    0    0    0    116,636    1048,84    0    0    48,3116    0    6689,01    19306,9    0    30,1308    65,425    0    59,1525    130,66    160,495    0    0    56,2883    410,821    0    0    0    0    1730,58    0    10293,3    0    0    0    0    461,006    0    64,9573    353,313    0    0    139,2644    0    0    2942,23    0    1621,21    1819,68    4789,98    0    0    0    25501,2    1263,86    6184,58    0    0    9750,44    282,757    0    0    0    0    94,9052    649,745    702,319    0    161,275    0    42,8402    0    0    78,1484    0    0    0    0    855,2211    5908,28    0    0    0    0    90,3484    0    0    0    1003,59    53,2759    0    1005,93    0    0    122,0977    0    0    995,453    0    769,112    846,182    1199,72    64,2997    35,5744    0    0    243,049    1129,1    0    1389,46    0    0    0    0    407,853    0    0    0    0    0    0    0    218,5563    717,686    0    175,999    0    4027,93    0    0    0    0    0    0    0    0    102,375    0    0    0    0    0    0    0    0    0    0    0    0    0    0    0    0    0    0    0    0    578,51    225,2    0    1327,27    291,808    312,707    0    0    0    0    0    8437,45    0    2454,4    0    0    45,5678    0    440,477    0    0    0    0    0    0    0    0    0    38,4942    0    0    0    0    282,676    0    0    0    0    1275,49    0    0    0    0    214,988    0    0    0    0    0    0    2422,51    1529,07    0    0    0    0    21021,4    0    0    0    0    0    0    0    0    12498,7    0    12554,4    0    0    1239,61    0    0    0    614,411    0    0    0    0    468,293    216,9361    0    0    169,377    0    0    87,5236    197,674    1601,37    0    0    86,3149    0    0    0    6836,54    35,3382    0    0    0    0    12572,7    0    0    31,2932    0    0    460,434    0    0    0    0    0    0    0    2093,2    0    0    0    0    0    937,461    0    0    0    0    0    0    0    0    0    0    0    0    0    1454,23    5614,78    0    0    1921,4    0    0    0    0    128,2568    0    630,612    0    0    0    905,582    0    326,919    37,1558    0    0    0    555,761    0    0    0    0    0    5004,08    0    5733,96    0    0    0    0    0    0    11597,5    0    0    0    0    0    0    0    377,215    0    0    0    0    0    0    127,877    5957,14    177,717    0    0    0    0    0    0    406,188    0    0    0    0    0    0    251,684    0    0    0    0    3181,85    0    0    0    1940,94    0    0    0    0    0    0    0    2476,05    0    78,6948    0    0    0    0    0    0    1491,57    0    0    0    3622,028    0    0    134,367    0    0    0    0    0    0    0    206,685    0    0    0    328,887    0    0    281,349    0    385,5    0    0    0    0    0    0    0    0    0    0    0    0    271,643    0    0    6383,07    0    0    0    0    0    0    0    0    0    0    842,898    0    0    0    0    384,201    4137,27    0    0    0    0    27,512    0    0    42,9491    0    0    0    0    0    0    0    2871,08    0    4259,21    0    0    519,138    0    0    0    0    0    0    0    0    0    0    0    0    33,8216    0    0    0    0    0    0    0    312,989    0    1538,1    0    0    164,76    0    0    0    190,623    0    0    0    0    0    0    0    0    0    0    0    19103,6    0    0    0    0    0    0    0    0    0    0    166,394    0    0    0    0    0    0    0    161,601    0    0    2038,56    0    0    4567,49    0    0    0    0    0    22169,8    1391,651    0    0    0    0    0    0    0    0    0    0    0    0    0    0    0    0    0    0    0    0    0    0    0    0    236,045    0    0    751,6581    35,7504    0    0    0    0    0    190,218    0    0    0    999,707    0    0    0    0    0    360,451    87,644    0    0    154,995    0    49,8421    136,173    1602,39    45,1024    128,799    0    0    0    197,718    0    0    0    0    0    0    0    0    0    0    0    0    0    0    0    0    0    0    0    0    0    0    0    530,9    0    0    0    8621,03    0    113,07    0    0    0    0    0    0    0    0    163,6528    116,733    0    0    204,875    0    0    0    0    0    0    0    0    0    0    0    7147,88    0    0    0    101,419    0    5300,01    0    0    0    1899,66    0    515,514    0    16494,5    0    9619,93    0    0    0    0    0    0    0    0    769,587    0    202,335    0    0    0    205,0622    0    1333,1    705,676    0    1291,57    0    91,96    0    0    129,521    610,755    0    0    0    1153,91    0    0    0    0    0    0    0    0    0    0    0    0    0    0    0    0    0    50,7868    516,03    394,639    0    0    0    0    817,387    0    20275,2    0    0    0    0    0    0    76,9536    0    0    0    81,7304    70,394    707,385    0    0    0    450,445    0    0    0    739,889    0    0    875,0319    0    0    0    0    0    0    0    0    0    0    0    0    0    0    127,094    0    0    0    0    0    0    1761,21    231,745    0    0    0    0    0    145,1711    1461,83    0    0    0    0    0    110,048    41,7937    0    0    177493    0    0    0    0    39,3161    0    0    0    429,945    0    0    0    0    0    0    0    0    0    0    120,162    1247,4    104,757    0    120,486    0    0    0    0    0    0    0    0    277,677    0    92,7032    0    0    0    0    2275,94    0    0    0    0    0    0    0    0    0    0    0    0    0    0    0    196001    0    0    0    0    0    0    0    0    1296,75    0    0    0    0    0    0    134,932    0    32,3837    0    0    30,4526    0    0    0    0    0    0    0    0    0    0    0    133,957    0    281,921    0    0    0    0    262,094    0    0    0    0    0    0    100,629    0    0    0    0    68,6898    0    0    65,9229    0    0    0    0    0    0    0    0    0    0    0    0    66,034    0    0    0    0    0    0    0    0    0    0    0    0    0    0    0    0    433,814    0    0    0    0    0    0    0    0    0    0    0    0    28,9407    0    0    0    0    0    0    0    90,0845    0    0    0    0    0    0    0    0    0    0    0    0    0    540,011    0    0    0    0    0    0    0    0    0    0    0    0    0    0    0    0    0    0    0    0    0    0    0    716,487    0    0    198,083    0    0    2253,64    0    0    100,8351    0    0    0    0    0    0    0    0    0    0    5485,59    0    0    0    0    0    0    0    0    0    0    0    0    1084,3    1449,59    0    0    0    0    0    0    0    0    0    91,4112    0    0    0    0    0    0    0    0    0    0    0    0    576,405    0    0    0    325,595    0    0    0    0    174,142    0    0    0    0    0    0    3835,8    0    0    0    97,7161    0    0    0    0    0    112,13    0    1220,03    0    295,732    0    5227,05    98,9202    0    1626,06    0    0    0    0    0    0    75,7936    0    1529,2    0    0    0    0    260,464    0    0    0    0    0    298,208    0    0    0    0    2783,21    355,438    0    0    71,6188    1173,97    0    0    0    0    151,015    940,364    0    0    0    0    139,725    0    0    0    0    0    0    0    0    238,261    0    12649,1    0    0    858,486    0    0    0    0    18832,7    0    0    0    0    0    107,466    0    911,938    0    0    0    0    0    374,92    0    0    0    0    0    0    0    0    70,0258    0    0    0    0    302,392    0    0    0    0    1037,299    0    0    0    0    0    0    191,524    0    0    0    0    0    0    121,63    0    0    0    0    0    2398,95    0    650,638    0    0    0    0    83,1775    0    0    0    0    0    0    0    0    0    1269,88    0    0    0    3350,6    51,1689    0    0    0    503,325    0    161,21    0    269,568    0    0    251,612    0    0    0    0    0    0    0    0    0    0    2158,99    0    0    0    0    0    0    0    2774,46    0    0    1373,27    0    0    0    214,741    0    0    0    0    0    0    0    0    0    0    0    0    61,2457    0    0    29983,9    0    0    0    0    0    2047,9    0    0    0    0    56,3763    0    0    724,2188    0    117,203    0    0    0    0    0    43,7919    0    755,523    0    0    0    3245,68    0    530,08    0    0    0    0    0    264,68    80,4129    0    0    0    379,637    0    0    1560,31    0    0    0    0    0    0    0    0    0    0    0    0    29011,2    0    100,951    0    0    0    0    0    81,4664    0    0    0    0    0    0    654,565    0    0    106,517    0    0    0    0    0    508,644    0    0    0    0    0    0    0    64,6725    0    0    0    9879    0    41,4556    0    0    0    0    0    0    0    0    0    0    0    0    0    0    0    0    0    88,1696    0    0    150,561    750,251    0    0    0    0    0    0    0    0    0    0    0    0    0    0    0    0    0    0    0    250,422    40867,5    0    0    0    0    117,819    0    0    0    0    0    0    0    0    0    0    0    0    312,165    0    478,849    0    0    0    0    0    0    0    0    0    0    0    0    0    0    2673,7    0    0    161,249    0    0    0    0    0    0    0    0    0    7596,79    0    0    0    0    0    0    0    385,308    37,7463    0    0    592,546    30,1076    0    0    0    0    0    0    1142,929    0    0    1698,614    0    482,57    0    0    0    0    0    0    0    0    0    0    0    0    4880,946    0    273,206    0    0    0    0    0    0    0    0    0    0    0    8323,5    184,957    0    0    0    0    0    0    0    0    0    0    0    0    0    0    0    0    0    0    0    0    0    0    0    0    0    414,461    0    94,7848    0    42,3748    0    253,024    0    0    0    0    0    0    0    0    0    0    0    0    0    3864,46    0    0    0    0    0    37,2323    145,498    0    0    0    0    0    0    506,1479    0    0    0    0    0    0    0    0    0    97,6282    48,1032    0    0    0    0    0    0    0    0    0    77,5579    0    0    0    0    0    512,455    0    0    0    0    688,012    0    0    0    0    0    61,6439    0    0    0    0    0    482,831    0    0    0    0    0    0    0    182,934    0    0    0    0    0    0    0    0    0    0    0    0    0    0    0    0    1980,87    0    0    0    0    0    0    88,5794    38,0542    0    0    0    0    0    0    0    0    0    0    0    133,83    224,517    0    0    0    0    146,495    0    0    0    0    0    1377,54    0    0    0    0    0    0    0    151,068    0    0    0    0    0    0    0    0    604,566    0    0    0    0    0    0    0    0    0    150,015    0    0    0    0    0    0    0    0    0    0    0    0    0    0    0    0    0    0    0    0    154,694    0    0    0    0    0    0    0    0    0    0    0    0    0    0    0    0    0    0    0    0    0    0    0    0    0    0    0    0    0    0    0    51,3958    0    0    0    0    0    0    0    0    0    0    0    0    68,7801    0    0    0    0    0    0    0    0    0    52,6068    389,228    0    0    0    0    0    0    0    0    0    0    0    0    259,473    0    0    0    0    0    0    0    0    0    282,236    0    0    0    0    0    0    0    0    0    0    0    0    0    0    0    0    0    0    0    0    0    0    0    0    0    0    211,673    0    0    0    0    0    0    0    0    343,963    0    0    0    0    35,8013    236,612    0    0    0    0    0    0    0    0    0    32,8028    0    0    0    0    0    0    0    336,459    0    635,329    0    1296,14    0    0    132,941    0    0    0    0    0    0    48,5223    0    0    0    1976,28    0    0    0    607,759    0    0    5283    0    0    0    0    0    0    0    0    0    0    350,851    0    29529    0    0    0    0    0    0    0    0    919,836    0    0    0    0    0    0    0    0    0    0    0    1275,89    0    0    111,91    33,3956    82,7445    0    0    0    0    0    0    0    0    0    0    0    0    0    0    0    0    0    0    0    0    0    77,1412    0    0    0    0    0    0    0    0    0    0    0    0    0    0    0    0    0    0    0    62,2274    0    0    0    0    54,3572    0    0    0    0    0    0    0    0    0    0    0    104,267    0    0    0    0    0    0    261,411    0    0    0    0    124,1121    0    0    0    0    278,587    448,22    0    0    0    0    0    0    399,209    0    332,708    0    0    0    0    500,753    0    0    0    74,4205    0    0    0    0    0    0    0    12641,49    0    0    0    43,3149    0    0    54,5865    320,031    0    4503,13    0    0    0    0    0    0    0    0    0    0    1559,74    1170,4    0    30,5985    0    0    111,465    0    0    0    0    0    0    4984,04    0    0    0    0    0    0    0    54,5656    0    0    0    0    416,8    0    0    0    0    0    0    0    0    0    162,546    0    0    64,6285    5094,37    0    0    0    0    0    0    209,244    0    0    0    0    185,073    0    0    0    2537,38    550,732    0    0    0    50,2427    0    0    0    0    0    0    0    0    0    423,961    0    0    0    0    0    0    708,628    0    0    0    0    0    0    0    0    0    0    0    0    6181,57    0    19,5724    0    0    0    0    0    0    0    0    0    0    0    0    0    0    0    0    238,402    0    0    0    0    0    0    0    0    0    0    0    0    0    0    0    0    0    0    0    0    0    0    0    0    0    4204,66    0    0    0    0    0    0    0    0    573,164    0    0    0    0    0    0    0    0    0    0    0    34,1365    0    0    28982,2    0    0    0    0    0    0    0    0    0    168,268    21,5289    0    0    0    0    0    0    0    0    0    0    0    0    1140,359    0    0    0    0    0    0    0    701,647    0    0    0    0    0    0    0    0    3632,53    0    0    0    0    0    0    1254,18    1059,26    0    0    0    0    0    647,394    0    0    0    0    0    0    0    0    68,3124    0    0    204,145    0    0    0    0    0    0    0    0    0    0    0    0    0    0    1501,64    0    27,5306    0    274,505    0    0    54,1234    0    0    0    0    0    0    0    0    0    0    0    0    0    232,285    0    0    0    0    0    0    0    652,507    0    0    0    0    0    0    0    0    0    0    0    8382,25    0    0    28,8295    0    0    44,3939    0    0    0    0    0    0    0    0    0    0    101,469    156,524    0    1241,66    0    0    0    0    0    185,258    0    0    0    0    0    0    0    0    0    0    0    0    0    28,0701    0    0    0    3078,66    0    0    221,68    0    0    37901    0    76,516    0    0    0    0    0    109,506    2199,9    0    0    9503,79    0    0    0    0    0    5302,48    0    426,316    0    0    0    0    198,889    150,691    0    239,426    0    0    0    0    0    0    0    0    0    0    0    0    0    2352,064    1791,15    0    0    0    0    0    7737,6    0    0    0    512,8469    92,6338    0    0    78,63    0    0    0    0    0    0    0    0    0    0    192,445    0    0    0    0    357,249    0    0    0    0    0    0    0    0    0    0    0    0    0    0    3152,37    0    0    0    0    0    0    0    0    0    0    0    0    0    0    0    0    0    481,998    0    61,4031    0    0    0    0    0    0    593,044    0    0    497,497    0    0    53,6094    0    0    0    0    0    53,2412    36,7738    0    0    1497,26    0    0    0    0    0    0    88,466    0    0    65,5686    0    0    0    0    30,492    0    0    0    257,632    0    0    0    316,266    0    0    0    504,601    0    0    64,999    1763,349    196,143    280,65    0    85,5068    0    0    0    0    0    0    2138,49    0    0    0    0    0    0    0    160,367    387,408    0    244,818    0    0    0    0    0    0    647,709    0    0    38,5243    0    0    0    0    80,5703    135,002    0    0    0    162,965    0    0    0    0    0    0    87,6417    116,46    0    0    0    0    153,143    68,9538    329,292    0    0    3957,13    0    0    0    0    5004,65    0    0    0    0    0    0    340,219    0    52,9078    0    0    0    0    0    3097,03    0    0    0    0    0    0    0    0    0    0    44,8964    0    0    0    0    0    0    0    0    0    0    0    0    0    112,34    0    0    0    0    0    0    3009,53    0    0    0    0    0    0    0    0    0    448,924    0    0    0    0    1717,05    0    2291,57    0    0    0    0    0    0    0    329,112    785,617    0    0    0    2744,42    0    370,646    0    0    2568,22    0    28,6304    0    0    0    0    0    347,418    0    144,569    0    0    0    0    0    0    0    0    5102,75    0    0    0    0    0    383,8137    0    0    0    0    0    22907,5    0    0    0    0    0    0    0    461,367    1050,79    1210,694    0    0    0    0    0    0    0    0    0    0    0    0    0    207,753    1010,16    0    0    0    0    0    0    0    0    0    0    0    0    0    0    0    0    0    0    0    0    355,596    212,722    1334,94    0    443,038    0    2262,94    0    0    0    0    0    0    0    0    0    0    0    0    177,895    0    0    0    0    0    0    0    0    0    0    76,7429    0    62,3733    0    0    41,1361    407,895    0    0    39,77    0    0    0    0    0    0    0    0    0    0    0    0    0    0    0    0    0    0    0    0    3804,87    0    0    0    0    0    0    0    56,7722    0    0    0    1766,372    0    217,901    0    958,839    0    0    1944,94    0    0    0    70,3106    0    0    461,159    0    42,134    0    0    0    0    0    0    39,4342    1394,77    0    0    0    0    0    0    0    215,208    0    0    0    0    0    0    0    0    0    0    0    0    0    0    0    0    0    0    0    0    0    0    0    0    0    0    0    0    0    6104,07    1004,13    0    0    0    0    0    0    0    0    0    0    0    0    0    0    725,501    0    0    0    1394,65    0    0    0    0    0    0    0    0    0    0    0    0    253,6288    0    0    0    0    253,608    0    0    0    0    458,487    0    0    0    34,5278    0    677,87    0    7430,8    0    0    0    0    0    0    0    0    0    0    0    0    0    0    0    0    0    0    0    0    0    0    0    0    0    0    0    391,355    0    693,601    0    0    0    0    1219,3    0    0    0    0    0    0    46,7719    75,1661    0    0    0    0    0    0    1160,49    0    160,976    1791,87    0    0    0    1151,15    195,009    0    172,567    0    0    0    0    0    0    0    0    0    0    0    0    0    0    0    0    33,8749    0    0    0    0    0    0    37,8644    0    0    0    0    0    0    0    0    0    0    0    156,619    0    0    0    0    0    0    0    0    0    0    0    0    0    473,2275    0    0    0    0    134,471    0    0    0    0    0    48,006    0    643,998    0    0    0    0    0    0    0    0    1073,77    0    0    0    0    0    0    4661,44    0    0    0    0    0    0    0    789,245    0    0    0    0    148,92    0    0    0    0    0    0    954,834    0    0    0    198,477    0    0    0    0    0    0    0    0    0    275,463    0    0    555,393    0    0    0    0    0    0    234,792    0    0    0    0    0    123,098    0    0    0    0    0    0    1507,18    0    0    0    0    0    0    0    0    0    162,701    0    1851,77    0    0    0    0    0    0    0    0    0    0    0    0    0    0    0    0    0    0    0    0    0    0    0    0    0    0    0    0    0    0    0    0    0    0    0    0    0    0    0    0    0    0    0    1198,67    0    0    0    0    0    0    0    0    0    0    0    0    0    0    0    0    0    0    0    0    0    0    0    0    0    0    0    0    315,465    0    0    0    0    0    0    0    0    0    0    0    0    0    0    0    0    0    0    0    0    0    0    0    0    0    0    2144,82    0    0    0    0    0    0    28,9083    0    0    0    0    0    141,395    0    0    0    0    0    0    0    0    0    0    0    2558,79    0    0    0    0    0    0    0    45,8781    0    5702,19    0    0    0    0    0    610,428    0    0    0    0    0    0    0    0    0    0    0    0    0    0    72,1884    0    0    0    0    0    0    0    0    245,182    0    0    0    0    0    0    0    0    0    1122,58    46,8089    613,13    8205,49    0    0    0    0    0    0    0    0    0    0    0    0    0    0    0    0    0    0    0    0    0    0    0    0    0    0    0    0    0    0    0    0    0    0    0    161,08    0    0    0    0    0    0    0    0    0    0    0    0    0    0    0    0    0    0    0    0    0    0    0    0    0    0    0    0    0    0    0    0    0    0    0    9286,62    0    0    0    0    0    0    0    0    0    0    0    0    0    0    0    0    0    0    0    345,672    0    0    0    0    0    0    0    0    0    0    0    25119,76    0    0    0    0    0    0    0    0    0    0    0    0    0    0    0    321,478    0    0    0    0    0    0    0    0    0    45,9059    0    0    0    0    555,768    0    0    0    1452,57    0    0    0    0    0    0    0    5247,52    0    0    0    0    0    0    0    0    0    0    0    0    0    0    0    0    0    0    0    0    0    0    0    0    660,21    0    0    4973,8    0    0    0    0    0    215,428    0    0    1286,07    0    475,644    0    0    0    0    0    0    0    0    0    0    0    249,614    237,809    0    0    0    0    0    0    0    0    0    0    0    0    33,2358    0    3922,05    0    0    0    0    0    0    0    0    0    0    127,974    0    0    276,489    0    0    0    0    0    143,372    0    0    49,0109    0    0    0    0    0    0    0    0    0    0    0    0    0    0    0    0    0    0    0    0    0    0    0    0    0    0    0    0    0    0    0    0    0    0    0    0    0    0    0    0    0    0    0    0    0    0    0    0    0    0    0    0    0    0    0    1807,15    0    0    0    1896,76    0    0    0    0    0    0    0    0    0    0    0    0    0    0    0    0    0    747,512    0    0    0    0    0    0    6240,13    0    0    0    0    0    0    0    0    0    0    0    0    0    0    0    0    0    0    0    0    0    86,4631    0    214,359    0    0    0    0    0    0    0    0    162,426    0    0    0    443,089    0    0    0    0    78,1854    0    0    0    0    0    4118,12    0    0    0    3187,72    0    0    0    0    0    0    0    0    0    0    0    0    0    0    0    0    0    0    0    0    0    0    0    0    267,118    0    0    0    0    0    0    0    0    0    0    0    0    0    0    0    0    0    0    1660,91    179,442    0    0    0    532,581    0    0    0    1098,41    0    0    0    0    128,18    0    0    0    0    0    158,957    0    0    0    0    0    0    0    0    0    0    627,148    0    0    0    0    0    5514,96    0    0    1618,86    403,505    1277,06    0    0    0    0    0    0    0    0    0    0    294,366    0    0    0    0    0    0    0    0    0    0    0    0    0    1335,11    0    0    0    835,29    0    0    9030,17    0    1392,01    0    0    0    0    241,116    3471,21    0    0    0    530,824    0    0    0    0    107,073    0    15904,1    152,553    0    0    0    0    0    0    0    0    0    0    813,895    10725,9    0    0    0    623,397    0    1608,84    0    0    0    2167,98    0    789,014    0    0    0    1966,23    0    0    0    0    0    0    0    0    553,119    0    0    0    0    0    0 
<P_ID><i>12440<\P_ID> <A_ID><i>46496<\A_ID> <ML><s>40<\ML> <CLM_ID><i>20081024<\CLM_ID> <QC-Standard><i>4<\QC-Standard> <Quelle><s>EXPORT<\Quelle> <Studie><s>CONTROL<\Studie> <OrigBez><s>21039<\OrigBez> <QC><i>1<\QC> <Info><s>ProbenDatum:18.09.2006_ProbenID:12440-Heart_Failure-Urin-30994<\Info>|    0    0    0    0    0    0    0    0    0    0    0    0    0    38,1453    0    0    0    0    0    0    0    0    0    0    0    0    0    0    0    21,4903    0    0    0    0    0    0    0    0    0    0    0    0    0    0    0    0    0    0    0    0    0    0    0    0    0    0    0    0    0    0    0    0    0    0    0    0    0    0    0    0    0    0    0    0    0    172,721    157,165    51,0087    209,761    0    0    0    0    31,0043    30,8846    687,355    0    0    0    0    0    0    0    0    0    0    0    0    0    0    0    0    24,0906    0    0    0    1420,936    0    0    0    176,269    0    0    0    0    0    0    0    0    396,824    0    0    0    0    0    0    0    0    0    0    0    545,021    0    0    0    0    0    0    506,185    0    0    168,0879    107,927    0    492,091    0    0    0    0    0    0    0    0    0    0    886,109    0    0    0    0    0    0    264,251    0    0    0    0    0    0    0    0    33,135    0    0    0    140,037    0    0    0    6977,52    424,356    0    0    0    0    0    0    0    0    0    1050,53    0    0    0    0    0    0    0    0    0    0    121,767    0    0    0    732,975    0    1191    0    0    0    0    321,028    0    0    0    0    426,984    0    0    0    0    230,661    0    0    0    0    0    0    104,412    2096,317    0    0    296,876    0    0    0    0    240,703    0    0    82,3661    0    1031,8    0    0    0    0    0    391,139    47,9909    0    0    442,556    2071,55    457,8075    0    289,766    0    0    329,188    0    0    0    0    0    0    0    0    0    0    0    0    0    0    0    0    0    201,508    0    0    0    0    0    0    0    0    37,5742    0    0    0    0    6234,8    0    0    0    0    0    4255,756    424,832    0    0    559,144    205,426    0    0    0    0    0    0    0    0    0    0    0    116,876    0    0    0    0    0    0    0    0    0    0    0    0    2042,39    0    0    0    301,174    0    0    0    285,864    0    0    0    0    0    0    0    0    0    0    0    0    0    0    0    0    52,2521    0    692,125    0    46,812    0    0    0    0    0    0    0    0    0    0    0    0    0    0    0    0    0    0    0    0    0    0    0    337,075    0    0    0    0    0    0    0    0    0    0    0    0    0    4902,51    0    0    0    941,032    0    0    0    0    0    0    0    0    0    0    0    0    7517,57    0    0    0    0    0    0    0    1509,12    0    0    0    0    346,626    0    0    0    0    0    451,456    138,806    0    0    0    0    233,345    0    3440,48    0    0    0    0    0    0    0    1341,08    0    0    0    0    0    0    0    380,283    0    0    0    0    0    0    0    252,474    253,177    0    0    0    0    0    0    0    0    0    0    4775,58    0    0    0    0    0    0    234,591    0    472,6792    0    0    0    0    0    259,667    0    0    0    0    0    0    0    0    0    0    0    0    0    0    0    534,399    0    0    0    159,7803    0    0    0    75,8055    0    0    0    77,7734    0    0    0    0    0    4117,09    0    0    0    0    147,126    0    0    0    0    0    0    0    0    0    0    0    0    0    0    0    0    0    0    0    0    0    344,088    0    0    1212,95    621,094    0    0    0    0    0    0    0    1844,39    0    0    0    131,398    0    0    0    0    0    0    0    0    0    0    0    60,7162    0    0    0    147,34    0    0    0    0    0    3077,35    0    0    0    0    0    0    0    3036,04    0    0    0    0    59,1965    0    58,3676    0    0    0    0    0    0    0    0    0    302,236    0    0    0    0    0    0    0    0    0    0    236,264    165,693    0    0    0    0    1044,148    0    0    0    0    0    0    0    0    0    0    0    187,669    0    0    0    0    0    0    0    0    0    0    0    0    1408,75    1111,27    1460,63    0    0    0    0    0    0    0    0    0    1098,83    0    48,7952    0    0    0    0    0    0    0    0    0    0    0    0    0    0    0    103,678    0    0    0    0    0    0    0    0    0    151,645    0    0    0    0    0    0    0    0    0    0    0    0    0    0    0    0    0    1339,667    0    0    262,599    126,51    0    0    0    165,93    0    0    0    0    0    0    0    0    45,3107    0    0    0    0    0    0    0    0    0    243,028    0    0    0    1809,886    0    0    0    0    0    0    0    0    0    0    0    0    0    0    0    0    0    0    0    0    0    0    40680,52    234,25    0    2102,75    0    0    0    0    1157,08    0    0    0    4430,12    0    377,821    0    0    0    0    0    0    0    0    39,7755    0    0    0    0    0    0    0    0    0    209,911    3545,98    0    0    784,7948    0    0    0    0    296,689    0    0    0    0    0    0    0    0    0    0    0    0    0    0    0    0    0    240,731    0    0    0    0    0    0    0    0    0    0    0    0    0    470,134    0    0    0    613,351    0    0    1941,75    0    0    0    0    0    0    0    0    0    0    0    101,379    0    0    0    0    0    0    0    55,8471    0    0    0    0    531,326    0    0    0    0    0    0    226,486    0    722,473    0    0    0    622,58    0    0    0    0    0    0    0    0    0    0    0    0    0    0    164,459    0    0    0    0    0    0    0    0    0    0    289,533    0    0    0    0    117,125    0    0    0    2310,93    0    0    0    0    0    0    0    43095,6    0    188,046    0    0    327,153    0    0    0    158,224    81,8749    0    0    0    0    0    0    0    0    0    0    0    0    0    6284,469    0    0    0    0    0    0    768,827    0    0    0    0    0    0    0    0    444,784    0    0    0    0    0    0    0    0    0    0    0    0    0    176,457    0    0    349,018    0    53,3205    4722    0    0    0    0    0    0    0    0    0    0    147,037    347,08    0    0    0    0    0    0    0    0    5962,17    0    0    0    0    0    0    0    0    0    0    0    0    0    0    0    0    0    0    971,297    0    0    0    0    0    0    0    0    0    0    0    0    0    0    1593,95    0    0    0    0    0    0    0    0    363,425    0    0    0    0    0    0    0    0    0    0    0    0    0    0    1127,28    0    0    0    0    0    0    0    0    0    0    129,946    0    0    0    0    0    0    0    0    0    0    0    0    0    0    0    0    0    0    0    0    0    0    0    0    0    0    122,234    0    44,0367    0    0    0    0    321,086    0    3104,78    0    1481,45    1768,12    0    0    0    0    319,165    0    0    0    0    0    0    266,605    0    0    0    0    0    6653,23    0    367,846    0    0    0    0    0    0    0    182,477    0    0    83,8582    0    0    54,2753    0    0    0    0    0    0    0    0    0    0    0    0    0    0    0    0    0    0    0    0    0    0    0    0    777,555    0    0    0    0    0    0    193,235    0    0    0    0    0    0    0    0    0    0    0    0    0    0    0    0    110,055    0    0    0    353,592    0    0    0    0    522,644    1803,69    0    0    0    0    497,11    0    0    0    0    0    0    0    0    0    0    4315,19    0    0    0    0    0    0    0    172,441    0    0    0    0    0    1504,37    0    0    0    0    67,3506    493,291    0    7693,73    0    0    0    60,707    4571,351    0    0    762,006    0    0    263,526    0    608,51    0    0    81,9455    0    0    0    0    0    0    0    0    0    0    191,178    0    0    0    0    0    64,2897    1734,45    0    0    0    0    0    0    0    0    0    0    0    0    0    0    0    0    0    0    0    30,375    0    0    0    0    0    0    0    139804    10572,9    0    0    0    0    0    0    0    0    0    547,91    0    0    0    0    0    0    0    0    43,4472    0    0    0    0    0    0    0    0    0    0    0    0    0    0    0    478,601    275,269    0    180,052    0    2846,04    0    0    0    0    0    0    28915,6    0    0    0    0    0    0    0    0    0    0    0    0    543,993    0    0    0    0    0    0    0    0    3163,55    0    0    52,6635    0    0    0    0    0    0    0    212,121    12928,4    126,952    0    201,115    0    0    0    0    1339,15    0    0    0    326,484    0    5465,36    0    124,466    0    0    0    0    0    0    0    0    0    0    0    0    0    0    0    0    0    0    0    0    0    0    0    0    0    0    1996,17    0    0    0    0    0    0    0    0    0    36888,1    0    977,6607    535,059    6668,07    0    206,807    0    0    0    0    0    0    0    0    0    0    0    0    60,6855    0    0    272,356    0    1762,87    1167,45    0    27353,3    0    0    0    0    0    0    33130,6    339,08    184,123    0    0    0    147,961    0    0    0    0    0    0    0    0    0    0    0    146,281    0    0    0    0    0    0    0    0    0    0    0    0    0    987,4819    0    219,146    0    0    0    233,142    111,688    0    0    0    3267,27    136,9944    357,083    0    347,249    0    14323,3    0    0    7155,57    0    0    101,799    113,659    0    0    0    0    0    1030,16    0    0    80,2785    0    0    0    0    0    0    0    0    129,872    0    0    0    102,601    315,321    0    0    0    0    4426,39    0    0    1232,77    0    0    0    412,417    0    0    0    0    0    0    0    0    0    0    0    0    0    0    0    0    0    0    0    0    0    0    0    0    546,12    0    267,698    0    0    0    0    0    0    0    0    0    0    0    0    0    129,672    0    0    0    0    0    0    1721,09    0    0    4282,3    0    0    2553,08    0    0    0    0    0    367,573    0    2847,3    298,169    0    0    0    0    0    0    0    0    0    0    0    0    0    0    0    0    0    0    78,8878    0    0    0    0    13753,9    72,7784    0    0    3024,34    11513,1    1917,15    0    0    0    136,694    0    0    0    0    0    104,851    2651,55    0    0    0    0    0    0    0    0    0    0    0    0    0    1115,91    0    0    1564,662    0    363,032    0    0    0    0    0    43,2599    0    175,87    0    0    0    0    434,135    0    0    0    0    0    398,525    0    0    0    0    7942,08    0    0    0    0    0    0    0    0    173,414    0    0    0    75,5813    375,687    0    0    0    205,423    8547,71    18489    212,318    0    0    0    0    0    251,599    0    0    49,7224    0    0    0    0    0    996,861    0    8111,37    0    0    0    0    200,351    122,9    0    0    49,3785    0    0    0    0    12212,3    371,248    1655,65    479,335    2101,906    0    0    0    27736,5    961,233    3256,12    0    0    12411,5    213,598    0    0    0    0    0    1786    302,249    0    618,868    0    0    0    0    0    0    0    0    0    0    0    0    0    0    0    0    0    0    0    1543,87    0    0    0    0    0    0    0    0    592,395    0    2030,46    144,593    1212,19    0    0    0    0    1117,68    835,757    0    0    0    125,577    0    0    0    0    0    0    0    0    0    0    294,045    380,587    0    0    0    2856,13    0    0    0    0    0    0    0    0    208,56    0    0    0    0    0    0    0    0    1833,65    0    0    0    0    0    0    0    0    0    0    123,585    383,181    0    0    0    510,115    226,901    0    0    0    0    0    6001,78    0    7948,68    0    0    0    283,96    261,789    0    0    350,507    0    0    0    0    0    0    0    0    0    0    0    0    851,448    347,004    0    0    0    0    0    0    0    0    0    0    0    0    0    0    157,644    139,008    0    0    9569,04    0    25411,1    0    450,559    0    0    0    0    0    0    9084,837    0    5150,39    599,435    0    348,023    0    0    0    304,849    0    0    0    0    1113,29    301,899    178,44    0    0    0    0    0    0    1552,19    0    0    0    133,986    0    0    5794,63    800,529    0    0    0    0    11460    0    0    0    0    42,6552    0    0    0    0    0    0    0    0    0    0    0    1232,39    0    0    0    0    0    0    512,473    455,462    0    0    0    395,774    0    0    0    0    175,8057    1498,08    0    0    1942,06    0    0    0    0    0    0    0    0    0    0    0    0    257,484    144,888    0    0    0    258,399    0    0    0    2829,26    0    3938,64    0    3259,18    0    0    0    0    0    0    10327,2    0    0    0    0    0    0    0    530,033    0    0    0    0    0    0    0    5455,11    0    125,009    0    0    0    0    0    0    0    0    0    674,731    0    212,803    0    0    123,459    0    0    1399,63    0    0    0    864,898    78,9308    0    0    0    0    0    0    0    0    0    0    0    0    0    0    0    1293,09    0    0    520,851    0    779,382    0    197,735    0    0    0    0    0    0    202,485    0    0    0    107,295    0    0    0    0    0    0    99,6443    0    0    0    0    0    0    0    0    0    0    0    0    0    0    1977,59    0    0    0    0    0    0    0    0    0    0    737,854    0    0    0    0    0    595,726    0    0    0    0    0    0    0    0    0    0    0    0    0    85,7984    0    2707,76    0    5002,53    0    0    1158,501    0    0    0    0    0    0    0    0    0    0    0    0    1528,248    0    0    0    0    0    0    0    0    0    146,0265    0    0    0    0    0    0    104,578    0    0    0    0    0    0    0    0    0    0    0    45077,3    0    0    0    0    0    0    0    0    0    0    0    0    0    0    0    49,0869    0    278,922    0    0    0    0    0    0    3626,455    0    0    0    0    0    29535,7    648,786    0    0    851,958    711,325    0    0    0    0    0    0    0    0    0    0    0    0    703,623    0    0    0    0    0    0    0    0    0    0    2020,62    0    0    0    0    0    0    227,122    0    0    0    812,707    0    0    0    140,531    0    0    0    0    0    817,245    0    0    0    1205,31    976,338    250,058    0    0    0    0    0    0    166,224    0    0    0    0    0    0    0    0    0    0    0    0    0    0    0    0    0    0    0    0    1274,19    0    0    0    17360,1    0    0    0    732,757    0    0    0    0    0    0    0    0    0    0    15409,2    0    0    0    0    0    0    0    0    0    177,16    0    3295,5    0    0    0    0    0    14129,2    0    111,547    45,7498    0    208,327    345,051    0    9668,12    0    9483,79    0    0    0    0    0    0    0    0    0    0    0    0    0    0    0    0    0    1894,41    0    138,06    330,109    0    1033,5    0    200,253    329,56    0    0    0    0    0    116,37    0    0    0    0    0    0    0    0    0    0    0    0    0    0    0    96,1138    0    284,605    0    636,763    0    162,553    0    0    2589,66    0    0    0    0    0    0    332,01    87,3672    102,349    0    0    0    1358,94    0    0    63,8538    0    0    0    0    0    0    0    1366,709    0    0    0    0    0    0    0    0    0    0    0    0    0    0    0    55,7919    0    0    0    0    0    1914,12    617,474    0    0    0    0    0    0    1175,42    0    119,925    0    0    0    0    0    0    0    169116    0    0    0    0    0    0    0    0    133,808    0    0    0    0    0    136,07    0    0    0    0    176,696    1737,57    469,072    0    54,0818    0    126,4    0    0    0    0    0    0    0    0    0    0    0    0    0    0    0    0    0    0    0    0    0    0    0    0    0    0    0    0    123,759    315225    0    0    0    0    0    0    0    0    746,9015    0    0    0    0    0    0    187,153    0    0    0    0    0    0    0    0    0    0    0    0    0    38,7992    0    0    442,807    0    0    0    0    0    0    0    0    0    0    0    801,508    0    675,084    0    0    2294,78    0    0    0    0    0    0    324,503    0    0    49,836    0    0    0    0    0    0    0    194,42    0    0    221,021    0    0    0    0    0    0    400,005    0    0    0    0    125,147    0    0    0    0    0    0    0    0    0    0    0    0    0    0    0    0    0    0    0    0    0    0    101,861    0    0    0    0    0    0    0    76,751    0    0    0    695,03    0    0    0    0    0    0    0    0    0    808,732    0    0    0    0    0    0    0    0    0    0    0    0    0    407,094    0    393,46    0    0    103,494    0    0    1016,68    0    0    0    0    0    0    0    0    0    0    0    0    0    1933,51    0    0    0    0    0    466,548    0    0    0    0    0    0    1746,4    3845,85    0    0    0    0    0    0    0    0    0    242,506    0    0    0    284,215    377,026    184,107    0    1389,16    0    0    0    0    0    0    0    0    596,435    0    0    0    0    0    256,029    0    0    0    0    0    5679,8    0    0    0    99,9083    0    0    0    0    0    0    0    3547,606    0    0    0    8892,76    0    0    858,776    0    0    0    0    0    0    0    0    707,807    625,248    0    0    0    122,587    0    0    0    0    0    0    0    0    0    0    5330,09    212,57    0    0    0    1068,63    0    0    1075,25    0    0    385,606    0    0    0    0    0    0    0    0    0    0    0    0    0    0    0    8639,39    0    0    0    60,489    0    0    0    17006,6    0    0    0    0    0    0    0    361,7798    0    0    238,828    0    0    0    0    93,5656    730,753    0    216,045    0    0    0    0    0    0    0    0    0    0    0    0    0    2879,006    0    0    0    0    0    0    0    0    264,407    0    0    0    0    0    0    0    0    0    0    1636,96    0    153,014    0    0    0    0    0    0    0    0    0    0    0    0    0    0    3986,18    0    0    0    6510,83    0    0    0    0    692,62    0    771,686    0    1161,5    0    0    0    0    0    0    0    0    0    0    0    0    0    3345,44    0    0    0    0    0    0    0    5444,92    0    0    0    0    0    0    610,459    0    0    0    0    0    0    0    0    0    490,411    0    0    0    0    349,985    59455,7    0    0    0    0    0    1458,17    0    0    0    0    0    0    0    4519,28    0    151,086    0    0    0    0    0    0    0    3528,79    0    0    0    367,036    0    263,05    0    0    0    0    1185,985    0    0    0    0    0    190,6    0    0    0    0    311,053    0    0    0    0    0    0    0    0    0    0    4546,76    0    47,208    0    0    0    0    0    0    0    0    163,277    0    0    0    266,305    0    0    0    0    0    0    0    0    2782,56    0    0    0    0    207,21    0    0    0    0    0    0    6908,66    0    0    0    0    0    0    0    0    0    10916,7    0    0    0    0    0    0    0    0    0    789,516    0    0    0    0    0    0    0    0    0    0    0    0    290,893    0    0    0    0    0    0    0    0    0    0    3125,38    66043,3    0    0    0    0    579,676    0    0    0    0    0    0    0    0    0    0    0    0    0    0    0    0    0    0    0    0    0    0    0    0    0    0    0    87,6834    0    180,743    0    0    0    0    0    45,0436    0    12791,6    0    0    0    0    1279,28    0    0    0    0    0    0    0    0    0    0    40,239    638,578    0    0    0    0    0    0    0    217,684    0    0    1020,85    0    121,902    0    0    0    0    0    0    0    0    0    0    0    0    5034,27    0    0    0    0    0    0    0    0    0    0    0    33,7766    0    4849,2    0    0    0    0    0    0    0    0    0    0    0    0    0    0    74,9305    0    0    0    0    0    0    1346,93    0    0    0    0    0    0    0    0    0    0    0    0    0    0    0    0    0    0    0    0    0    0    0    0    11221    0    0    0    0    0    0    0    0    0    0    258,43    0    0    0    0    0    0    55,9208    0    0    0    0    0    0    0    0    0    0    0    0    0    0    0    0    0    0    0    275,717    0    0    729,887    0    0    0    0    950,804    0    0    0    130,75    0    0    0    0    0    0    0    1630,19    0    0    0    0    92,3867    0    0    179,254    0    0    0    0    0    0    0    0    0    0    0    0    0    0    0    0    2847,35    0    0    0    0    0    0    0    0    0    0    0    0    0    512,497    0    0    0    0    0    0    238,502    0    0    0    0    0    0    0    0    0    0    1548,41    0    0    280,006    0    0    0    0    0    0    0    0    0    0    0    0    0    820,883    0    0    0    0    0    0    0    0    0    0    0    0    0    0    0    0    0    0    0    0    0    0    0    0    0    0    29,936    0    0    0    332,605    0    0    0    0    0    0    562,475    0    0    0    0    0    0    0    0    0    0    0    0    0    0    0    0    0    0    0    0    0    0    0    0    0    0    0    0    0    0    0    0    0    0    0    0    0    0    0    0    0    0    0    0    0    0    0    0    0    0    0    0    0    0    0    216,423    0    0    0    0    0    0    0    0    135,011    0    0    0    0    0    0    332,47    0    0    0    0    0    0    0    0    0    0    0    0    0    0    0    0    0    0    0    0    0    0    0    0    0    0    490,065    0    0    0    0    0    0    0    0    333,723    0    0    0    0    0    0    0    0    0    0    0    0    0    0    0    0    0    0    0    0    0    0    0    153,984    0    64,9866    0    1869,28    0    0    0    0    0    0    0    0    0    0    0    0    0    4206,44    0    0    0    4158,68    0    0    17209,4    0    0    0    0    71,974    0    0    0    0    0    0    0    11717    0    0    0    0    132,638    0    0    0    182,241    0    0    0    2401,23    0    0    0    0    0    0    0    953,641    0    0    0    0    44,6138    0    0    0    0    0    0    0    0    0    0    0    0    33,8226    0    0    0    0    0    0    0    0    0    0    0    0    0    0    0    0    0    0    0    0    0    17200,6    0    0    0    0    0    0    0    0    0    0    0    0    0    0    0    0    0    0    0    0    0    0    0    0    0    0    0    0    0    0    42,5569    0    0    0    0    115,209    0    0    0    0    143,819    0    252,222    0    468,28    0    0    0    842,229    0    471,073    0    0    0    0    0    0    457,405    0    129,058    56,8664    0    0    0    1684,81    0    0    22503,2    0    0    0    52,6297    95,7362    0    0    344,987    0    0    0    0    0    0    0    0    0    0    0    0    1937,67    2011,05    0    0    0    0    444,484    0    0    0    0    0    0    8538,03    0    0    0    0    0    0    0    0    0    0    0    0    746,471    0    0    0    0    0    0    0    0    0    0    0    0    0    6077,49    0    0    0    0    0    0    0    0    206,205    0    0    0    0    0    0    1221,627    892,086    0    0    275,002    0    0    0    0    0    0    0    0    279,868    0    1236,86    0    0    0    0    0    0    608,801    0    0    0    0    0    0    0    0    0    1768,16    0    0    9481,11    0    0    0    0    0    0    0    0    0    0    0    0    0    0    172,097    0    0    0    0    0    0    0    0    0    0    0    0    0    0    0    0    204,686    0    0    0    0    0    0    0    0    0    0    0    0    7279,3    0    0    0    0    0    0    0    0    360,687    0    0    0    1742,24    0    0    0    0    0    0    535,916    119,188    0    0    26185,2    337,833    0    0    0    0    0    0    0    0    257,058    0    0    0    0    0    0    0    385,671    753,753    0    0    0    0    586,848    0    0    0    0    0    0    0    812,1    0    0    0    0    0    0    0    0    10730,61    0    0    0    0    132,19    0    0    758,644    0    0    0    0    0    0    0    0    0    0    0    0    0    0    0    0    0    52,1201    0    0    0    0    0    144,676    0    0    0    0    0    0    0    0    775,726    0    65,4011    0    759,636    0    0    400,051    0    0    0    0    0    115,176    0    0    0    0    0    0    0    280,427    0    0    0    0    0    0    0    0    1571,83    0    0    0    0    0    0    0    0    0    0    5263,15    0    0    0    0    0    0    0    0    0    0    0    0    0    145,987    0    0    0    182,342    0    1299,42    0    0    0    0    0    0    0    0    0    0    0    0    0    0    0    230,4    213,26    0    0    121,11    0    0    0    1126,59    0    0    0    0    0    49683,23    0    348,164    0    465,409    0    0    0    1309,16    2464,02    0    0    4185,52    0    0    0    0    0    7904,76    0    619,66    0    0    0    0    0    506,551    0    0    0    0    0    0    0    0    0    0    0    0    0    0    0    2193,518    929,615    0    0    0    0    0    3989,06    0    118,47    0    0    0    0    0    0    0    0    0    0    0    0    0    0    0    71,5412    0    0    0    0    0    0    0    0    0    0    0    0    0    0    0    0    0    0    0    0    2611,38    0    0    0    0    0    0    0    0    0    0    0    0    0    560,381    0    0    0    0    210,2084    0    0    0    0    0    0    0    98,0203    0    0    135,665    0    0    0    0    0    0    0    0    0    0    0    0    0    0    0    0    0    0    0    0    0    0    0    316,598    0    0    0    0    0    0    0    0    262,139    0    0    2753,77    0    0    0    5133    0    0    0    4050,76    0    161,65    285,434    0    0    2493,68    0    0    366,836    0    1652,43    300,975    0    0    0    0    0    0    0    158,641    0    1121,82    0    0    0    0    0    0    0    0    78,2308    236,412    0    0    0    0    108,9    0    0    464,163    843,316    0    0    0    0    0    0    0    68,993    0    0    0    0    68,3053    0    0    277,882    0    0    3291,57    0    0    0    0    5580,63    68,5202    0    340,6175    0    0    0    56,5839    0    0    0    0    0    0    0    204,2064    0    0    0    0    0    0    0    0    0    0    0    0    0    0    0    0    0    0    0    0    70,4636    0    0    0    102,263    0    75,8055    0    0    0    0    2504,32    0    0    0    0    0    0    0    0    0    127,68    0    5798,32    0    0    2612,56    0    0    655,027    0    0    0    0    0    327,119    196,305    0    0    0    0    5253,37    0    388,606    0    0    0    0    0    0    0    0    0    0    0    0    1059,64    0    0    0    0    0    0    0    3617,06    0    0    0    127,305    0    0    0    0    0    0    0    310,209    31732,44    0    0    0    0    83,324    422,171    0    0    2944,65    562,649    0    0    0    2837,58    0    0    0    80,0912    0    6429,12    617,484    0    0    0    1710,62    0    0    0    0    0    0    2601,7    0    0    0    0    0    0    143,3034    0    0    0    421,228    0    0    414,222    0    257,26    0    0    0    4465,01    0    0    0    0    0    0    0    0    0    1004,044    0    0    0    0    0    0    0    0    0    0    0    0    382,84    0    0    0    0    0    89,9154    0    0    0    594,492    0    0    0    0    0    0    0    467,782    0    0    0    0    0    0    0    0    0    0    453,414    0    11108,9    0    0    0    0    0    522,834    0    367,622    0    0    0    0    0    0    0    2630,46    0    0    0    0    7027,56    0    0    0    1808,89    0    113,294    104,2    0    0    663,0521    0    0    0    3177,71    0    104,7376    55,7765    0    0    0    0    2256,59    602,585    0    0    0    1330,36    0    0    0    414,182    0    0    0    1641,18    4671,55    0    0    0    0    0    0    0    0    0    0    693,71    0    0    0    5964,85    0    87906,1    0    0    0    66,451    0    666,331    0    0    0    0    585,122    0    0    0    0    7926,463    0    0    0    3636,39    0    0    0    0    0    0    0    0    85,8015    0    0    0    653,624    0    162,5434    0    0    0    0    0    0    0    1897,911    179,551    0    0    0    0    518,815    0    0    0    0    0    0    3472,89    0    174,034    51,4815    0    0    0    0    0    0    0    771,336    405,405    0    0    0    0    0    0    0    0    0    0    179,447    0    105,95    0    0    0    483,298    2192,31    0    0    0    0    0    0    0    0    0    0    0    0    0    0    1133,28    0    518,085    563,764    0    0    0    0    0    0    0    0    572,415    0    0    0    0    0    0    0    366,502    0    0    0    0    0    0    0    0    0    0    0    0    0    0    0    0    0    165,899    0    0    0    0    0    0    0    0    0    0    68,5724    0    0    0    0    0    0    0    0    0    0    2307,471    0    0    0    0    0    0    0    0    0    0    0    0    913,233    0    0    87,883    0    0    0    0    0    5026,38    0    0    0    0    0    0    0    0    0    0    117,012    0    0    0    377,541    0    0    0    601,774    0    0    0    0    0    0    435,623    552,009    0    0    0    3296,67    89,8877    0    0    0    157,324    0    0    0    0    360,748    0    0    343,209    0    0    0    0    0    0    0    0    0    0    0    0    0    0    0    0    0    0    695,865    53,7073    0    0    0    0    0    0    0    0    0    123,655    0    1766,25    0    0    0    0    0    0    0    0    70,0092    0    0    0    0    0    0    0    0    0    0    69,3031    0    0    0    0    0    0    0    0    0    0    0    0    0    0    0    0    0    0    0    0    0    0    0    7731,92    0    0    0    0    0    0    0    0    0    0    0    0    0    0    0    65,3458    0    0    0    0    0    0    0    0    0    0    0    0    100,986    0    0    253,573    0    0    0    0    0    0    0    0    0    0    0    0    0    0    0    0    0    0    0    0    0    0    0    0    0    0    0    0    0    147,221    0    0    0    0    0    0    562,37    0    0    0    0    0    0    0    0    0    0    0    1012,88    0    0    0    0    0    0    0    0    0    3403,43    0    0    0    0    0    0    0    0    0    0    0    0    0    0    0    0    0    0    0    0    508,783    0    0    0    0    0    0    0    201,705    478,091    0    0    0    0    0    0    0    0    0    706,68    0    0    18867    0    0    0    0    0    0    0    0    0    0    0    0    0    0    264,846    0    0    0    0    0    0    0    0    0    0    0    0    0    0    0    390,678    0    0    0    0    1817,84    0    0    0    0    222,888    0    0    0    0    0    0    0    0    0    0    0    0    0    0    0    0    0    0    0    0    0    0    0    0    0    78,1479    0    0    0    0    0    0    11068,5    0    0    4473,58    0    0    0    0    0    0    0    0    0    0    0    619,912    0    0    474,938    0    0    0    0    0    0    0    0    0    0    0    18905    0    0    0    0    0    0    0    0    0    0    0    0    0    0    0    67,4826    0    0    0    0    0    0    0    0    0    0    0    0    0    0    2045,12    0    0    0    0    3319,26    0    0    0    0    0    0    1015,55    0    0    0    0    0    0    0    0    0    0    0    0    0    0    0    0    0    0    0    0    0    0    0    0    5851,55    0    0    4183,98    0    0    0    0    0    167,999    0    0    2356,53    0    0    108,673    0    0    0    0    0    0    0    0    0    0    1160,86    79,1364    0    0    0    0    0    0    0    0    0    0    0    0    0    0    10405,3    0    0    0    0    0    0    0    0    0    0    0    0    0    83,37    0    0    0    0    0    0    0    0    0    0    0    0    0    0    755,743    0    0    0    0    0    0    0    0    0    0    0    0    0    0    0    0    203,768    0    0    0    0    0    0    0    0    0    0    0    0    0    0    0    0    0    0    0    0    0    0    0    0    0    0    0    268,248    0    0    0    576,907    0    11907,2    0    938,444    1530,33    0    0    0    0    239,942    0    0    0    0    0    0    0    0    0    0    0    0    1223,76    0    0    0    0    0    0    11825,6    0    0    0    0    0    0    0    0    0    0    0    0    99,1623    0    1425,32    0    0    0    0    0    0    230,922    0    0    0    0    0    0    0    0    0    0    206,715    0    0    0    1051,84    0    0    0    0    0    0    0    0    0    0    7872,489    0    0    0    5039,88    0    0    0    0    0    0    0    0    0    0    0    131,545    0    0    0    0    0    0    0    0    0    0    0    0    287    0    50,1952    0    0    0    0    0    0    0    0    0    0    0    0    0    0    0    0    1338,18    0    0    0    0    0    885,771    0    0    1951,77    0    0    0    0    0    0    0    0    0    0    396,662    0    0    0    0    0    0    0    0    0    0    741,928    0    0    0    0    0    3497,57    0    2944,12    2537,31    0    3338,49    0    0    0    0    645,838    0    0    0    4299,33    0    518,518    2259,56    3137,22    0    0    0    0    0    0    0    0    0    0    0    543,096    0    896,108    0    0    0    0    18120,6    0    4903,58    0    0    0    0    0    6552,82    0    0    2544,93    481,435    0    0    0    0    794,333    1457    0    47784,65    0    0    0    1139,34    0    0    0    0    0    0    0    0    0    1441,41    0    5590,25    0    0    0    0    0    551,254    0    178,115    0    0    0    3535,36    0    4778,18    0    0    0    0    0    0    0    4723,99    0    0    0    0    0
[truncated: 19,247,046 more chars]
